# Supplementary material for: Integration of transcriptome and metabolome analyses reveals key lodging-resistance-related genes and metabolic pathways in maize
Source: Front Genet. 2022 Oct 10;13:1001195. doi: 10.3389/fgene.2022.1001195 (PMC9588961; doi:10.3389/fgene.2022.1001195)
Supplement: Supplementary file 1 [file DataSheet1.zip]

Archive with 7 entries (7 files):
- Supplementary Table 1.doc
- Supplementary Table 2.xls
- Supplementary Table 3.xls
- Supplementary Table 4.xls
- Supplementary Table 5.xls
- Supplementary Table 6.xls
- Supplementary Table 7.xls
