# Supplementary material for: Integration of transcriptome and metabolome analyses reveals key lodging-resistance-related genes and metabolic pathways in maize
Source: Front Genet. 2022 Oct 10;13:1001195. doi: 10.3389/fgene.2022.1001195 (PMC9588961; doi:10.3389/fgene.2022.1001195)
Supplement: Supplementary file 1 [file DataSheet1.zip › Supplementary Table 2.xls]

## Sheet: Cluster 1
The DEGs divided into cluster 1
Gene	Group	chr	start	end	strand	gene_name	gene_description	KEGG	NR	Swissprot	Tremble	KOG	GO	Pfam
gene-AY110253	1	NC_024462.2	16448731	16450207	-	AY110253	--	K01365 cathepsin L [EC:3.4.22.15] | (RefSeq) ervatamin-B (A)	uncharacterized protein LOC100274134 precursor [Zea mays]	RecName: Full=Senescence-specific cysteine protease SAG39 {ECO:0000305}; EC=3.4.22.- {ECO:0000305}; AltName: Full=Cysteine proteinase SAG39 {ECO:0000305}; AltName: Full=Protein SENESCENCE-ASSOCIATED GENE 39 {ECO:0000303|PubMed:20439547}; Flags: Precursor;	SubName: Full=Senescence-specific cysteine protease SAG12 {ECO:0000313|EMBL:AQK49625.1};	Cysteine proteinase Cathepsin L	GO:0005615,extracellular space; GO:0005764,lysosome; GO:0010282,senescence-associated vacuole; GO:0004197,cysteine-type endopeptidase activity; GO:0007568,aging; GO:0010150,leaf senescence; GO:0010623,programmed cell death involved in cell development; GO:0051603,proteolysis involved in cellular protein catabolic process; GO:0009737,response to abscisic acid; GO:0009723,response to ethylene; GO:0…	--
gene-AY112355	1	NC_024467.2	1120185	1124513	+	AY112355	--	K00161 pyruvate dehydrogenase E1 component alpha subunit [EC:1.2.4.1] | (RefSeq) AY112355; uncharacterized protein LOC100272256 (A)	uncharacterized protein LOC100272256 [Zea mays]	RecName: Full=Pyruvate dehydrogenase E1 component subunit alpha-2, mitochondrial; Short=PDHE1-A; EC=1.2.4.1; Flags: Precursor;	RecName: Full=Pyruvate dehydrogenase E1 component subunit alpha {ECO:0000256|RuleBase:RU361139}; EC=1.2.4.1 {ECO:0000256|RuleBase:RU361139};	Pyruvate dehydrogenase E1, alpha subunit	GO:0005759,mitochondrial matrix; GO:0004739,pyruvate dehydrogenase (acetyl-transferring) activity; GO:0006086,acetyl-CoA biosynthetic process from pyruvate; GO:0006096,glycolytic process	1-deoxy-D-xylulose-5-phosphate synthase
gene-CKX4b	1	NC_024466.2	177673221	177677075	+	CKX4b	--	K00279 cytokinin dehydrogenase [EC:1.5.99.12] | (RefSeq) CKX4b; cytokinin dehydrogenase 4b precursor (A)	cytokinin oxidase4b [Zea mays]	RecName: Full=Cytokinin dehydrogenase 5; EC=1.5.99.12; AltName: Full=Cytokinin oxidase 5; Short=OsCKX5; Flags: Precursor;	SubName: Full=Cytokinin oxidase4b {ECO:0000313|EMBL:AQL00087.1};	Proteins containing the FAD binding domain	GO:0005615,extracellular space; GO:0019139,cytokinin dehydrogenase activity; GO:0050660,flavin adenine dinucleotide binding; GO:0016614,oxidoreductase activity, acting on CH-OH group of donors; GO:0009690,cytokinin metabolic process	FAD binding domain
gene-COL10	1	NC_024464.2	121369894	121371553	+	COL10	--	K12135 zinc finger protein CONSTANS | (RefSeq) zinc finger protein CONSTANS-LIKE 2-like (A)	uncharacterized protein LOC100272654 [Zea mays]	RecName: Full=Zinc finger protein CONSTANS-LIKE 16;	SubName: Full=C2C2-CO-like transcription factor {ECO:0000313|EMBL:AIB05431.1}; SubName: Full=Zinc finger protein CONSTANS-LIKE 7 {ECO:0000313|EMBL:AQK83620.1};	GATA-4/5/6 transcription factors	GO:0016020,membrane; GO:0005634,nucleus; GO:0003700,DNA-binding transcription factor activity; GO:0008270,zinc ion binding; GO:0006355,regulation of transcription, DNA-templated	B-box zinc finger
gene-EREB101	1	NC_024459.2	20410630	20411942	-	EREB101	--	K09286 EREBP-like factor | (RefSeq) EREB101; putative AP2/EREBP transcription factor superfamily protein (A)	putative AP2/EREBP transcription factor superfamily protein [Zea mays]	RecName: Full=Ethylene-responsive transcription factor ERF060;	SubName: Full=AP2-EREBP transcription factor {ECO:0000313|EMBL:AIB05720.1}; SubName: Full=Ethylene-responsive transcription factor ERF055 {ECO:0000313|EMBL:ONL94480.1};	--	GO:0005634,nucleus; GO:0003677,DNA binding; GO:0003700,DNA-binding transcription factor activity; GO:0009873,ethylene-activated signaling pathway; GO:0006351,transcription, DNA-templated	AP2 domain
gene-EREB27	1	NC_024464.2	114596585	114597732	+	EREB27	--	K09286 EREBP-like factor | (RefSeq) hypothetical protein (A)	Putative AP2/EREBP transcription factor superfamily protein [Zea mays]	RecName: Full=Ethylene-responsive transcription factor ERF012; AltName: Full=Dehydration response element-binding protein 26 {ECO:0000303|PubMed:21069430};	SubName: Full=Putative AP2/EREBP transcription factor superfamily protein {ECO:0000313|EMBL:AQK83195.1};	--	GO:0005634,nucleus; GO:0003700,DNA-binding transcription factor activity; GO:0043565,sequence-specific DNA binding; GO:0044212,transcription regulatory region DNA binding; GO:0071497,cellular response to freezing; GO:0034605,cellular response to heat; GO:0009873,ethylene-activated signaling pathway; GO:0045893,positive regulation of transcription, DNA-templated; GO:0009753,response to jasmonic ac…	AP2 domain
gene-EREB36	1	NC_024465.2	146026938	146027857	-	EREB36	--	K09286 EREBP-like factor | (RefSeq) dehydration-responsive element-binding protein 1C-like (A)	putative AP2/EREBP transcription factor superfamily protein [Zea mays]	RecName: Full=Dehydration-responsive element-binding protein 1H; Short=Protein DREB1H;	SubName: Full=AP2-EREBP transcription factor {ECO:0000313|EMBL:AIB05045.1}; SubName: Full=Dehydration-responsive element-binding protein 1B {ECO:0000313|EMBL:ONM56544.1};	--	GO:0005634,nucleus; GO:0003677,DNA binding; GO:0003700,DNA-binding transcription factor activity; GO:0006351,transcription, DNA-templated	AP2 domain
gene-EREB92	1	NW_017972024.1	49330	50393	+	EREB92	--	K09286 EREBP-like factor | (RefSeq) EREB92; ethylene-responsive transcription factor 4 (A)	ethylene-responsive transcription factor 4 [Zea mays]	RecName: Full=Ethylene-responsive transcription factor 4; AltName: Full=Ethylene-responsive element-binding factor 3; Short=EREBP-3; AltName: Full=Ethylene-responsive element-binding factor 4 homolog; AltName: Full=NsERF3;	SubName: Full=Ethylene-responsive transcription factor 4 {ECO:0000313|EMBL:ACG24831.1};	--	GO:0005634,nucleus; GO:0003677,DNA binding; GO:0003700,DNA-binding transcription factor activity; GO:0006952,defense response; GO:0009873,ethylene-activated signaling pathway; GO:0006351,transcription, DNA-templated	AP2 domain
gene-EREB93	1	NC_024466.2	123948963	123949942	-	EREB93	--	K09286 EREBP-like factor | (RefSeq) hypothetical protein (A)	putative AP2/EREBP transcription factor superfamily protein [Zea mays]	RecName: Full=Ethylene-responsive transcription factor 12; Short=AtERF12; AltName: Full=Ethylene-responsive element-binding factor 12; Short=EREBP-12;	SubName: Full=AP2-EREBP transcription factor {ECO:0000313|EMBL:AIB04433.1}; SubName: Full=Ethylene-responsive transcription factor 12 {ECO:0000313|EMBL:AQK94571.1};	--	GO:0005634,nucleus; GO:0003677,DNA binding; GO:0003700,DNA-binding transcription factor activity; GO:0006952,defense response; GO:0009873,ethylene-activated signaling pathway; GO:0006351,transcription, DNA-templated	AP2 domain
gene-ERF1	1	NC_024466.2	36535843	36537058	+	ERF1	--	K09286 EREBP-like factor | (RefSeq) LOW QUALITY PROTEIN: ethylene-responsive transcription factor ERF071-like (A)	ethylene-responsive factor-like protein 1 [Zea mays]	RecName: Full=Ethylene-responsive transcription factor ERF071;	SubName: Full=AP2-EREBP transcription factor {ECO:0000313|EMBL:AIB05730.1}; SubName: Full=Ethylene-responsive factor-like protein 1 {ECO:0000313|EMBL:ACG42221.1};	--	GO:0005634,nucleus; GO:0003677,DNA binding; GO:0003700,DNA-binding transcription factor activity; GO:0009873,ethylene-activated signaling pathway; GO:2000280,regulation of root development; GO:0034059,response to anoxia; GO:0006351,transcription, DNA-templated	AP2 domain
gene-GH3	1	NC_024460.2	215957452	215959692	-	GH3	--	K14487 auxin responsive GH3 gene family | (RefSeq) GH3; indole-3-acetic acid amido synthetase (A)	indole-3-acetic acid amido synthetase [Zea mays]	RecName: Full=Probable indole-3-acetic acid-amido synthetase GH3.8; EC=6.3.2.-; AltName: Full=Auxin-responsive GH3-like protein 8; Short=OsGH3-8;	SubName: Full=Indole-3-acetic acid amido synthetase {ECO:0000313|EMBL:ONM24922.1};	--	GO:0016874,ligase activity	--
gene-GNAT15	1	NC_024459.2	285008873	285010916	+	GNAT15	--	--	GNAT transcription factor [Zea mays]	RecName: Full=Probable N-acetyltransferase HLS1-like; EC=2.3.1.-;	SubName: Full=GNAT transcription factor {ECO:0000313|EMBL:AIB05219.1}; SubName: Full=Putative N-acetyltransferase HLS1 {ECO:0000313|EMBL:ONM09638.1};	--	GO:0008080,N-acetyltransferase activity; GO:0016747,transferase activity, transferring acyl groups other than amino-acyl groups; GO:0006473,protein acetylation	GCN5-related N-acetyl-transferase
gene-H4C14	1	NC_024468.2	136050270	136050853	-	H4C14	--	K11254 histone H4 | (RefSeq) histone H4 (A)	hypothetical protein SETIT_032292mg, partial [Setaria italica]	RecName: Full=Histone H4;	RecName: Full=Histone H4 {ECO:0000256|RuleBase:RU000528}; Flags: Fragment;	Histone H4	GO:0009507,chloroplast; GO:0005829,cytosol; GO:0000788,nuclear nucleosome; GO:0005730,nucleolus; GO:0005886,plasma membrane; GO:0009506,plasmodesma; GO:0009579,thylakoid; GO:0005774,vacuolar membrane; GO:0003677,DNA binding; GO:0042393,histone binding; GO:0046982,protein heterodimerization activity; GO:0006334,nucleosome assembly; GO:0009414,response to water deprivation	Core histone H2A/H2B/H3/H4
gene-HAK10	1	NC_024467.2	102103926	102108372	+	HAK10	--	K03549 KUP system potassium uptake protein | (RefSeq) HAK10; potassium transporter 10 (A)	potassium transporter 10 [Zea mays]	RecName: Full=Potassium transporter 10; AltName: Full=OsHAK10;	RecName: Full=Potassium transporter {ECO:0000256|RuleBase:RU321113};	--	GO:0016021,integral component of membrane; GO:0005886,plasma membrane; GO:0005774,vacuolar membrane; GO:0015079,potassium ion transmembrane transporter activity	K+ potassium transporter
gene-IDP103	1	NC_024468.2	2352026	2356131	+	IDP103	--	--	uncharacterized protein LOC100383572 [Zea mays]	RecName: Full=Zinc finger CCCH domain-containing protein 22; Short=OsC3H22;	SubName: Full=Uncharacterized protein {ECO:0000313|EMBL:ACN34543.1};	--	GO:0003677,DNA binding; GO:0046872,metal ion binding; GO:0003723,RNA binding	CCCH-type zinc finger
gene-IDP144	1	NC_024466.2	26872161	26875695	+	IDP144	--	K12863 protein CWC15 | (RefSeq) IDP144; uncharacterized protein LOC100192769 (A)	uncharacterized protein LOC100192769 [Zea mays]	--	SubName: Full=Pre-mRNA-splicing factor cwc15 {ECO:0000313|EMBL:ACG32799.1};	Uncharacterized conserved protein	GO:0005681,spliceosomal complex; GO:0000398,mRNA splicing, via spliceosome	Cwf15/Cwc15 cell cycle control protein
gene-IDP1692	1	NC_024465.2	5200947	5202135	+	IDP1692	--	K13457 disease resistance protein RPM1 | (RefSeq) LOC109739772; disease resistance protein RPM1-like (A)	uncharacterized protein LOC100304409 [Zea mays]	--	SubName: Full=Uncharacterized protein {ECO:0000313|EMBL:ACN25767.1};	--	--	--
gene-IDP2395	1	NC_024459.2	285863974	285871740	+	IDP2395	--	K08026 one cut domain, family member 1, hepatocyte nuclear factor 6 | (RefSeq) probable transcription factor KAN2 (A)	uncharacterized protein LOC100382654 [Zea mays]	RecName: Full=Probable transcription factor KAN2; AltName: Full=Protein KANADI 2;	SubName: Full=Putative transcription factor KAN4 {ECO:0000313|EMBL:ONM09754.1};	--	GO:0005634,nucleus; GO:0003700,DNA-binding transcription factor activity; GO:0044212,transcription regulatory region DNA binding; GO:0048440,carpel development; GO:0030154,cell differentiation; GO:0048481,plant ovule development; GO:0009944,polarity specification of adaxial/abaxial axis; GO:0006355,regulation of transcription, DNA-templated; GO:0006351,transcription, DNA-templated	Myb-like DNA-binding domain
gene-IDP654	1	NC_024468.2	149323629	149325405	+	IDP654	--	--	uncharacterized protein LOC100382845 [Zea mays]	--	SubName: Full=Uncharacterized protein {ECO:0000313|EMBL:ACN31408.1};	--	--	--
gene-LOC100127507	1	NC_024468.2	117127048	117127556	-	LOC100127507	--	--	abscisic stress-ripening protein 3 [Sorghum bicolor]	--	SubName: Full=Uncharacterized protein {ECO:0000313|EMBL:JAD43374.1};	--	GO:0006950,response to stress	ABA/WDS induced protein
gene-LOC100191227	1	NC_024466.2	160234839	160236061	-	LOC100191227	--	K06124 phosphoethanolamine/phosphocholine phosphatase [EC:3.1.3.75] | (RefSeq) phosphatase phospho 1 (A)	phosphatase phospho 1 [Zea mays]	RecName: Full=Inorganic pyrophosphatase 1; Short=AtPPsPase1; Short=PPi phosphatase 1; Short=Pyrophosphate-specific phosphatase 1; EC=3.6.1.1; AltName: Full=Protein PHOSPHATE STARVATION-INDUCED GENE 2; Short=AtPS2;	SubName: Full=Inorganic pyrophosphatase 1 {ECO:0000313|EMBL:AQK97871.1}; SubName: Full=Phosphatase phospho1 {ECO:0000313|EMBL:ACG25041.1};	Predicted haloacid dehalogenase-like hydrolase	GO:0004427,inorganic diphosphatase activity; GO:0046872,metal ion binding; GO:0016791,phosphatase activity; GO:0016462,pyrophosphatase activity; GO:0016036,cellular response to phosphate starvation; GO:0051262,protein tetramerization	haloacid dehalogenase-like hydrolase
gene-LOC100191487	1	NC_024461.2	151476208	151479190	+	LOC100191487	--	K08332 vacuolar protein 8 | (RefSeq) uncharacterized protein LOC100191487 (A)	uncharacterized protein LOC100191487 [Zea mays]	RecName: Full=U-box domain-containing protein 43; EC=2.3.2.27; AltName: Full=Plant U-box protein 43; AltName: Full=RING-type E3 ubiquitin transferase PUB43 {ECO:0000305};	SubName: Full=Uncharacterized protein {ECO:0000313|EMBL:ACF78589.1};	FOG: Armadillo/beta-catenin-like repeats	GO:0005886,plasma membrane; GO:0004842,ubiquitin-protein transferase activity	Armadillo/beta-catenin-like repeat
gene-LOC100191570	1	NC_024463.2	211370808	211372590	-	LOC100191570	--	K20893 probable galacturonosyltransferase-like 1 [EC:2.4.1.-] | (RefSeq) probable galacturonosyltransferase-like 1 (A)	putative galacturonosyltransferase-like 9 precursor [Zea mays]	RecName: Full=Probable galacturonosyltransferase-like 9; EC=2.4.1.-; AltName: Full=Like glycosyl transferase 8;	RecName: Full=Hexosyltransferase {ECO:0000256|RuleBase:RU362027}; EC=2.4.1.- {ECO:0000256|RuleBase:RU362027};	--	GO:0005794,Golgi apparatus; GO:0000139,Golgi membrane; GO:0016021,integral component of membrane; GO:0047262,polygalacturonate 4-alpha-galacturonosyltransferase activity; GO:0016757,transferase activity, transferring glycosyl groups; GO:0071555,cell wall organization; GO:0045489,pectin biosynthetic process; GO:0000271,polysaccharide biosynthetic process	Glycosyl transferase family 8
gene-LOC100191640	1	NC_024459.2	172065913	172071647	-	LOC100191640	--	K16277 E3 ubiquitin-protein ligase DRIP [EC:2.3.2.27] | (RefSeq) putative RING zinc finger domain superfamily protein (A)	putative RING zinc finger domain superfamily protein [Zea mays]	RecName: Full=E3 ubiquitin protein ligase DRIP2; EC=2.3.2.27 {ECO:0000269|PubMed:18552202}; AltName: Full=DREB2A-interacting protein 2; AltName: Full=RING-type E3 ubiquitin transferase DRIP2 {ECO:0000305};	SubName: Full=E3 ubiquitin protein ligase DRIP2 {ECO:0000313|EMBL:ONM01862.1};	Locus-specific chromosome binding proteins	GO:0046872,metal ion binding; GO:0004842,ubiquitin-protein transferase activity; GO:0051865,protein autoubiquitination; GO:0016567,protein ubiquitination; GO:0009414,response to water deprivation	--
gene-LOC100191666	1	NC_024463.2	35163467	35174004	-	LOC100191666	--	K21444 poly(rC)-binding protein 3/4 | (RefSeq) uncharacterized protein LOC100191666 (A)	uncharacterized protein LOC100191666 [Zea mays]	RecName: Full=Flowering locus K homology domain {ECO:0000303|PubMed:14593172}; Short=Flowering locus KH domain {ECO:0000303|PubMed:14593172};	SubName: Full=Flowering locus K homology domain {ECO:0000313|EMBL:AQK65448.1};	PolyC-binding proteins alphaCP-1 and related KH domain proteins	GO:0005737,cytoplasm; GO:0005634,nucleus; GO:0003723,RNA binding; GO:0009911,positive regulation of flower development; GO:0006355,regulation of transcription, DNA-templated; GO:0006351,transcription, DNA-templated	KH domain
gene-LOC100191690	1	NC_024459.2	211229830	211232345	+	LOC100191690	--	K04733 interleukin-1 receptor-associated kinase 4 [EC:2.7.11.1] | (RefSeq) serine/threonine-protein kinase RIPK (A)	putative protein kinase superfamily protein [Zea mays]	RecName: Full=Serine/threonine-protein kinase RIPK {ECO:0000305}; EC=2.7.11.1 {ECO:0000305|PubMed:21320696}; AltName: Full=ACIK1A/PBL14; AltName: Full=ACRE protein ortholog 264A {ECO:0000305}; Short=AtACRE264a {ECO:0000303|PubMed:15181213}; AltName: Full=PBS1-like protein 14 {ECO:0000303|PubMed:20413097}; AltName: Full=RPM1-induced protein kinase {ECO:0000303|PubMed:21320696};	SubName: Full=Root-specific kinase 1 {ECO:0000313|EMBL:ONM04323.1};	Serine/threonine protein kinase	GO:0005886,plasma membrane; GO:0005524,ATP binding; GO:0004674,protein serine/threonine kinase activity; GO:0004675,transmembrane receptor protein serine/threonine kinase activity; GO:0007166,cell surface receptor signaling pathway; GO:0042742,defense response to bacterium; GO:0006468,protein phosphorylation	Protein kinase domain
gene-LOC100191889	1	NC_024461.2	183054016	183055826	+	LOC100191889	--	K18081 myotubularin-related protein 1/2 [EC:3.1.3.64 3.1.3.95] | (RefSeq) phosphatidylinositol-3-phosphatase myotubularin-2-like (A)	avr9/Cf-9 rapidly elicited protein 137 [Zea mays]	--	SubName: Full=Avr9/Cf-9 rapidly elicited protein 137 {ECO:0000313|EMBL:ACG28432.1, ECO:0000313|EnsemblPlants:Zm00001d042887_P001};	--	--	Domain of unknown function (DUF3475)
gene-LOC100191978	1	NC_024463.2	204537862	204540153	+	LOC100191978	--	K08235 xyloglucan:xyloglucosyl transferase [EC:2.4.1.207] | (RefSeq) uncharacterized protein LOC100191978 precursor (A)	unknown [Zea mays]	RecName: Full=Probable xyloglucan endotransglucosylase/hydrolase protein 27; Short=At-XTH27; Short=XTH-27; EC=2.4.1.207; Flags: Precursor;	RecName: Full=Xyloglucan endotransglucosylase/hydrolase {ECO:0000256|RuleBase:RU361120}; EC=2.4.1.207 {ECO:0000256|RuleBase:RU361120};	--	GO:0048046,apoplast; GO:0005618,cell wall; GO:0004553,hydrolase activity, hydrolyzing O-glycosyl compounds; GO:0016762,xyloglucan:xyloglucosyl transferase activity; GO:0042546,cell wall biogenesis; GO:0071555,cell wall organization; GO:0010087,phloem or xylem histogenesis; GO:0010411,xyloglucan metabolic process	Xyloglucan endo-transglycosylase (XET) C-terminus
gene-LOC100191990	1	NC_024467.2	32539619	32542536	+	LOC100191990	--	K14638 solute carrier family 15 (peptide/histidine transporter), member 3/4 | (RefSeq) protein NRT1/ PTR FAMILY 3.1 (A)	uncharacterized protein LOC100191990 [Zea mays]	RecName: Full=Protein NRT1/ PTR FAMILY 3.1; Short=AtNPF3.1;	SubName: Full=Protein NRT1/ PTR FAMILY 3.1 {ECO:0000313|EMBL:AQL02946.1};	H+/oligopeptide symporter	GO:0016021,integral component of membrane; GO:0097708,intracellular vesicle; GO:0005886,plasma membrane; GO:0022857,transmembrane transporter activity; GO:0010336,gibberellic acid homeostasis; GO:0042128,nitrate assimilation	POT family
gene-LOC100192069	1	NC_024462.2	227812398	227814209	+	LOC100192069	--	K13425 WRKY transcription factor 22 | (RefSeq) WRKY transcription factor 22 (A)	WRKY transcription factor 22 [Zea mays]	RecName: Full=WRKY transcription factor 22; AltName: Full=WRKY DNA-binding protein 22;	SubName: Full=WRKY transcription factor 22 {ECO:0000313|EMBL:AQK59323.1};	--	GO:0005634,nucleus; GO:0003700,DNA-binding transcription factor activity; GO:0043565,sequence-specific DNA binding; GO:0006952,defense response; GO:0010150,leaf senescence; GO:0010200,response to chitin; GO:0006351,transcription, DNA-templated	WRKY DNA -binding domain
gene-LOC100192077	1	NC_024459.2	6293571	6294493	-	LOC100192077	--	K19040 E3 ubiquitin-protein ligase ATL10/75/76/77/78 [EC:2.3.2.27] | (RefSeq) RING-H2 finger protein ATL78 (A)	putative RING zinc finger domain superfamily protein [Zea mays]	RecName: Full=RING-H2 finger protein ATL80; EC=2.3.2.27 {ECO:0000305}; AltName: Full=RING-type E3 ubiquitin transferase ATL80 {ECO:0000305};	SubName: Full=RING-H2 finger protein ATL80 {ECO:0000313|EMBL:ONL93241.1};	FOG: Predicted E3 ubiquitin ligase	GO:0016021,integral component of membrane; GO:0005886,plasma membrane; GO:0046872,metal ion binding; GO:0061630,ubiquitin protein ligase activity; GO:0070417,cellular response to cold; GO:0006952,defense response; GO:0043161,proteasome-mediated ubiquitin-dependent protein catabolic process; GO:0009909,regulation of flower development; GO:0010966,regulation of phosphate transport; GO:0010200,respo…	FANCL C-terminal domain
gene-LOC100192667	1	NC_024466.2	80072053	80074108	-	LOC100192667	--	K01369 legumain [EC:3.4.22.34] | (RefSeq) uncharacterized protein LOC100192667 precursor (A)	uncharacterized protein LOC100192667 precursor [Zea mays]	RecName: Full=Vacuolar-processing enzyme; Short=VPE; EC=3.4.22.-; Flags: Precursor;	SubName: Full=Uncharacterized protein {ECO:0000313|EMBL:ACF79717.1};	Asparaginyl peptidases	GO:0008234,cysteine-type peptidase activity	Peptidase C13 family
gene-LOC100192728	1	NC_024462.2	202430313	202434119	+	LOC100192728	--	--	uncharacterized protein LOC100192728 [Zea mays]	--	SubName: Full=p-loop containing nucleoside triphosphate hydrolase superfamily protein {ECO:0000313|EMBL:AQK58189.1};	--	GO:0016787,hydrolase activity	AAA ATPase domain
gene-LOC100192731	1	NC_024460.2	74637376	74638591	-	LOC100192731	--	K01689 enolase [EC:4.2.1.11] | (RefSeq) enolase 1, chloroplastic isoform X1 (A)	OSJNBa0072D21.11-like protein [Zea mays]	--	SubName: Full=OSJNBa0072D21.11-like protein {ECO:0000313|EMBL:ONM18127.1};	--	--	--
gene-LOC100192756	1	NC_024459.2	294631881	294635395	+	LOC100192756	--	K13122 protein FRG1 | (RefSeq) uncharacterized protein LOC111481770 (A)	uncharacterized protein LOC100192756 [Zea mays]	--	SubName: Full=Uncharacterized protein {ECO:0000313|EMBL:ACF79826.1};	--	--	Fascin domain
gene-LOC100192940	1	NC_024461.2	65156618	65158213	-	LOC100192940	--	--	uncharacterized protein LOC100192940 [Zea mays]	--	SubName: Full=Uncharacterized protein {ECO:0000313|EMBL:ACF80064.1, ECO:0000313|EnsemblPlants:Zm00001d040777_P001};	--	GO:0016021,integral component of membrane	--
gene-LOC100192951	1	NC_024459.2	229987337	229989150	-	LOC100192951	--	K00921 1-phosphatidylinositol-3-phosphate 5-kinase [EC:2.7.1.150] | (RefSeq) 1-phosphatidylinositol-3-phosphate 5-kinase FAB1A (A)	uncharacterized protein LOC100192951 [Zea mays]	RecName: Full=1-phosphatidylinositol-3-phosphate 5-kinase FAB1B; Short=Phosphatidylinositol 3-phosphate 5-kinase; EC=2.7.1.150; AltName: Full=FYVE finger-containing phosphoinositide kinase; AltName: Full=PIKfyve; AltName: Full=Phosphatidylinositol 3-phosphate 5-kinase type III; Short=PIPkin-III; Short=Type III PIP kinase; AltName: Full=Protein FORMS APLOID AND BINUCLEATE CELLS 1B;	SubName: Full=Putative 1-phosphatidylinositol-3-phosphate 5-kinase FAB1D {ECO:0000313|EMBL:ONM05310.1};	Phosphatidylinositol-4-phosphate 5-kinase and related FYVE finger-containing proteins	GO:0005829,cytosol; GO:0005768,endosome; GO:0010008,endosome membrane; GO:0005739,mitochondrion; GO:0000285,1-phosphatidylinositol-3-phosphate 5-kinase activity; GO:0005524,ATP binding; GO:0046872,metal ion binding; GO:0010256,endomembrane system organization; GO:0009555,pollen development; GO:0042147,retrograde transport, endosome to Golgi; GO:0090332,stomatal closure; GO:0007033,vacuole organiz…	Phosphatidylinositol-4-phosphate 5-Kinase
gene-LOC100193003	1	NC_024461.2	2346611	2358115	+	LOC100193003	--	K01513 ectonucleotide pyrophosphatase/phosphodiesterase family member 1/3 [EC:3.1.4.1 3.6.1.9] | (RefSeq) uncharacterized protein LOC109769794 (A)	unknown [Zea mays]	--	SubName: Full=Ectonucleotide pyrophosphatase/phosphodiesterase family member 3 {ECO:0000313|EMBL:ONM28428.1};	--	--	Plant protein 1589 of unknown function (A_thal_3526)
gene-LOC100193045	1	NC_024461.2	163962991	163980950	+	LOC100193045	--	K19589 release factor glutamine methyltransferase [EC:2.1.1.297] | (RefSeq) pentatricopeptide repeat-containing protein At2g22410, mitochondrial (A)	uncharacterized protein LOC100193045 [Zea mays]	RecName: Full=Pentatricopeptide repeat-containing protein At3g29230;	SubName: Full=Uncharacterized protein {ECO:0000313|EMBL:ACF80205.1};	FOG: PPR repeat	GO:0043231,intracellular membrane-bounded organelle; GO:0004519,endonuclease activity; GO:0003723,RNA binding; GO:0009451,RNA modification	Tetratricopeptide repeat
gene-LOC100193085	1	NC_024461.2	214160573	214162270	-	LOC100193085	--	K07976 Rab family, other | (RefSeq) uncharacterized protein LOC100193085 (A)	uncharacterized protein LOC100193085 [Zea mays]	RecName: Full=Ras-related protein RABA1f; Short=AtRABA1f;	SubName: Full=Ras-related protein RABA1f {ECO:0000313|EMBL:ONM39483.1};	GTPase Rab11/YPT3, small G protein superfamily	GO:0005768,endosome; GO:0005886,plasma membrane; GO:0005525,GTP binding; GO:0003924,GTPase activity; GO:0015031,protein transport	--
gene-LOC100193111	1	NC_024467.2	40448240	40453722	-	LOC100193111	--	--	uncharacterized protein LOC100193111 [Zea mays]	--	SubName: Full=Uncharacterized protein {ECO:0000313|EMBL:ACF80290.1};	--	--	--
gene-LOC100193199	1	NC_024461.2	233218607	233220334	-	LOC100193199	--	K04730 interleukin-1 receptor-associated kinase 1 [EC:2.7.11.1] | (RefSeq) LOC109763463; putative serine/threonine-protein kinase-like protein CCR3 (A)	putative CRINKLY4-like receptor protein kinase family protein [Zea mays]	RecName: Full=Putative serine/threonine-protein kinase-like protein CCR3; EC=2.7.11.1; AltName: Full=Protein CRINKLY 4 RELATED 3; Short=AtCRR3; Flags: Precursor;	SubName: Full=Putative serine/threonine-protein kinase-like protein CCR3 {ECO:0000313|EMBL:ONM41938.1};	Serine/threonine protein kinase	GO:0016021,integral component of membrane; GO:0005524,ATP binding; GO:0042803,protein homodimerization activity; GO:0004674,protein serine/threonine kinase activity	Protein kinase domain
gene-LOC100193251	1	NC_024465.2	177665966	177669548	+	LOC100193251	--	K10277 lysine-specific demethylase 8 [EC:1.14.11.27] | (RefSeq) uncharacterized protein LOC111590857 (A)	uncharacterized protein LOC100193251 [Zea mays]	RecName: Full=Protein ENHANCED DISEASE RESISTANCE 4 {ECO:0000303|PubMed:25747881};	SubName: Full=Uncharacterized protein {ECO:0000313|EMBL:KXG36951.1};	--	GO:0005768,endosome; GO:0005886,plasma membrane; GO:0006952,defense response; GO:0006897,endocytosis; GO:1900150,regulation of defense response to fungus; GO:0030100,regulation of endocytosis; GO:0009620,response to fungus; GO:0009863,salicylic acid mediated signaling pathway	Probable zinc-ribbon domain
gene-LOC100193351	1	--	--	--	--	--	--	--
gene-LOC100193533	1	NC_024459.2	290154728	290158887	+	LOC100193533	--	--	uncharacterized protein LOC100193533 [Zea mays]	--	SubName: Full=Uncharacterized protein {ECO:0000313|EMBL:ACF80819.1};	--	--	--
gene-LOC100193666	1	NC_024464.2	109435892	109442269	+	LOC100193666	--	K21026 acetylajmaline esterase [EC:3.1.1.80] | (RefSeq) GDSL esterase/lipase At5g45910-like (A)	uncharacterized protein LOC100193666 isoform X1 [Zea mays]	RecName: Full=GDSL esterase/lipase At5g45910; EC=3.1.1.-; AltName: Full=Extracellular lipase At5g45910; Flags: Precursor;	SubName: Full=GDSL esterase/lipase {ECO:0000313|EMBL:AQK82678.1};	--	GO:0005576,extracellular region; GO:0016788,hydrolase activity, acting on ester bonds; GO:0016042,lipid catabolic process	GDSL-like Lipase/Acylhydrolase
gene-LOC100193707	1	NC_024461.2	162350001	162368583	-	LOC100193707	--	--	alpha/beta-Hydrolases superfamily protein [Zea mays]	--	SubName: Full=Alpha/beta-Hydrolases superfamily protein {ECO:0000313|EMBL:ONM35104.1};	Predicted hydrolase/acyltransferase (alpha/beta hydrolase superfamily)	GO:0016787,hydrolase activity	--
gene-LOC100193805	1	--	--	--	--	--	--	--
gene-LOC100193838	1	NC_024467.2	14623689	14625725	+	LOC100193838	--	K19893 glucan endo-1,3-beta-glucosidase 5/6 [EC:3.2.1.39] | (RefSeq) glucan endo-1,3-beta-glucosidase 6-like (A)	uncharacterized protein LOC100193838 [Zea mays]	--	SubName: Full=Uncharacterized protein {ECO:0000313|EMBL:ACF81213.1, ECO:0000313|EnsemblPlants:Zm00001d045158_P001};	--	--	Putative gypsy type transposon
gene-LOC100193853	1	NC_024465.2	1419807	1420770	-	LOC100193853	--	K01537 Ca2+-transporting ATPase [EC:3.6.3.8] | (RefSeq) calcium-transporting ATPase 2, plasma membrane-type isoform X1 (A)	uncharacterized protein LOC100193853 [Zea mays]	RecName: Full=Protein C2-DOMAIN ABA-RELATED 8 {ECO:0000303|PubMed:25465408};	SubName: Full=Pentatricopeptide repeat-containing protein ELI1 chloroplastic {ECO:0000313|EMBL:ONM50997.1};	Predicted Ca2+-dependent phospholipid-binding protein	GO:0048046,apoplast; GO:0005634,nucleus; GO:0005886,plasma membrane; GO:0005096,GTPase activator activity; GO:0046872,metal ion binding; GO:0005543,phospholipid binding; GO:0009738,abscisic acid-activated signaling pathway; GO:0009789,positive regulation of abscisic acid-activated signaling pathway; GO:0043547,positive regulation of GTPase activity	C2 domain
gene-LOC100193925	1	NC_024461.2	23109131	23110862	+	LOC100193925	--	K09422 transcription factor MYB, plant | (RefSeq) putative MYB DNA-binding domain superfamily protein (A)	putative MYB DNA-binding domain superfamily protein [Zea mays]	RecName: Full=Transcription factor MYB62 {ECO:0000303|PubMed:9839469}; AltName: Full=Myb-related protein 62 {ECO:0000303|PubMed:9839469}; Short=AtMYB62 {ECO:0000303|PubMed:9839469};	SubName: Full=MYB transcription factor {ECO:0000313|EMBL:AIB05070.1}; SubName: Full=Myb domain protein 62 {ECO:0000313|EMBL:ONM30306.1};	Transcription factor, Myb superfamily	GO:0005634,nucleus; GO:0003700,DNA-binding transcription factor activity; GO:0000981,DNA-binding transcription factor activity, RNA polymerase II-specific; GO:0043565,sequence-specific DNA binding; GO:0001135,RNA polymerase II transcription regulator recruiting activity; GO:0044212,transcription regulatory region DNA binding; GO:0030154,cell differentiation; GO:0016036,cellular response to phosph…	Myb-like DNA-binding domain
gene-LOC100194121	1	NC_024466.2	10655708	10659592	-	LOC100194121	--	--	RING/FYVE/PHD zinc finger superfamily protein [Zea mays]	--	SubName: Full=RING/FYVE/PHD zinc finger superfamily protein {ECO:0000313|EMBL:AQK90006.1};	Protein involved in mRNA turnover and stability	GO:0016021,integral component of membrane	RING-variant domain
gene-LOC100194181	1	NC_024466.2	166711004	166712835	-	LOC100194181	--	--	unknown [Zea mays]	RecName: Full=Uncharacterized protein At4g15970;	SubName: Full=Uncharacterized protein {ECO:0000313|EMBL:ACL53499.1};	--	GO:0043231,intracellular membrane-bounded organelle; GO:0004519,endonuclease activity; GO:0003723,RNA binding; GO:0009451,RNA modification	Nucleotide-diphospho-sugar transferase
gene-LOC100194247	1	NC_024459.2	92327699	92333295	+	LOC100194247	--	--	uncharacterized protein LOC100194247 [Zea mays]	--	SubName: Full=Uncharacterized protein {ECO:0000313|EMBL:ACG28053.1, ECO:0000313|EnsemblPlants:Zm00001d029888_P002};	--	--	Leucine-zipper of ternary complex factor MIP1
gene-LOC100194339	1	NC_024461.2	226714752	226716180	+	LOC100194339	--	K15015 solute carrier family 32 (vesicular inhibitory amino acid transporter) | (RefSeq) uncharacterized protein LOC100194339 (A)	uncharacterized protein LOC100194339 [Zea mays]	RecName: Full=Amino acid transporter AVT1J {ECO:0000305}; Short=AtAvt1J {ECO:0000303|PubMed:27925655};	SubName: Full=Uncharacterized protein {ECO:0000313|EMBL:ACF81865.1};	Amino acid transporters	GO:0016021,integral component of membrane; GO:0015171,amino acid transmembrane transporter activity; GO:0003333,amino acid transmembrane transport	Transmembrane amino acid transporter protein
gene-LOC100216644	1	NC_024460.2	243981752	243983749	+	LOC100216644	--	K00430 peroxidase [EC:1.11.1.7] | (RefSeq) peroxidase 51 isoform X4 (A)	uncharacterized protein LOC100216644 isoform X1 [Zea mays]	RecName: Full=Peroxidase 51; Short=Atperox P51; EC=1.11.1.7; AltName: Full=ATP37; Flags: Precursor;	RecName: Full=Peroxidase {ECO:0000256|RuleBase:RU362060, ECO:0000256|SAAS:SAAS00709852}; EC=1.11.1.7 {ECO:0000256|RuleBase:RU362060, ECO:0000256|SAAS:SAAS00709852};	--	GO:0005576,extracellular region; GO:0020037,heme binding; GO:0046872,metal ion binding; GO:0004601,peroxidase activity; GO:0042744,hydrogen peroxide catabolic process; GO:0006979,response to oxidative stress; GO:0009651,response to salt stress	Peroxidase
gene-LOC100216852	1	NC_024468.2	102925332	102930588	+	LOC100216852	--	K01181 endo-1,4-beta-xylanase [EC:3.2.1.8] | (RefSeq) endo-1,4-beta-xylanase A-like (A)	uncharacterized LOC100216852 precursor [Zea mays]	--	SubName: Full=Glycosyl hydrolase family 10 protein {ECO:0000313|EMBL:AQK42910.1};	--	GO:0004553,hydrolase activity, hydrolyzing O-glycosyl compounds; GO:0005975,carbohydrate metabolic process	Carbohydrate binding domain
gene-LOC100217023	1	NC_024463.2	171168618	171170170	-	LOC100217023	--	K19042 E3 ubiquitin-protein ligase BOI and related proteins [EC:2.3.2.27] | (RefSeq) putative BOI-related E3 ubiquitin-protein ligase 2 (A)	putative BOI-related E3 ubiquitin-protein ligase 2 [Zea mays]	--	SubName: Full=Putative BOI-related E3 ubiquitin-protein ligase 2 {ECO:0000313|EMBL:AQK71366.1};	--	GO:0016874,ligase activity	Prokaryotic RING finger family 4
gene-LOC100217054	1	NC_024463.2	127454347	127459479	-	LOC100217054	--	K01455 formamidase [EC:3.5.1.49] | (RefSeq) uncharacterized protein LOC100217054 (A)	Acetamidase/Formamidase family protein [Zea mays]	--	SubName: Full=Acetamidase/Formamidase family protein {ECO:0000313|EMBL:AQK69712.1};	--	GO:0016811,hydrolase activity, acting on carbon-nitrogen (but not peptide) bonds, in linear amides	--
gene-LOC100217130	1	NC_024460.2	195290931	195293498	+	LOC100217130	--	--	uncharacterized protein LOC100217130 [Zea mays]	--	SubName: Full=Uncharacterized protein {ECO:0000313|EMBL:ACF82990.1};	--	--	--
gene-LOC100217291	1	NC_024467.2	1245558	1247095	+	LOC100217291	--	K20893 probable galacturonosyltransferase-like 1 [EC:2.4.1.-] | (RefSeq) probable galacturonosyltransferase-like 1 (A)	uncharacterized protein LOC100217291 precursor [Zea mays]	RecName: Full=Probable galacturonosyltransferase-like 9; EC=2.4.1.-; AltName: Full=Like glycosyl transferase 8;	RecName: Full=Hexosyltransferase {ECO:0000256|RuleBase:RU362027}; EC=2.4.1.- {ECO:0000256|RuleBase:RU362027};	--	GO:0005794,Golgi apparatus; GO:0000139,Golgi membrane; GO:0016021,integral component of membrane; GO:0047262,polygalacturonate 4-alpha-galacturonosyltransferase activity; GO:0016757,transferase activity, transferring glycosyl groups; GO:0071555,cell wall organization; GO:0045489,pectin biosynthetic process; GO:0000271,polysaccharide biosynthetic process	Glucosyltransferase 24
gene-LOC100272389	1	NC_024467.2	142660937	142662449	+	LOC100272389	--	K18081 myotubularin-related protein 1/2 [EC:3.1.3.64 3.1.3.95] | (RefSeq) phosphatidylinositol-3-phosphatase myotubularin-2-like (A)	uncharacterized protein LOC100272389 [Zea mays]	--	SubName: Full=Uncharacterized protein {ECO:0000313|EMBL:ACF83617.1};	--	--	Domain of unknown function (DUF3475)
gene-LOC100272394	1	NC_024461.2	109022753	109024623	+	LOC100272394	--	--	uncharacterized protein LOC100272394 precursor [Zea mays]	--	SubName: Full=Uncharacterized protein {ECO:0000313|EMBL:ACF83628.1};	--	--	--
gene-LOC100272479	1	NC_024459.2	205166655	205167778	+	LOC100272479	--	--	proline-rich family protein precursor [Zea mays]	--	SubName: Full=Early nodulin 75 protein {ECO:0000313|EMBL:ACG38091.1, ECO:0000313|EnsemblPlants:Zm00001d031878_P001};	--	--	Procyclic acidic repetitive protein (PARP)
gene-LOC100272489	1	NC_024468.2	11356811	11358732	-	LOC100272489	--	K14209 solute carrier family 36 (proton-coupled amino acid transporter) | (RefSeq) amino acid permease 1-like (A)	uncharacterized protein LOC100272489 [Zea mays]	RecName: Full=Amino acid permease 3; AltName: Full=Amino acid transporter AAP3;	SubName: Full=Amino acid permease 2 {ECO:0000313|EMBL:AQK39633.1};	Amino acid transporters	GO:0016021,integral component of membrane; GO:0031965,nuclear membrane; GO:0005886,plasma membrane; GO:0015171,amino acid transmembrane transporter activity; GO:0015293,symporter activity; GO:0003333,amino acid transmembrane transport; GO:0015802,basic amino acid transport	Transmembrane amino acid transporter protein
gene-LOC100272504	1	NC_024464.2	164331209	164336624	+	LOC100272504	--	K14484 auxin-responsive protein IAA | (RefSeq) auxin-responsive protein IAA18 (A)	uncharacterized protein LOC100272504 isoform X1 [Zea mays]	RecName: Full=Auxin-responsive protein IAA18; AltName: Full=Indoleacetic acid-induced protein 18;	RecName: Full=Auxin-responsive protein {ECO:0000256|RuleBase:RU004549};	--	GO:0005634,nucleus; GO:0009734,auxin-activated signaling pathway; GO:0006355,regulation of transcription, DNA-templated; GO:0009733,response to auxin; GO:0006351,transcription, DNA-templated	AUX/IAA family
gene-LOC100272542	1	NC_024465.2	169614550	169616332	+	LOC100272542	--	K22683 aspartyl protease family protein [EC:3.4.23.-] | (RefSeq) uncharacterized protein LOC100272542 precursor (A)	uncharacterized protein LOC100272542 precursor [Zea mays]	RecName: Full=Protein ASPARTIC PROTEASE IN GUARD CELL 1; Short=AtASPG1; EC=3.4.23.-; Flags: Precursor;	SubName: Full=Eukaryotic aspartyl protease family protein {ECO:0000313|EMBL:ONM59463.1};	Aspartyl protease	GO:0005783,endoplasmic reticulum; GO:0004190,aspartic-type endopeptidase activity; GO:0070001,aspartic-type peptidase activity; GO:0003677,DNA binding; GO:0030163,protein catabolic process; GO:0009737,response to abscisic acid; GO:0009414,response to water deprivation; GO:0009627,systemic acquired resistance	Eukaryotic aspartyl protease
gene-LOC100272687	1	NC_024461.2	214377551	214379438	+	LOC100272687	--	K03189 urease accessory protein | (RefSeq) uncharacterized protein LOC104245852 (A)	uncharacterized protein LOC100272687 precursor [Zea mays]	RecName: Full=Cytochrome b561 domain-containing protein At4g18260; AltName: Full=Protein b561A.tha13; Flags: Precursor;	SubName: Full=Cytochrome b561 domain-containing protein {ECO:0000313|EMBL:ONM39491.1};	Predicted membrane protein, contains DoH and Cytochrome b-561/ferric reductase transmembrane domains	GO:0016021,integral component of membrane; GO:0046872,metal ion binding; GO:0055114,oxidation-reduction process	Eukaryotic cytochrome b561
gene-LOC100272901	1	NC_024459.2	202632512	202634535	-	LOC100272901	--	--	uncharacterized protein LOC100272901 [Zea mays]	RecName: Full=Patatin-like protein 2; Short=AtPLP2; EC=3.1.1.-; AltName: Full=Patatin-related phospholipase A IIalpha; Short=pPLAIIa; AltName: Full=Phospholipase A IIA; Short=AtPLAIIA;	RecName: Full=Patatin {ECO:0000256|RuleBase:RU361262}; EC=3.1.1.- {ECO:0000256|RuleBase:RU361262};	Ca2+-independent phospholipase A2	GO:0005737,cytoplasm; GO:0016020,membrane; GO:0047372,acylglycerol lipase activity; GO:0016298,lipase activity; GO:0004620,phospholipase activity; GO:0071456,cellular response to hypoxia; GO:0051607,defense response to virus; GO:0016042,lipid catabolic process; GO:0006629,lipid metabolic process; GO:0031408,oxylipin biosynthetic process; GO:0009626,plant-type hypersensitive response; GO:0046686,r…	Patatin-like phospholipase
gene-LOC100272903	1	NC_024468.2	131243874	131245937	+	LOC100272903	--	K03320 ammonium transporter, Amt family | (RefSeq) uncharacterized protein LOC100272903 (A)	uncharacterized protein LOC100272903 [Zea mays]	RecName: Full=Ammonium transporter 1 member 1; Short=OsAMT1;1;	RecName: Full=Ammonium transporter {ECO:0000256|RuleBase:RU362002};	Ammonia permease	GO:0005887,integral component of plasma membrane; GO:0008519,ammonium transmembrane transporter activity; GO:0072488,ammonium transmembrane transport; GO:0015843,methylammonium transport; GO:0015695,organic cation transport; GO:0009624,response to nematode	Ammonium Transporter Family
gene-LOC100272946	1	NC_024459.2	303573704	303576370	-	LOC100272946	--	K22390 acid phosphatase type 7 | (RefSeq) purple acid phosphatase 15 (A)	Purple acid phosphatase 15 [Zea mays]	RecName: Full=Purple acid phosphatase 15; EC=3.1.3.-; EC=3.1.3.2; AltName: Full=Phytase; Flags: Precursor;	RecName: Full=Purple acid phosphatase {ECO:0000256|RuleBase:RU361203}; EC=3.1.3.2 {ECO:0000256|RuleBase:RU361203};	Purple acid phosphatase	GO:0005576,extracellular region; GO:0003993,acid phosphatase activity; GO:0046872,metal ion binding; GO:0009846,pollen germination; GO:0009845,seed germination	Calcineurin-like phosphoesterase
gene-LOC100273093	1	NC_024459.2	67927363	67929662	+	LOC100273093	--	K01087 trehalose 6-phosphate phosphatase [EC:3.1.3.12] | (RefSeq) uncharacterized protein LOC100273093 (A)	uncharacterized protein LOC100273093 [Zea mays]	RecName: Full=Probable trehalose-phosphate phosphatase 3; Short=OsTPP3; EC=3.1.3.12; AltName: Full=Trehalose 6-phosphate phosphatase;	RecName: Full=Trehalose 6-phosphate phosphatase {ECO:0000256|RuleBase:RU361117}; EC=3.1.3.12 {ECO:0000256|RuleBase:RU361117};	Trehalose-6-phosphate synthase component TPS1 and related subunits	GO:0004805,trehalose-phosphatase activity; GO:0005992,trehalose biosynthetic process	Trehalose-phosphatase
gene-LOC100273109	1	NC_024463.2	200655919	200657570	-	LOC100273109	--	K12175 COP9 signalosome complex subunit 1 | (RefSeq) probable methyltransferase PMT15 (A)	uncharacterized protein LOC100273109 [Zea mays]	RecName: Full=Probable methyltransferase PMT17; EC=2.1.1.-;	SubName: Full=Uncharacterized protein {ECO:0000313|EMBL:ACF85221.1};	--	GO:0005737,cytoplasm; GO:0005789,endoplasmic reticulum membrane; GO:0016021,integral component of membrane; GO:0008757,S-adenosylmethionine-dependent methyltransferase activity; GO:0032259,methylation	Putative S-adenosyl-L-methionine-dependent methyltransferase
gene-LOC100273153	1	NC_024460.2	189704103	189706710	-	LOC100273153	--	K20623 typhasterol/6-deoxotyphasterol 2alpha-hydroxylase | (RefSeq) cytochrome P450 71A1 (A)	uncharacterized protein LOC100273153 [Zea mays]	RecName: Full=Cytochrome P450 76C1; EC=1.14.-.-;	SubName: Full=Flavonoid 3-monooxygenase {ECO:0000313|EMBL:ACG42190.1};	Cytochrome P450 CYP2 subfamily	GO:0016021,integral component of membrane; GO:0016020,membrane; GO:0020037,heme binding; GO:0005506,iron ion binding; GO:0016709,oxidoreductase activity, acting on paired donors, with incorporation or reduction of molecular oxygen, NAD(P)H as one donor, and incorporation of one atom of oxygen; GO:0044550,secondary metabolite biosynthetic process	Cytochrome P450
gene-LOC100273195	1	NC_024460.2	210505513	210507098	-	LOC100273195	--	K01381 saccharopepsin [EC:3.4.23.25] | (RefSeq) aspartic proteinase nepenthesin-1-like (A)	uncharacterized protein LOC100273195 precursor [Zea mays]	RecName: Full=Aspartic proteinase nepenthesin-1; EC=3.4.23.12; AltName: Full=Nepenthesin-I; Flags: Precursor;	SubName: Full=Eukaryotic aspartyl protease family protein {ECO:0000313|EMBL:ONM24155.1};	Aspartyl protease	GO:0005576,extracellular region; GO:0004190,aspartic-type endopeptidase activity	Eukaryotic aspartyl protease
gene-LOC100273200	1	NC_024464.2	99519851	99521327	+	LOC100273200	--	K22068 iron-sulfur cluster assembly enzyme ISCU, mitochondrial | (RefSeq) iron-sulfur cluster assembly protein 1-like (A)	uncharacterized protein LOC100273200 [Zea mays]	--	SubName: Full=Sterile alpha motif (SAM) domain-containing protein {ECO:0000313|EMBL:AQK81805.1};	--	--	SAM domain (Sterile alpha motif)
gene-LOC100273264	1	NC_024462.2	153362867	153366832	-	LOC100273264	--	K01051 pectinesterase [EC:3.1.1.11] | (RefSeq) probable pectinesterase/pectinesterase inhibitor 58 (A)	trihelix transcription factor, partial [Zea mays]	RecName: Full=Trihelix transcription factor GT-2; AltName: Full=Trihelix DNA-binding protein GT-2;	SubName: Full=Trihelix transcription factor {ECO:0000313|EMBL:AIB05523.1}; Flags: Fragment;	Transcription factor GT-2 and related proteins, contains trihelix DNA-binding/SANT domain	GO:0005634,nucleus; GO:0003677,DNA binding; GO:0003700,DNA-binding transcription factor activity; GO:0006351,transcription, DNA-templated	--
gene-LOC100273276	1	NC_024467.2	134086309	134087079	+	LOC100273276	--	K13448 calcium-binding protein CML | (RefSeq) uncharacterized LOC100273276 (A)	uncharacterized LOC100273276 [Zea mays]	RecName: Full=Probable calcium-binding protein CML27; AltName: Full=Calmodulin-like protein 27;	SubName: Full=Uncharacterized protein {ECO:0000313|EMBL:ACF85668.1};	Calmodulin and related proteins (EF-Hand superfamily)	GO:0005509,calcium ion binding	Dockerin type I domain
gene-LOC100273398	1	NC_024464.2	31728215	31733132	-	LOC100273398	--	--	glycine/proline-rich family protein [Zea mays]	--	SubName: Full=Uncharacterized protein {ECO:0000313|EMBL:ACR36857.1};	--	--	--
gene-LOC100273542	1	NC_024460.2	32314832	32316554	-	LOC100273542	--	K03006 DNA-directed RNA polymerase II subunit RPB1 [EC:2.7.7.6] | (RefSeq) leucine-rich repeat extensin-like protein 1 (A)	uncharacterized protein LOC100273542 precursor [Zea mays]	RecName: Full=Uncharacterized protein At4g06744; Flags: Precursor;	SubName: Full=Protein binding protein {ECO:0000313|EMBL:ACG34018.1};	--	GO:0005576,extracellular region	Leucine Rich repeats (2 copies)
gene-LOC100273689	1	NC_024465.2	14067269	14068877	-	LOC100273689	--	--	Receptor-like kinase-like [Zea mays]	--	SubName: Full=Receptor-like kinase-like {ECO:0000313|EMBL:ONM52025.1};	--	GO:0016301,kinase activity	--
gene-LOC100273722	1	NC_024462.2	187721247	187733022	-	LOC100273722	--	K03514 non-canonical poly(A) RNA polymerase PAPD5/7 [EC:2.7.7.19] | (RefSeq) protein HESO1-like (A)	uncharacterized LOC100273722 [Zea mays]	--	SubName: Full=Uncharacterized protein {ECO:0000313|EMBL:ACF86707.1};	DNA polymerase sigma	--	Nucleotidyltransferase domain
gene-LOC100273727	1	NC_024465.2	18111267	18113400	+	LOC100273727	--	K00417 ubiquinol-cytochrome c reductase subunit 7 | (RefSeq) uncharacterized protein LOC4342681 (A)	uncharacterized protein LOC100273727 [Zea mays]	--	SubName: Full=Uncharacterized protein {ECO:0000313|EMBL:EER96046.1};	--	--	Uncharacterized conserved protein (DUF2358)
gene-LOC100273792	1	NC_024462.2	18471513	18478719	-	LOC100273792	--	K22418 11beta/17beta-hydroxysteroid dehydrogenase [EC:1.1.1.146 1.1.1.-] | (RefSeq) cis-2,3-dihydrobiphenyl-2,3-diol dehydrogenase (A)	11-beta-hydroxysteroid dehydrogenase 1B [Zea mays]	RecName: Full=11-beta-hydroxysteroid dehydrogenase-like 2; EC=1.1.1.-; AltName: Full=17-beta-hydroxysteroid dehydrogenase-like 2; EC=1.1.1.-; AltName: Full=Hydroxysteroid dehydrogenase 2; Short=AtHSD2;	SubName: Full=11-beta-hydroxysteroid dehydrogenase-like 5 {ECO:0000313|EMBL:AQK49746.1};	Predicted dehydrogenase	GO:0016021,integral component of membrane; GO:0016491,oxidoreductase activity; GO:0006694,steroid biosynthetic process	short chain dehydrogenase
gene-LOC100273979	1	NC_024462.2	38547770	38551498	+	LOC100273979	--	K15015 solute carrier family 32 (vesicular inhibitory amino acid transporter) | (RefSeq) lysine histidine transporter-like 2 (A)	uncharacterized protein LOC100273979 [Zea mays]	RecName: Full=Lysine histidine transporter 1;	SubName: Full=Lysine histidine transporter 2 {ECO:0000313|EMBL:AQK50976.1};	Amino acid transporters	GO:0016021,integral component of membrane; GO:0005886,plasma membrane; GO:0015171,amino acid transmembrane transporter activity; GO:0015293,symporter activity; GO:0043090,amino acid import; GO:0080167,response to karrikin	Tryptophan/tyrosine permease family
gene-LOC100274036	1	NC_024459.2	51839504	51841761	-	LOC100274036	--	K09422 transcription factor MYB, plant | (RefSeq) putative MYB DNA-binding domain superfamily protein (A)	putative MYB DNA-binding domain superfamily protein [Zea mays]	RecName: Full=Transcription factor MYB2 {ECO:0000305}; AltName: Full=Myb-related protein 2 {ECO:0000305}; Short=OsMYB2 {ECO:0000303|PubMed:22301384};	SubName: Full=Myb domain protein 112 {ECO:0000313|EMBL:ONL97444.1};	Transcription factor, Myb superfamily	GO:0005634,nucleus; GO:0000981,DNA-binding transcription factor activity, RNA polymerase II-specific; GO:0043565,sequence-specific DNA binding; GO:0001135,RNA polymerase II transcription regulator recruiting activity; GO:0044212,transcription regulatory region DNA binding; GO:0030154,cell differentiation; GO:1901002,positive regulation of response to salt stress; GO:1902584,positive regulation of…	--
gene-LOC100274087	1	NC_024460.2	70442760	70460733	+	LOC100274087	--	K10990 RecQ-mediated genome instability protein 1 | (RefSeq) uncharacterized protein LOC100274087 (A)	uncharacterized protein LOC100274087 [Zea mays]	RecName: Full=RecQ-mediated genome instability protein 1; AltName: Full=BLM-associated protein of 75 kDa homolog; Short=BLAP75;	SubName: Full=RecQ-mediated genome instability protein 1 {ECO:0000313|EMBL:ONM18003.1};	--	GO:0000166,nucleotide binding; GO:0000712,resolution of meiotic recombination intermediates	RecQ mediated genome instability protein
gene-LOC100274154	1	NC_024467.2	151217338	151218738	-	LOC100274154	--	--	uncharacterized protein LOC100274154 [Zea mays]	--	SubName: Full=Uncharacterized protein {ECO:0000313|EMBL:ACF87462.1};	--	--	Domain of unknown function (DUF4228)
gene-LOC100274200	1	NC_024460.2	232843489	232847272	-	LOC100274200	--	K23408 cell division cycle-associated protein 7 | (RefSeq) uncharacterized protein LOC100274200 (A)	uncharacterized protein LOC100274200 isoform X1 [Zea mays]	--	SubName: Full=Zinc-finger domain of monoamine-oxidase A repressor R1 {ECO:0000313|EMBL:ONM26948.1};	--	--	--
gene-LOC100274216	1	NC_024463.2	4703696	4705072	+	LOC100274216	--	K14493 gibberellin receptor GID1 [EC:3.-.-.-] | (RefSeq) GID1b-1; hypothetical protein (A)	uncharacterized protein LOC100274216 [Zea mays]	RecName: Full=Probable carboxylesterase 15; AltName: Full=AtCXE15; EC=3.1.1.1;	SubName: Full=Putative carboxylesterase 15 {ECO:0000313|EMBL:AQK62447.1};	Arylacetamide deacetylase	GO:0052689,carboxylic ester hydrolase activity; GO:0016787,hydrolase activity; GO:0009056,catabolic process	Steryl acetyl hydrolase
gene-LOC100274220	1	NC_024460.2	176404	178129	-	LOC100274220	--	--	uncharacterized protein LOC100274220 [Zea mays]	--	SubName: Full=Uncharacterized protein {ECO:0000313|EMBL:ACF87568.1, ECO:0000313|EnsemblPlants:Zm00001d001766_P001};	--	--	--
gene-LOC100274322	1	NC_024466.2	20660010	20662327	+	LOC100274322	--	K13691 pathogen-inducible salicylic acid glucosyltransferase [EC:2.4.1.-] | (RefSeq) UDP-glycosyltransferase 74F2 (A)	uncharacterized protein LOC100274322 isoform X1 [Zea mays]	RecName: Full=UDP-glucosyltransferase UGT13248 {ECO:0000305}; Short=HvUGT13248 {ECO:0000303|PubMed:20521959}; EC=2.4.1.- {ECO:0000269|PubMed:20521959}; AltName: Full=Deoxynivalenol-UDP-glucosyltransferase {ECO:0000303|PubMed:20521959};	RecName: Full=Glycosyltransferase {ECO:0000256|RuleBase:RU362057}; EC=2.4.1.- {ECO:0000256|RuleBase:RU362057};	UDP-glucuronosyl and UDP-glucosyl transferase	GO:0000166,nucleotide binding; GO:0016758,transferase activity, transferring hexosyl groups; GO:0008194,UDP-glycosyltransferase activity; GO:0098754,detoxification; GO:0008152,metabolic process	UDP-glucoronosyl and UDP-glucosyl transferase
gene-LOC100274357	1	NC_024461.2	22863263	22864997	+	LOC100274357	--	--	uncharacterized protein LOC100274357 isoform X1 [Zea mays]	RecName: Full=Protein MAO HUZI 4, chloroplastic {ECO:0000303|PubMed:25330236}; Flags: Precursor;	SubName: Full=Protein ABA DEFICIENT 4 chloroplastic {ECO:0000313|EMBL:ONM30299.1};	--	GO:0009941,chloroplast envelope; GO:0031969,chloroplast membrane; GO:0016021,integral component of membrane; GO:0009688,abscisic acid biosynthetic process; GO:0016123,xanthophyll biosynthetic process	Domain of unknown function (DUF4281)
gene-LOC100274364	1	NC_024467.2	39079615	39081323	-	LOC100274364	--	K04733 interleukin-1 receptor-associated kinase 4 [EC:2.7.11.1] | (RefSeq) leucine-rich repeat receptor-like serine/threonine/tyrosine-protein kinase SOBIR1 (A)	putative protein kinase superfamily protein precursor [Zea mays]	RecName: Full=Leucine-rich repeat receptor-like serine/threonine/tyrosine-protein kinase SOBIR1; EC=2.7.10.1; EC=2.7.11.1; AltName: Full=Protein EVERSHED; AltName: Full=Protein SUPPRESSOR OF BIR1-1; Flags: Precursor;	SubName: Full=Leucine-rich repeat receptor-like serine/threonine/tyrosine-protein kinase SOBIR1 {ECO:0000313|EMBL:AQL03203.1};	--	GO:0016021,integral component of membrane; GO:0005886,plasma membrane; GO:0005524,ATP binding; GO:0004674,protein serine/threonine kinase activity; GO:0004713,protein tyrosine kinase activity; GO:0004714,transmembrane receptor protein tyrosine kinase activity; GO:0006952,defense response; GO:0010942,positive regulation of cell death; GO:0031349,positive regulation of defense response	Fungal protein kinase
gene-LOC100274423	1	NC_024468.2	18683007	18684165	-	LOC100274423	--	--	uncharacterized protein LOC100274423 [Zea mays]	--	SubName: Full=Uncharacterized protein {ECO:0000313|EMBL:ACF88013.1};	--	--	--
gene-LOC100274474	1	NC_024460.2	204222190	204225579	-	LOC100274474	--	K08832 serine/threonine-protein kinase SRPK3 [EC:2.7.11.1] | (RefSeq) SRSF protein kinase 2 (A)	putative protein kinase superfamily protein isoform X1 [Zea mays]	RecName: Full=Serine/threonine-protein kinase AFC3; EC=2.7.12.1;	SubName: Full=Protein kinase superfamily protein {ECO:0000313|EMBL:ONM23369.1};	Serine/threonine protein kinase	GO:0005524,ATP binding; GO:0004674,protein serine/threonine kinase activity; GO:0004712,protein serine/threonine/tyrosine kinase activity; GO:0046777,protein autophosphorylation	Protein tyrosine kinase
gene-LOC100274481	1	NC_024465.2	10934035	10935454	+	LOC100274481	--	K01183 chitinase [EC:3.2.1.14] | (RefSeq) uncharacterized protein LOC100274481 precursor (A)	uncharacterized protein LOC100274481 precursor [Zea mays]	RecName: Full=Xylanase inhibitor protein 1; Short=XIP-1; Short=XIP-I; AltName: Full=Class III chitinase homolog; Flags: Precursor;	SubName: Full=Uncharacterized protein {ECO:0000313|EMBL:ACF88165.1};	Chitinase	GO:0005576,extracellular region; GO:0005975,carbohydrate metabolic process; GO:0006952,defense response	Glycosyl hydrolases family 18
gene-LOC100274520	1	NC_024461.2	174091728	174095159	+	LOC100274520	--	K14209 solute carrier family 36 (proton-coupled amino acid transporter) | (RefSeq) probable amino acid permease 7 (A)	Amino acid permease 2 [Zea mays]	RecName: Full=Amino acid permease 3; AltName: Full=Amino acid transporter AAP3;	SubName: Full=Amino acid permease 2 {ECO:0000313|EMBL:ONM35877.1};	Amino acid transporters	GO:0016021,integral component of membrane; GO:0031965,nuclear membrane; GO:0005886,plasma membrane; GO:0015171,amino acid transmembrane transporter activity; GO:0015293,symporter activity; GO:0003333,amino acid transmembrane transport; GO:0015802,basic amino acid transport	Transmembrane amino acid transporter protein
gene-LOC100274575	1	NC_024465.2	159829581	159831195	-	LOC100274575	--	K01381 saccharopepsin [EC:3.4.23.25] | (RefSeq) aspartic proteinase nepenthesin-1-like (A)	uncharacterized protein LOC100274575 precursor [Zea mays]	RecName: Full=Aspartic proteinase nepenthesin-1; EC=3.4.23.12; AltName: Full=Nepenthesin-I; Flags: Precursor;	SubName: Full=Aspartic proteinase nepenthesin-1 {ECO:0000313|EMBL:ONM57980.1};	Aspartyl protease	GO:0005576,extracellular region; GO:0004190,aspartic-type endopeptidase activity	Eukaryotic aspartyl protease
gene-LOC100274639	1	NC_024462.2	240944482	240945094	-	LOC100274639	--	--	uncharacterized protein LOC100274639 [Zea mays]	--	SubName: Full=Uncharacterized protein {ECO:0000313|EMBL:ACG24042.1};	--	--	--
gene-LOC100274640	1	--	--	--	--	--	--	--
gene-LOC100274654	1	NC_024460.2	38421287	38422077	+	LOC100274654	--	--	uncharacterized protein LOC100274654 [Zea mays]	--	SubName: Full=Uncharacterized protein {ECO:0000313|EMBL:ACG24122.1};	--	--	--
gene-LOC100274751	1	NC_024463.2	219014830	219017069	+	LOC100274751	--	K08679 UDP-glucuronate 4-epimerase [EC:5.1.3.6] | (RefSeq) uncharacterized protein LOC100274751 (A)	uncharacterized protein LOC100274751 [Zea mays]	RecName: Full=UDP-glucuronate 4-epimerase 1; EC=5.1.3.6; AltName: Full=UDP-glucuronic acid epimerase 1; Short=AtUGlcAE3;	SubName: Full=UDP-glucuronate 4-epimerase 1 {ECO:0000313|EMBL:AQK75695.1};	UDP-glucose 4-epimerase/UDP-sulfoquinovose synthase	GO:0005768,endosome; GO:0005794,Golgi apparatus; GO:0032580,Golgi cisterna membrane; GO:0016021,integral component of membrane; GO:0005802,trans-Golgi network; GO:0050378,UDP-glucuronate 4-epimerase activity; GO:0050832,defense response to fungus; GO:0050829,defense response to Gram-negative bacterium; GO:0033481,galacturonate biosynthetic process	short chain dehydrogenase
gene-LOC100274759	1	NC_024459.2	56147583	56148312	-	LOC100274759	--	--	uncharacterized protein LOC100274759 [Zea mays]	--	SubName: Full=Uncharacterized protein {ECO:0000313|EMBL:ACG24697.1, ECO:0000313|EnsemblPlants:Zm00001d029052_P001};	--	--	--
gene-LOC100274815	1	NC_024467.2	145316096	145319101	-	LOC100274815	--	--	uncharacterized protein LOC100274815 [Zea mays]	RecName: Full=ACT domain-containing protein ACR8 {ECO:0000305}; AltName: Full=Protein ACT DOMAIN REPEATS 8 {ECO:0000303|PubMed:12481063};	SubName: Full=ACT domain-containing protein ACR8 {ECO:0000313|EMBL:AQL08046.1};	--	GO:0016597,amino acid binding; GO:0009737,response to abscisic acid	ACT domain
gene-LOC100274829	1	NC_024459.2	19437264	19438007	-	LOC100274829	--	--	unknown [Zea mays]	--	SubName: Full=Uncharacterized protein {ECO:0000313|EMBL:ACR36337.1};	--	--	--
gene-LOC100274848	1	NC_024466.2	155339914	155341285	-	LOC100274848	--	--	uncharacterized protein LOC100274848 isoform X1 [Zea mays]	--	SubName: Full=Uncharacterized protein {ECO:0000313|EMBL:AQK97305.1, ECO:0000313|EnsemblPlants:Zm00001d011594_P001};	--	--	--
gene-LOC100275001	1	NC_024465.2	138002171	138010349	-	LOC100275001	--	K09753 cinnamoyl-CoA reductase [EC:1.2.1.44] | (RefSeq) cinnamoyl-CoA reductase 2-like (A)	uncharacterized protein LOC100275001 [Zea mays]	RecName: Full=Cinnamoyl-CoA reductase 1; Short=AtCCR1; EC=1.2.1.44; AltName: Full=Protein IRREGULAR XYLEM 4;	SubName: Full=Uncharacterized protein {ECO:0000313|EMBL:ACG25990.1};	Flavonol reductase/cinnamoyl-CoA reductase	GO:0005829,cytosol; GO:0016621,cinnamoyl-CoA reductase activity; GO:0050662,coenzyme binding; GO:0007623,circadian rhythm; GO:0009809,lignin biosynthetic process; GO:0009409,response to cold	--
gene-LOC100275112	1	NC_024459.2	237900042	237900880	-	LOC100275112	--	--	uncharacterized protein LOC100275112 [Zea mays]	--	SubName: Full=Uncharacterized protein {ECO:0000313|EMBL:ACG26441.1, ECO:0000313|EnsemblPlants:Zm00001d032777_P001};	--	--	--
gene-LOC100275272	1	NC_024463.2	198941031	198941824	-	LOC100275272	--	--	uncharacterized protein LOC100275272 [Zea mays]	--	SubName: Full=Uncharacterized protein {ECO:0000313|EMBL:ACG48917.1, ECO:0000313|EnsemblPlants:Zm00001d017535_P001};	--	--	Domain of unknown function (DUF4228)
gene-LOC100275352	1	NC_024467.2	99851803	99852714	-	LOC100275352	--	--	uncharacterized protein LOC100275352 [Zea mays]	--	SubName: Full=Uncharacterized protein {ECO:0000313|EMBL:ACG27536.1, ECO:0000313|EnsemblPlants:Zm00001d046634_P001};	--	--	--
gene-LOC100275353	1	NC_024466.2	82152943	82155196	-	LOC100275353	--	K17872 NADH:ubiquinone reductase (non-electrogenic) [EC:1.6.5.9] | (RefSeq) alternative NAD(P)H-ubiquinone oxidoreductase C1, chloroplastic/mitochondrial isoform X1 (A)	Putative homeobox DNA-binding and leucine zipper domain family protein [Zea mays]	RecName: Full=Putative homeobox-leucine zipper protein HOX26; AltName: Full=HD-ZIP protein HOX26; AltName: Full=Homeodomain transcription factor HOX26; AltName: Full=OsHox26;	SubName: Full=Putative homeobox DNA-binding and leucine zipper domain family protein {ECO:0000313|EMBL:AQK92740.1};	--	GO:0005634,nucleus; GO:0003700,DNA-binding transcription factor activity; GO:0043565,sequence-specific DNA binding; GO:0006351,transcription, DNA-templated	--
gene-LOC100275451	1	NC_024464.2	111451012	111452420	-	LOC100275451	--	--	--	--	--	--	--	Predicted periplasmic lipoprotein (DUF2279)
gene-LOC100275502	1	NC_024461.2	196323252	196324182	+	LOC100275502	--	--	uncharacterized LOC100275502 [Zea mays]	RecName: Full=Protein LURP-one-related 12;	SubName: Full=Protein LURP-one-related 5 {ECO:0000313|EMBL:ONM37540.1};	--	--	LURP-one-related
gene-LOC100275522	1	NC_024461.2	22154026	22155171	+	LOC100275522	--	--	uncharacterized protein LOC100275522 [Zea mays]	--	SubName: Full=Uncharacterized protein {ECO:0000313|EMBL:ACG28607.1, ECO:0000313|EnsemblPlants:Zm00001d039993_P001};	--	--	--
gene-LOC100275543	1	NC_024464.2	158474693	158498116	+	LOC100275543	--	K04733 interleukin-1 receptor-associated kinase 4 [EC:2.7.11.1] | (RefSeq) probable LRR receptor-like protein kinase At1g51890 isoform X1 (A)	uncharacterized protein LOC100275543 isoform X1 [Zea mays]	RecName: Full=Putative leucine-rich repeat receptor-like protein kinase At2g19210; EC=2.7.11.1; Flags: Precursor;	SubName: Full=Uncharacterized protein {ECO:0000313|EMBL:EES19691.2};	--	GO:0016021,integral component of membrane; GO:0005886,plasma membrane; GO:0005524,ATP binding; GO:0004674,protein serine/threonine kinase activity	Leucine Rich Repeat
gene-LOC100275640	1	NC_024461.2	43934798	43935758	-	LOC100275640	--	--	uncharacterized protein LOC100275640 precursor [Zea mays]	--	SubName: Full=Uncharacterized protein {ECO:0000313|EMBL:ACG29412.1, ECO:0000313|EnsemblPlants:Zm00001d040450_P001};	--	--	--
gene-LOC100275779	1	--	--	--	--	--	--	--
gene-LOC100275806	1	NC_024463.2	6604879	6605949	-	LOC100275806	--	--	uncharacterized protein LOC100275806 [Zea mays]	--	SubName: Full=Uncharacterized protein {ECO:0000313|EMBL:ACG30275.1, ECO:0000313|EnsemblPlants:Zm00001d013210_P001};	--	--	--
gene-LOC100275827	1	NC_024461.2	202660968	202663881	-	LOC100275827	--	--	uncharacterized protein LOC100275827 [Zea mays]	--	SubName: Full=DUF1005 family protein {ECO:0000313|EMBL:ONM38359.1};	--	GO:0009505,plant-type cell wall	--
gene-LOC100276086	1	NC_024460.2	16820827	16824334	-	LOC100276086	--	--	uncharacterized protein LOC100276086 [Zea mays]	--	SubName: Full=OSJNBa0019K04.3-like protein {ECO:0000313|EMBL:ONM14774.1};	--	--	--
gene-LOC100276249	1	NC_024459.2	298324317	298325062	+	LOC100276249	--	--	uncharacterized protein LOC100276249 [Zea mays]	--	SubName: Full=Uncharacterized protein {ECO:0000313|EMBL:ACG33045.1};	--	--	--
gene-LOC100276384	1	NC_024463.2	50193812	50194446	-	LOC100276384	--	--	hypothetical protein [Zea mays]	--	SubName: Full=Uncharacterized protein {ECO:0000313|EMBL:ACG33836.1};	--	--	Wound-induced protein
gene-LOC100276479	1	NC_024467.2	78304346	78308866	+	LOC100276479	--	--	uncharacterized protein LOC100276479 isoform X2 [Zea mays]	--	SubName: Full=Uncharacterized protein {ECO:0000313|EMBL:ACG34730.1};	--	GO:0016021,integral component of membrane	--
gene-LOC100276584	1	NC_024460.2	30125618	30126652	-	LOC100276584	--	--	uncharacterized protein LOC100276584 [Zea mays]	--	SubName: Full=Embryo sac development arrest 6 {ECO:0000313|EMBL:ONM15942.1};	--	--	--
gene-LOC100276623	1	NC_024461.2	224937506	224938575	-	LOC100276623	--	--	unknown [Zea mays]	--	SubName: Full=Uncharacterized protein {ECO:0000313|EMBL:ACF84663.1};	--	GO:0009535,chloroplast thylakoid membrane; GO:0009515,granal stacked thylakoid; GO:0016021,integral component of membrane; GO:0090391,granum assembly; GO:0010196,nonphotochemical quenching; GO:0010027,thylakoid membrane organization	Protein of unknown function (DUF1118)
gene-LOC100276685	1	NC_024466.2	19837563	19839908	-	LOC100276685	--	--	uncharacterized protein LOC100276685 isoform 1 [Zea mays]	RecName: Full=Protein MARD1 {ECO:0000303|PubMed:15159630}; AltName: Full=Mediator of ABA-regulated dormancy1 {ECO:0000303|PubMed:15159630}; AltName: Full=Senescence-associated protein SAG102 {ECO:0000303|PubMed:11402199};	SubName: Full=Protein MARD1 {ECO:0000313|EMBL:AQK90673.1};	--	GO:0010494,cytoplasmic stress granule; GO:0000932,P-body; GO:0046872,metal ion binding; GO:0009737,response to abscisic acid; GO:0010162,seed dormancy process	--
gene-LOC100276711	1	NC_024460.2	192223603	192225108	+	LOC100276711	--	--	uncharacterized protein LOC100276711 isoform 1 [Zea mays]	--	SubName: Full=Uncharacterized protein {ECO:0000313|EMBL:ONM22341.1, ECO:0000313|EnsemblPlants:Zm00001d005901_P001};	--	--	--
gene-LOC100276983	1	NC_024465.2	126865842	126866543	+	LOC100276983	--	--	uncharacterized protein LOC100276983 [Zea mays]	--	SubName: Full=Oxidoreductase/ transition metal ion binding protein {ECO:0000313|EMBL:ONM55336.1};	--	GO:0016021,integral component of membrane	--
gene-LOC100277039	1	NC_024464.2	94404726	94432748	-	LOC100277039	--	--	uncharacterized protein LOC100277039 [Zea mays]	--	SubName: Full=Uncharacterized protein {ECO:0000313|EMBL:ACG38528.1};	--	GO:0016021,integral component of membrane	--
gene-LOC100277139	1	NC_024468.2	149622997	149624205	-	LOC100277139	--	--	uncharacterized protein LOC100277139 [Zea mays]	--	SubName: Full=Uncharacterized protein {ECO:0000313|EMBL:ACR38312.1, ECO:0000313|EnsemblPlants:Zm00001d026665_P001};	--	--	--
gene-LOC100277263	1	NC_024461.2	217280318	217282147	+	LOC100277263	--	K12639 cytochrome P450 family 724 subfamily B polypeptide 1 [EC:1.14.13.-] | (RefSeq) cytochrome P450 724B1-like (A)	hypothetical protein [Zea mays]	RecName: Full=Protein trichome birefringence-like 19;	SubName: Full=TRICHOME BIREFRINGENCE-LIKE 20 {ECO:0000313|EMBL:ONM39808.1};	--	GO:0005794,Golgi apparatus; GO:0016021,integral component of membrane; GO:0016413,O-acetyltransferase activity; GO:0071554,cell wall organization or biogenesis	PMR5 N terminal Domain
gene-LOC100277379	1	NC_024466.2	25310743	25311628	+	LOC100277379	--	--	uncharacterized protein LOC100277379 [Zea mays]	--	SubName: Full=Uncharacterized protein {ECO:0000313|EMBL:ACN36966.1, ECO:0000313|EnsemblPlants:Zm00001d008923_P001};	--	GO:0016021,integral component of membrane	--
gene-LOC100277384	1	NC_024464.2	170242852	170243910	-	LOC100277384	--	--	uncharacterized protein LOC100277384 [Zea mays]	--	SubName: Full=DUF1645 family protein {ECO:0000313|EMBL:AQK88756.1};	--	--	Protein of unknown function (DUF1645)
gene-LOC100277436	1	NC_024463.2	221343752	221344692	+	LOC100277436	--	--	--	--	--	--	--	--
gene-LOC100277582	1	NC_024462.2	218555084	218556911	+	LOC100277582	--	--	hypothetical protein [Zea mays]	--	SubName: Full=Uncharacterized protein {ECO:0000313|EMBL:ACG41487.1};	--	--	Protein BYPASS1-related
gene-LOC100277599	1	NC_024467.2	113387218	113387958	+	LOC100277599	--	--	uncharacterized protein LOC100277599 [Zea mays]	--	SubName: Full=Uncharacterized protein {ECO:0000313|EMBL:ACG41553.1, ECO:0000313|EnsemblPlants:Zm00001d046966_P001};	--	--	--
gene-LOC100277719	1	NC_024464.2	143542907	143543845	+	LOC100277719	--	--	uncharacterized protein LOC100277719 [Zea mays]	--	SubName: Full=Binding protein {ECO:0000313|EMBL:AQK85294.1};	--	--	--
gene-LOC100277731	1	NC_024461.2	207885533	207886154	-	LOC100277731	--	--	uncharacterized protein LOC100277731 [Zea mays]	--	SubName: Full=Uncharacterized protein {ECO:0000313|EMBL:ONM38874.1, ECO:0000313|EnsemblPlants:Zm00001d043704_P001};	--	--	--
gene-LOC100277840	1	NC_024463.2	21505207	21506028	+	LOC100277840	--	--	uncharacterized protein LOC100277840 [Zea mays]	--	SubName: Full=TRF-like 5 {ECO:0000313|EMBL:AQK64470.1};	--	GO:0005634,nucleus; GO:0003677,DNA binding	Fibrinogen binding protein
gene-LOC100277880	1	NC_024464.2	6607241	6608610	-	LOC100277880	--	--	uncharacterized protein LOC100277880 [Zea mays]	--	SubName: Full=Uncharacterized protein {ECO:0000313|EMBL:ACG43089.1};	--	GO:0005634,nucleus	--
gene-LOC100277962	1	--	--	--	--	--	--	--
gene-LOC100278002	1	NC_024467.2	131486991	131487989	-	LOC100278002	--	--	uncharacterized protein LOC100278002 [Zea mays]	--	SubName: Full=Uncharacterized protein {ECO:0000313|EMBL:AQL06654.1, ECO:0000313|EnsemblPlants:Zm00001d047478_P001};	--	--	--
gene-LOC100278045	1	NC_024459.2	184110089	184111156	-	LOC100278045	--	--	hypothetical protein [Zea mays]	--	SubName: Full=RNA-binding (RRM/RBD/RNP motifs) family protein {ECO:0000313|EMBL:ONM02533.1};	--	GO:0016021,integral component of membrane	--
gene-LOC100278073	1	NC_024464.2	105982713	105983466	-	LOC100278073	--	--	uncharacterized protein LOC100278073 [Zea mays]	RecName: Full=MAPK kinase substrate protein At1g80180;	SubName: Full=Uncharacterized protein {ECO:0000313|EMBL:ACG30440.1, ECO:0000313|EnsemblPlants:Zm00001d036902_P001};	--	GO:0005886,plasma membrane; GO:0010375,stomatal complex patterning	Domain of unknown function (DUF4666)
gene-LOC100278113	1	NC_024465.2	158942180	158945368	+	LOC100278113	--	--	uncharacterized protein LOC100278113 [Zea mays]	--	SubName: Full=Uncharacterized protein {ECO:0000313|EMBL:ACN28344.1, ECO:0000313|EnsemblPlants:Zm00001d021642_P002};	--	--	--
gene-LOC100278273	1	NC_024460.2	212791670	212793897	-	LOC100278273	--	--	uncharacterized protein LOC100278273 [Zea mays]	--	SubName: Full=Uncharacterized protein {ECO:0000313|EMBL:ONM24571.1, ECO:0000313|EnsemblPlants:Zm00001d006624_P001};	--	GO:0016021,integral component of membrane	--
gene-LOC100278370	1	NC_024466.2	163435631	163436767	+	LOC100278370	--	--	uncharacterized protein LOC100278370 [Zea mays]	--	SubName: Full=Uncharacterized protein {ECO:0000313|EMBL:ACG45395.1};	--	--	--
gene-LOC100278372	1	NC_024459.2	248252382	248253100	+	LOC100278372	--	K07937 ADP-ribosylation factor 1 | (RefSeq) ADP-ribosylation factor 2 (A)	Stress enhanced protein 1 chloroplastic [Zea mays]	RecName: Full=Stress enhanced protein 1, chloroplastic {ECO:0000305}; Flags: Precursor;	SubName: Full=Stress enhanced protein 1 chloroplastic {ECO:0000313|EMBL:ONM06667.1};	--	GO:0009535,chloroplast thylakoid membrane; GO:0016021,integral component of membrane; GO:0009523,photosystem II; GO:0016168,chlorophyll binding; GO:0071486,cellular response to high light intensity; GO:0071492,cellular response to UV-A; GO:0015979,photosynthesis; GO:0009644,response to high light intensity; GO:0009611,response to wounding; GO:0055085,transmembrane transport	Chlorophyll A-B binding protein
gene-LOC100278507	1	NC_024460.2	196224746	196225936	-	LOC100278507	--	--	uncharacterized protein LOC100278507 [Zea mays]	--	SubName: Full=Uroporphyrinogen-III synthase {ECO:0000313|EMBL:ONM22650.1};	--	GO:0004852,uroporphyrinogen-III synthase activity; GO:0033014,tetrapyrrole biosynthetic process	Uroporphyrinogen-III synthase HemD
gene-LOC100278533	1	NC_024467.2	55585700	55587183	+	LOC100278533	--	--	uncharacterized protein LOC100278533 [Zea mays]	--	SubName: Full=Uncharacterized protein {ECO:0000313|EMBL:ACG46303.1};	--	--	--
gene-LOC100278695	1	NC_024467.2	104738855	104741405	-	LOC100278695	--	K13096 splicing factor 4 | (RefSeq) uncharacterized protein LOC100278695 (A)	Protein gamma response 1 [Zea mays]	RecName: Full=Protein gamma response 1; AltName: Full=COM1/SAE2-like protein; AltName: Full=Protein gamma response I;	SubName: Full=Protein gamma response 1 {ECO:0000313|EMBL:AQL04982.1};	Predicted RNA-binding protein, contains SWAP and G-patch domains	GO:0005634,nucleus; GO:0004519,endonuclease activity; GO:0006974,cellular response to DNA damage stimulus; GO:0006281,DNA repair; GO:0007276,gamete generation; GO:0010212,response to ionizing radiation	Magi 5 toxic peptide family
gene-LOC100278819	1	NC_024464.2	123118270	123118915	+	LOC100278819	--	--	--	--	--	--	--	--
gene-LOC100278945	1	--	--	--	--	--	--	--
gene-LOC100279017	1	NC_024460.2	24276738	24277253	-	LOC100279017	--	--	uncharacterized protein LOC100279017 [Zea mays]	--	SubName: Full=Uncharacterized protein {ECO:0000313|EMBL:ACG48470.1};	--	GO:0046872,metal ion binding	--
gene-LOC100279111	1	NC_024468.2	136364554	136365654	-	LOC100279111	--	--	uncharacterized protein LOC100279111 [Zea mays]	--	SubName: Full=OSJNBa0013K16.16-like protein {ECO:0000313|EMBL:AQK45336.1};	--	--	zinc-finger of the FCS-type, C2-C2
gene-LOC100279381	1	NC_024466.2	56604680	56606819	+	LOC100279381	--	K18134 EGF domain-specific O-GlcNAc transferase [EC:2.4.1.255] | (RefSeq) protein O-linked-mannose beta-1,4-N-acetylglucosaminyltransferase 2 (A)	uncharacterized protein LOC100279381 [Zea mays]	--	SubName: Full=Glycosyltransferase {ECO:0000313|EMBL:AQK91682.1};	Uncharacterized conserved protein	GO:0016021,integral component of membrane; GO:0016757,transferase activity, transferring glycosyl groups	Protein of unknown function (DUF563)
gene-LOC100279551	1	NC_024466.2	176870352	176874757	-	LOC100279551	--	--	unknown [Zea mays]	RecName: Full=Protein RICE SALT SENSITIVE 3 {ECO:0000303|PubMed:23715469};	SubName: Full=Uncharacterized protein {ECO:0000313|EMBL:ACN34752.1};	--	GO:0005737,cytoplasm; GO:0005634,nucleus; GO:0006355,regulation of transcription, DNA-templated; GO:0006351,transcription, DNA-templated	--
gene-LOC100279570	1	NC_024463.2	95183903	95185602	+	LOC100279570	--	K13424 WRKY transcription factor 33 | (RefSeq) WRKY transcription factor WRKY24-like (A)	putative WRKY transcription factor 40 [Zea mays]	RecName: Full=WRKY transcription factor WRKY71 {ECO:0000303|PubMed:15047897}; Short=OsWRKY71 {ECO:0000303|PubMed:15047897};	SubName: Full=Putative WRKY transcription factor 40 {ECO:0000313|EMBL:AQK69076.1};	--	GO:0005634,nucleus; GO:0003700,DNA-binding transcription factor activity; GO:1990841,promoter-specific chromatin binding; GO:0043565,sequence-specific DNA binding; GO:0006952,defense response; GO:0009740,gibberellic acid mediated signaling pathway; GO:0009685,gibberellin metabolic process; GO:0009938,negative regulation of gibberellic acid mediated signaling pathway; GO:0031347,regulation of defe…	ESX-1 secreted protein B PE domain
gene-LOC100279788	1	NC_024464.2	83685676	83687028	-	LOC100279788	--	K19041 E3 ubiquitin-protein ligase RNF38/44 [EC:2.3.2.27] | (RefSeq) RING-H2 finger protein ATL46-like (A)	uncharacterized protein LOC100279788 precursor [Zea mays]	RecName: Full=RING-H2 finger protein ATL46; EC=2.3.2.27 {ECO:0000305}; AltName: Full=RING-type E3 ubiquitin transferase ATL46 {ECO:0000305};	SubName: Full=Putative RING zinc finger domain superfamily protein {ECO:0000313|EMBL:AQK80610.1};	FOG: Predicted E3 ubiquitin ligase	GO:0016021,integral component of membrane; GO:0046872,metal ion binding; GO:0061630,ubiquitin protein ligase activity; GO:0043161,proteasome-mediated ubiquitin-dependent protein catabolic process	RING-type zinc-finger
gene-LOC100279823	1	NC_024462.2	153285740	153287190	-	LOC100279823	--	K04733 interleukin-1 receptor-associated kinase 4 [EC:2.7.11.1] | (RefSeq) probable receptor-like protein kinase At4g10390 (A)	putative protein kinase superfamily protein [Zea mays]	RecName: Full=Probable receptor-like protein kinase At1g33260 {ECO:0000305}; EC=2.7.11.1 {ECO:0000305};	SubName: Full=Putative receptor-like protein kinase {ECO:0000313|EMBL:AQK54009.1};	Serine/threonine protein kinase	GO:0005524,ATP binding; GO:0004674,protein serine/threonine kinase activity	--
gene-LOC100279879	1	NC_024461.2	187130545	187132156	-	LOC100279879	--	--	uncharacterized protein LOC100502268 [Zea mays]	--	SubName: Full=Uncharacterized protein {ECO:0000313|EMBL:ACR37932.1};	--	GO:0016021,integral component of membrane	--
gene-LOC100279914	1	NC_024465.2	121545625	121549331	+	LOC100279914	--	K09285 AP2-like factor, ANT lineage | (RefSeq) putative AP2/EREBP transcription factor superfamily protein (A)	putative AP2/EREBP transcription factor superfamily protein isoform X1 [Zea mays]	RecName: Full=AP2-like ethylene-responsive transcription factor At1g16060;	SubName: Full=AP2-EREBP transcription factor {ECO:0000313|EMBL:AIB05079.1};	--	GO:0005634,nucleus; GO:0003677,DNA binding; GO:0003700,DNA-binding transcription factor activity; GO:0000981,DNA-binding transcription factor activity, RNA polymerase II-specific; GO:0009873,ethylene-activated signaling pathway; GO:0007275,multicellular organism development; GO:0010187,negative regulation of seed germination; GO:1901959,positive regulation of cutin biosynthetic process; GO:004572…	AP2 domain
gene-LOC100280106	1	NC_024465.2	179065269	179066415	-	LOC100280106	--	K09841 xanthoxin dehydrogenase [EC:1.1.1.288] | (RefSeq) hypothetical protein (A)	NAD(P)-binding Rossmann-fold superfamily protein [Zea mays]	RecName: Full=Secoisolariciresinol dehydrogenase; EC=1.1.1.331; Flags: Fragment;	SubName: Full=NAD(P)-binding Rossmann-fold superfamily protein {ECO:0000313|EMBL:ONM60871.1};	Reductases with broad range of substrate specificities	GO:0016491,oxidoreductase activity	--
gene-LOC100280136	1	NC_024463.2	50795530	50799335	+	LOC100280136	--	K14486 auxin response factor | (RefSeq) ARF1; auxin response factor 7-like (A)	auxin response factor 16 isoform X1 [Zea mays]	RecName: Full=Auxin response factor 18; AltName: Full=OsARF10;	RecName: Full=Auxin response factor {ECO:0000256|RuleBase:RU004561};	--	GO:0005634,nucleus; GO:0003677,DNA binding; GO:0009734,auxin-activated signaling pathway; GO:0006355,regulation of transcription, DNA-templated; GO:0006351,transcription, DNA-templated	AUX/IAA family
gene-LOC100280146	1	NC_024464.2	6954314	6957072	-	LOC100280146	--	--	uncharacterized protein LOC100280146 [Zea mays]	--	SubName: Full=Uncharacterized protein {ECO:0000313|EMBL:ACL54266.1};	--	--	--
gene-LOC100280150	1	NC_024459.2	239022379	239025432	-	LOC100280150	--	K15333 tRNA guanosine-2'-O-methyltransferase [EC:2.1.1.34] | (RefSeq) uncharacterized protein LOC104224633 (A)	Subtilisin-like protease SBT2.6 [Zea mays]	RecName: Full=Subtilisin-like protease SBT2.6 {ECO:0000303|PubMed:16193095}; EC=3.4.21.- {ECO:0000255|PROSITE-ProRule:PRU10082}; AltName: Full=Subtilase subfamily 2 member 6 {ECO:0000303|PubMed:16193095}; Short=AtSBT2.6 {ECO:0000303|PubMed:16193095}; Flags: Precursor;	SubName: Full=Subtilisin-like protease SBT2.6 {ECO:0000313|EMBL:AQK68502.1};	--	GO:0005618,cell wall; GO:0005576,extracellular region; GO:0016020,membrane; GO:0004252,serine-type endopeptidase activity	--
gene-LOC100280168	1	NC_024460.2	217457505	217462845	-	LOC100280168	--	--	uncharacterized protein LOC100280168 [Zea mays]	RecName: Full=Protein LONGIFOLIA 1; AltName: Full=Protein TON1 RECRUITING MOTIF 2;	SubName: Full=Protein LONGIFOLIA 2 {ECO:0000313|EMBL:ONM25182.1};	--	GO:0005829,cytosol; GO:0005634,nucleus; GO:0051513,regulation of monopolar cell growth	--
gene-LOC100280485	1	NC_024463.2	928937	929750	+	LOC100280485	--	--	RNA binding protein precursor [Zea mays]	RecName: Full=Protein NUCLEAR FUSION DEFECTIVE 2 {ECO:0000303|PubMed:16698901}; Flags: Precursor;	SubName: Full=RNA binding protein {ECO:0000313|EMBL:ACG24118.1};	--	GO:0005773,vacuole; GO:0003725,double-stranded RNA binding; GO:0004525,ribonuclease III activity; GO:0000741,karyogamy; GO:0010197,polar nucleus fusion; GO:0090502,RNA phosphodiester bond hydrolysis, endonucleolytic; GO:0006396,RNA processing	Ribonuclease-III-like
gene-LOC100280745	1	NC_024467.2	138953374	138954309	-	LOC100280745	--	--	long cell-linked locus protein [Zea mays]	--	SubName: Full=Cell-linked locus protein {ECO:0000313|EMBL:AQL07246.1}; SubName: Full=Long cell-linked locus protein {ECO:0000313|EMBL:ACG25634.1};	--	--	Cotton fibre expressed protein
gene-LOC100280811	1	NC_024462.2	242157359	242158037	-	LOC100280811	--	--	wound induced protein [Zea mays]	--	SubName: Full=Wound induced protein {ECO:0000313|EMBL:ACG26065.1};	--	--	Wound-induced protein
gene-LOC100280815	1	NC_024461.2	210250690	210261350	+	LOC100280815	--	K00799 glutathione S-transferase [EC:2.5.1.18] | (RefSeq) glutathione S-transferase GSTU6 (A)	Glutathione S-transferase GSTU6 [Zea mays]	RecName: Full=Probable glutathione S-transferase GSTU6; EC=2.5.1.18; AltName: Full=28 kDa cold-induced protein;	SubName: Full=Glutathione S-transferase GSTU6 {ECO:0000313|EMBL:ONM39035.1};	Glutathione S-transferase	GO:0005737,cytoplasm; GO:0004364,glutathione transferase activity; GO:0006749,glutathione metabolic process; GO:0009407,toxin catabolic process	Glutathione S-transferase, C-terminal domain
gene-LOC100280842	1	NC_024463.2	214041450	214042389	+	LOC100280842	--	--	VQ motif family protein [Zea mays]	--	SubName: Full=VQ motif family protein {ECO:0000313|EMBL:ACG26266.1};	--	--	VQ motif
gene-LOC100280861	1	NC_024464.2	164157907	164159017	-	LOC100280861	--	K19041 E3 ubiquitin-protein ligase RNF38/44 [EC:2.3.2.27] | (RefSeq) RING-H2 finger protein ATL67-like (A)	RING-H2 finger protein ATL2M [Zea mays]	RecName: Full=RING-H2 finger protein ATL68; EC=2.3.2.27 {ECO:0000305}; AltName: Full=RING-type E3 ubiquitin transferase ATL68 {ECO:0000305};	SubName: Full=RING-H2 finger protein ATL2M {ECO:0000313|EMBL:ACG26390.1}; SubName: Full=RING-H2 finger protein ATL67 {ECO:0000313|EMBL:AQK87763.1};	FOG: Predicted E3 ubiquitin ligase	GO:0016021,integral component of membrane; GO:0046872,metal ion binding; GO:0061630,ubiquitin protein ligase activity; GO:0043161,proteasome-mediated ubiquitin-dependent protein catabolic process	--
gene-LOC100280896	1	NC_024463.2	174012856	174014499	+	LOC100280896	--	K08332 vacuolar protein 8 | (RefSeq) ubiquitin-protein ligase, PUB4 (A)	U-box domain containing protein [Zea mays]	RecName: Full=U-box domain-containing protein 29; EC=2.3.2.27; AltName: Full=Plant U-box protein 29; AltName: Full=RING-type E3 ubiquitin transferase PUB29 {ECO:0000305};	RecName: Full=RING-type E3 ubiquitin transferase {ECO:0000256|SAAS:SAAS00702733}; EC=2.3.2.27 {ECO:0000256|SAAS:SAAS00702733};	--	GO:0009506,plasmodesma; GO:0070696,transmembrane receptor protein serine/threonine kinase binding; GO:0004842,ubiquitin-protein transferase activity; GO:0016567,protein ubiquitination; GO:0010200,response to chitin	Zinc-finger of the MIZ type in Nse subunit
gene-LOC100280901	1	NC_024464.2	39844112	39844796	-	LOC100280901	--	--	--	--	--	--	--	--
gene-LOC100280912	1	NC_024463.2	88306172	88307330	+	LOC100280912	--	--	VQ motif family protein [Zea mays]	RecName: Full=VQ motif-containing protein 22 {ECO:0000303|PubMed:22535423}; Short=AtVQ22 {ECO:0000303|PubMed:22535423};	SubName: Full=VQ motif family protein {ECO:0000313|EMBL:ACG30127.1};	--	GO:0005634,nucleus	VQ motif
gene-LOC100280936	1	NC_024465.2	140794884	140796743	-	LOC100280936	--	K08679 UDP-glucuronate 4-epimerase [EC:5.1.3.6] | (RefSeq) protein capI (A)	protein capI [Zea mays]	RecName: Full=UDP-glucuronate 4-epimerase 6; EC=5.1.3.6; AltName: Full=UDP-glucuronic acid epimerase 6; Short=AtUGlcAE2;	SubName: Full=Protein capI {ECO:0000313|EMBL:ACG26819.1};	UDP-glucose 4-epimerase/UDP-sulfoquinovose synthase	GO:0005768,endosome; GO:0005794,Golgi apparatus; GO:0032580,Golgi cisterna membrane; GO:0016021,integral component of membrane; GO:0005802,trans-Golgi network; GO:0050378,UDP-glucuronate 4-epimerase activity; GO:0050832,defense response to fungus; GO:0050829,defense response to Gram-negative bacterium; GO:0033481,galacturonate biosynthetic process	Male sterility protein
gene-LOC100280990	1	NC_024462.2	160475495	160476358	+	LOC100280990	--	K15706 E3 ubiquitin-protein ligase RNF167 [EC:2.3.2.27] | (RefSeq) RING-H2 finger protein ATL80 (A)	RING-H2 finger protein ATL1R [Zea mays]	RecName: Full=RING-H2 finger protein ATL8; EC=2.3.2.27 {ECO:0000305}; AltName: Full=RING-type E3 ubiquitin transferase ATL8 {ECO:0000305};	SubName: Full=RING-H2 finger protein ATL1R {ECO:0000313|EMBL:ACG27216.1}; SubName: Full=RING-H2 finger protein ATL80 {ECO:0000313|EMBL:AQK54336.1};	FOG: Predicted E3 ubiquitin ligase	GO:0016021,integral component of membrane; GO:0046872,metal ion binding; GO:0061630,ubiquitin protein ligase activity; GO:0043161,proteasome-mediated ubiquitin-dependent protein catabolic process	Zinc-ribbon, C4HC2 type
gene-LOC100281023	1	NC_024466.2	70849244	70850079	+	LOC100281023	--	K07390 monothiol glutaredoxin | (RefSeq) monothiol glutaredoxin-S5 (A)	Grx_I1 - glutaredoxin subgroup III [Zea mays]	RecName: Full=Monothiol glutaredoxin-S5;	SubName: Full=Grx_I1-glutaredoxin subgroup III {ECO:0000313|EMBL:ACG27432.1};	Glutaredoxin and related proteins	GO:0005737,cytoplasm; GO:0005634,nucleus; GO:0051537,2 iron, 2 sulfur cluster binding; GO:0009055,electron transfer activity; GO:0046872,metal ion binding; GO:0015035,protein disulfide oxidoreductase activity; GO:0045454,cell redox homeostasis	Glutaredoxin
gene-LOC100281079	1	NC_024465.2	111641843	111644013	-	LOC100281079	--	K04733 interleukin-1 receptor-associated kinase 4 [EC:2.7.11.1] | (RefSeq) probable inactive receptor kinase At1g48480 (A)	Receptor kinase [Zea mays]	RecName: Full=Probable inactive receptor kinase At5g16590; Flags: Precursor;	SubName: Full=Receptor kinase {ECO:0000313|EMBL:ONM54869.1};	--	GO:0016021,integral component of membrane; GO:0016020,membrane; GO:0009505,plant-type cell wall; GO:0005886,plasma membrane; GO:0009506,plasmodesma; GO:0005524,ATP binding; GO:0004672,protein kinase activity; GO:0009610,response to symbiotic fungus	Leucine Rich Repeat
gene-LOC100281107	1	NC_024468.2	106318814	106321232	-	LOC100281107	--	K18486 heart-and neural crest derivatives-expressed protein 2 | (RefSeq) transcription factor bHLH27-like (A)	unknown [Zea mays]	RecName: Full=Transcription factor bHLH35; AltName: Full=Basic helix-loop-helix protein 35; Short=AtbHLH35; Short=bHLH 35; AltName: Full=Transcription factor EN 41; AltName: Full=bHLH transcription factor bHLH035;	SubName: Full=BHLH transcription factor {ECO:0000313|EMBL:AIB05517.1}; SubName: Full=Basic helix-loop-helix (BHLH) DNA-binding superfamily protein {ECO:0000313|EMBL:AQK43080.1};	--	GO:0005634,nucleus; GO:0003677,DNA binding; GO:0046983,protein dimerization activity; GO:0006355,regulation of transcription, DNA-templated; GO:0006351,transcription, DNA-templated	Helix-loop-helix DNA-binding domain
gene-LOC100281108	1	NC_024459.2	279603784	279605512	+	LOC100281108	--	K13422 transcription factor MYC2 | (RefSeq) transcription factor MYC2 (A)	helix-loop-helix DNA-binding domain containing protein [Zea mays]	RecName: Full=Transcription factor BHLH148 {ECO:0000305}; AltName: Full=Basic helix-loop-helix protein 148 {ECO:0000303|PubMed:20472752}; Short=OsbHLH148 {ECO:0000303|PubMed:20472752}; AltName: Full=bHLH transcription factor bHLH148 {ECO:0000305};	SubName: Full=Helix-loop-helix DNA-binding domain containing protein {ECO:0000313|EMBL:ONM09045.1};	--	GO:0005634,nucleus; GO:0003677,DNA binding; GO:0046983,protein dimerization activity; GO:0006355,regulation of transcription, DNA-templated; GO:0009414,response to water deprivation; GO:0006351,transcription, DNA-templated	Helix-loop-helix DNA-binding domain
gene-LOC100281113	1	NC_024460.2	24838947	24839420	-	LOC100281113	--	--	plastocyanin [Zea mays]	--	SubName: Full=Uncharacterized protein {ECO:0000313|EMBL:ACG26723.1};	--	--	--
gene-LOC100281114	1	NC_024467.2	108884065	108885162	-	LOC100281114	--	--	B-box zinc finger family protein [Zea mays]	--	SubName: Full=B-box zinc finger family protein {ECO:0000313|EMBL:ACG27753.1};	--	GO:0005622,intracellular; GO:0008270,zinc ion binding	B-box zinc finger
gene-LOC100281160	1	NC_024466.2	112882375	112884372	-	LOC100281160	--	K13424 WRKY transcription factor 33 | (RefSeq) WRKY53 - superfamily of TFs having WRKY and zinc finger domains (A)	WRKY transcription factor, partial [Zea mays]	RecName: Full=WRKY transcription factor WRKY24 {ECO:0000303|PubMed:16919842}; Short=OsWRKY24 {ECO:0000303|PubMed:16919842};	SubName: Full=Putative WRKY DNA-binding domain superfamily protein isoform 1 {ECO:0000313|EMBL:AQK93972.1}; SubName: Full=WRKY transcription factor {ECO:0000313|EMBL:AIB05821.1};	--	GO:0005634,nucleus; GO:0003700,DNA-binding transcription factor activity; GO:0043565,sequence-specific DNA binding; GO:0009738,abscisic acid-activated signaling pathway; GO:0009740,gibberellic acid mediated signaling pathway; GO:0009788,negative regulation of abscisic acid-activated signaling pathway; GO:0009938,negative regulation of gibberellic acid mediated signaling pathway; GO:0045893,positi…	--
gene-LOC100281180	1	NC_024460.2	44617680	44624973	+	LOC100281180	--	K18592 gamma-glutamyltranspeptidase / glutathione hydrolase / leukotriene-C4 hydrolase [EC:2.3.2.2 3.4.19.13 3.4.19.14] | (RefSeq) gamma-glutamyltranspeptidase 1 precursor (A)	gamma-glutamyltranspeptidase 1 precursor [Zea mays]	RecName: Full=Glutathione hydrolase 1; EC=3.4.19.13; AltName: Full=Gamma-glutamyltransferase 1; AltName: Full=Gamma-glutamyltranspeptidase 1; EC=2.3.2.2; Flags: Precursor;	SubName: Full=Gamma-glutamyltranspeptidase 1 {ECO:0000313|EMBL:ACG27955.1};	Gamma-glutamyltransferase	GO:0048046,apoplast; GO:0009505,plant-type cell wall; GO:0009506,plasmodesma; GO:0016756,glutathione gamma-glutamylcysteinyltransferase activity; GO:0036374,glutathione hydrolase activity; GO:0102953,hypoglycin A gamma-glutamyl transpeptidase activity; GO:0103068,leukotriene C4 gamma-glutamyl transferase activity; GO:0006751,glutathione catabolic process; GO:0006979,response to oxidative stress	Gamma-glutamyltranspeptidase
gene-LOC100281214	1	NC_024466.2	171805402	171806399	-	LOC100281214	--	K19040 E3 ubiquitin-protein ligase ATL10/75/76/77/78 [EC:2.3.2.27] | (RefSeq) RING-H2 finger protein ATL3C (A)	RING-H2 finger protein ATL3C [Zea mays]	RecName: Full=RING-H2 finger protein ATL72; EC=2.3.2.27 {ECO:0000305}; AltName: Full=RING-type E3 ubiquitin transferase ATL72 {ECO:0000305};	SubName: Full=Putative RING zinc finger domain superfamily protein {ECO:0000313|EMBL:AQK99261.1}; SubName: Full=RING-H2 finger protein ATL3C {ECO:0000313|EMBL:ACG28058.1};	FOG: Predicted E3 ubiquitin ligase	GO:0016021,integral component of membrane; GO:0046872,metal ion binding; GO:0061630,ubiquitin protein ligase activity; GO:0043161,proteasome-mediated ubiquitin-dependent protein catabolic process	RING-type zinc-finger
gene-LOC100281235	1	NC_024467.2	134019640	134020486	-	LOC100281235	--	K08902 photosystem II Psb27 protein | (RefSeq) photosystem II 11 kD protein (A)	photosystem II 11 kD protein [Zea mays]	RecName: Full=Photosystem II repair protein PSB27-H1, chloroplastic; Short=Psb27-H1; AltName: Full=Thylakoid lumenal protein PSB27-H1; Flags: Precursor;	SubName: Full=Photosystem II 11 kD protein {ECO:0000313|EMBL:ACG28154.1}; SubName: Full=Photosystem II repair protein PSB27-H1 chloroplastic {ECO:0000313|EMBL:AQL06861.1};	--	GO:0009507,chloroplast; GO:0009534,chloroplast thylakoid; GO:0009543,chloroplast thylakoid lumen; GO:0009535,chloroplast thylakoid membrane; GO:0009579,thylakoid; GO:0071484,cellular response to light intensity; GO:0010207,photosystem II assembly; GO:0010206,photosystem II repair	Photosystem II Pbs27
gene-LOC100281265	1	NC_024460.2	211744971	211746860	-	LOC100281265	--	--	F-box domain containing protein [Zea mays]	--	SubName: Full=F-box domain containing protein {ECO:0000313|EMBL:ACG48703.1};	--	--	--
gene-LOC100281297	1	NW_017972178.1	204783	207105	-	LOC100281297	--	K03327 multidrug resistance protein, MATE family | (RefSeq) transparent testa 12 protein (A)	transparent testa 12 protein [Zea mays]	RecName: Full=Protein DETOXIFICATION 16 {ECO:0000303|PubMed:11739388}; Short=AtDTX16 {ECO:0000303|PubMed:11739388}; AltName: Full=Multidrug and toxic compound extrusion protein 16 {ECO:0000305}; Short=MATE protein 16 {ECO:0000305};	RecName: Full=Protein DETOXIFICATION {ECO:0000256|RuleBase:RU004914}; AltName: Full=Multidrug and toxic compound extrusion protein {ECO:0000256|RuleBase:RU004914};	Uncharacterized membrane protein, predicted efflux pump	GO:0016021,integral component of membrane; GO:0005774,vacuolar membrane; GO:0015297,antiporter activity; GO:0015238,drug transmembrane transporter activity; GO:0006855,drug transmembrane transport; GO:0009624,response to nematode	MatE
gene-LOC100281342	1	NC_024462.2	240330758	240332303	+	LOC100281342	--	K18834 WRKY transcription factor 1 | (RefSeq) WRKY transcription factor 1 (A)	WRKY71 - superfamily of TFs having WRKY and zinc finger domains [Zea mays]	RecName: Full=WRKY transcription factor WRKY71 {ECO:0000303|PubMed:15047897}; Short=OsWRKY71 {ECO:0000303|PubMed:15047897};	SubName: Full=Putative WRKY transcription factor 40 {ECO:0000313|EMBL:AQK60257.1}; SubName: Full=WRKY71-superfamily of TFs having WRKY and zinc finger domains {ECO:0000313|EMBL:ACG28515.1};	--	GO:0005634,nucleus; GO:0003700,DNA-binding transcription factor activity; GO:1990841,promoter-specific chromatin binding; GO:0043565,sequence-specific DNA binding; GO:0006952,defense response; GO:0009740,gibberellic acid mediated signaling pathway; GO:0009685,gibberellin metabolic process; GO:0009938,negative regulation of gibberellic acid mediated signaling pathway; GO:0031347,regulation of defe…	WRKY DNA -binding domain
gene-LOC100281425	1	NC_024459.2	182385020	182387908	-	LOC100281425	--	K14638 solute carrier family 15 (peptide/histidine transporter), member 3/4 | (RefSeq) ligA (A)	ligA [Zea mays]	RecName: Full=Protein NRT1/ PTR FAMILY 2.11; Short=AtNPF2.11; AltName: Full=Nitrate transporter 1.10; AltName: Full=Protein GLUCOSINOLATE TRANSPORTER-2;	SubName: Full=LigA {ECO:0000313|EMBL:ACG28784.1};	H+/oligopeptide symporter	GO:0016021,integral component of membrane; GO:0005886,plasma membrane; GO:0009506,plasmodesma; GO:0090448,glucosinolate:proton symporter activity; GO:1901349,glucosinolate transport; GO:0090449,phloem glucosinolate loading; GO:0080167,response to karrikin	--
gene-LOC100281523	1	NC_024459.2	220399893	220402862	-	LOC100281523	--	K15403 fatty acid omega-hydroxy dehydrogenase [EC:1.1.-.-] | (RefSeq) protein HOTHEAD precursor (A)	Protein HOTHEAD [Zea mays]	RecName: Full=Protein HOTHEAD; AltName: Full=Protein ADHESION OF CALYX EDGES; Flags: Precursor;	SubName: Full=Protein HOTHEAD {ECO:0000313|EMBL:ONM04771.1};	Glucose dehydrogenase/choline dehydrogenase/mandelonitrile lyase (GMC oxidoreductase family)	GO:0005576,extracellular region; GO:0050660,flavin adenine dinucleotide binding; GO:0046593,mandelonitrile lyase activity; GO:0016614,oxidoreductase activity, acting on CH-OH group of donors; GO:0007267,cell-cell signaling; GO:0009553,embryo sac development; GO:0010430,fatty acid omega-oxidation	GMC oxidoreductase
gene-LOC100281564	1	NC_024463.2	181884080	181887208	-	LOC100281564	--	K14638 solute carrier family 15 (peptide/histidine transporter), member 3/4 | (RefSeq) protein NRT1/ PTR FAMILY 6.4-like (A)	unknown [Zea mays]	RecName: Full=Protein NRT1/ PTR FAMILY 6.4; Short=AtNPF6.4; AltName: Full=Nitrate transporter 1.3;	SubName: Full=Uncharacterized protein {ECO:0000313|EMBL:ACF86161.1};	H+/oligopeptide symporter	GO:0016021,integral component of membrane; GO:0015293,symporter activity; GO:0042128,nitrate assimilation	--
gene-LOC100281590	1	NC_024462.2	239190071	239192307	-	LOC100281590	--	K04733 interleukin-1 receptor-associated kinase 4 [EC:2.7.11.1] | (RefSeq) protein LYK5-like (A)	protein kinase precursor [Zea mays]	RecName: Full=Protein LYK5; AltName: Full=LysM domain receptor-like kinase 5; AltName: Full=LysM-containing receptor-like kinase 5; Flags: Precursor;	SubName: Full=Protein kinase {ECO:0000313|EMBL:ACG29314.1};	--	GO:0016021,integral component of membrane; GO:0005886,plasma membrane; GO:0005524,ATP binding; GO:0008061,chitin binding; GO:0042803,protein homodimerization activity; GO:0004675,transmembrane receptor protein serine/threonine kinase activity; GO:0007166,cell surface receptor signaling pathway; GO:0071323,cellular response to chitin; GO:0045087,innate immune response; GO:0006468,protein phosphory…	LysM domain
gene-LOC100281611	1	NC_024460.2	12647372	12650379	-	LOC100281611	--	K15210 snRNA-activating protein complex subunit 3 | (RefSeq) snRNA-activating protein complex subunit-like isoform X1 (A)	calcium-dependent protein kinase substrate protein isoform X1 [Zea mays]	RecName: Full=Myb family transcription factor PHL11 {ECO:0000305}; AltName: Full=Protein PHR1-LIKE 11 {ECO:0000305};	SubName: Full=G2-like transcription factor {ECO:0000313|EMBL:AFU81642.1}; Flags: Fragment;	--	GO:0005634,nucleus; GO:0003677,DNA binding; GO:0003700,DNA-binding transcription factor activity; GO:0006355,regulation of transcription, DNA-templated; GO:0006351,transcription, DNA-templated	MYB-CC type transfactor, LHEQLE motif
gene-LOC100281616	1	NC_024465.2	162845875	162848481	-	LOC100281616	--	K08150 MFS transporter, SP family, solute carrier family 2 (myo-inositol transporter), member 13 | (RefSeq) inositol transporter 1 (A)	sugar carrier protein C [Zea mays]	RecName: Full=Sugar transport protein MST6 {ECO:0000305}; AltName: Full=Monosaccharide transporter 6 {ECO:0000303|PubMed:18506478}; Short=OsMST5 {ECO:0000303|PubMed:18506478}; AltName: Full=Sugar:proton symporter MST6 {ECO:0000305};	SubName: Full=Sugar carrier protein C {ECO:0000313|EMBL:ONM58415.1};	Predicted transporter (major facilitator superfamily)	GO:0016021,integral component of membrane; GO:0005886,plasma membrane; GO:0005355,glucose transmembrane transporter activity; GO:0005351,carbohydrate:proton symporter activity; GO:0046323,glucose import; GO:0035428,NA	--
gene-LOC100281681	1	NC_024461.2	3976743	3979358	+	LOC100281681	--	K20891 beta-glucuronosyltransferase [EC:2.4.1.-] | (RAP-DB) Os01g0201100; Similar to xylosyltransferase oxt. (A)	xylosyltransferase oxt [Zea mays]	RecName: Full=Beta-glucuronosyltransferase GlcAT14B {ECO:0000305}; EC=2.4.1.- {ECO:0000305}; AltName: Full=GT14 family glucuronic acid transferase 2 {ECO:0000305}; Short=AtGlcAT14B {ECO:0000303|PubMed:24739253};	SubName: Full=Beta-glucuronosyltransferase GlcAT14B {ECO:0000313|EMBL:ONM28840.1};	Branching enzyme	GO:0000139,Golgi membrane; GO:0016021,integral component of membrane; GO:0008375,acetylglucosaminyltransferase activity; GO:0015020,glucuronosyltransferase activity	Core-2/I-Branching enzyme
gene-LOC100281698	1	NC_024461.2	9986384	9988349	+	LOC100281698	--	K13496 UDP-glucosyltransferase 73C [EC:2.4.1.-] | (RefSeq) cytokinin-O-glucosyltransferase 3 (A)	cytokinin-O-glucosyltransferase 3 [Zea mays]	RecName: Full=UDP-glycosyltransferase 73C5; EC=2.4.1.-; AltName: Full=Cytokinin-O-glucosyltransferase 3; AltName: Full=Deoxynivalenol-glucosyl-transferase 1; AltName: Full=Zeatin O-glucosyltransferase 3; Short=AtZOG3;	RecName: Full=Glycosyltransferase {ECO:0000256|RuleBase:RU362057}; EC=2.4.1.- {ECO:0000256|RuleBase:RU362057};	UDP-glucuronosyl and UDP-glucosyl transferase	GO:0016021,integral component of membrane; GO:0043231,intracellular membrane-bounded organelle; GO:0050502,cis-zeatin O-beta-D-glucosyltransferase activity; GO:0046527,glucosyltransferase activity; GO:0080043,quercetin 3-O-glucosyltransferase activity; GO:0080046,quercetin 4'-O-glucosyltransferase activity; GO:0080044,quercetin 7-O-glucosyltransferase activity; GO:0050403,trans-zeatin O-beta-D-gl…	Glycosyltransferase Family 4
gene-LOC100281774	1	NC_024465.2	158780973	158782922	-	LOC100281774	--	K07437 cytochrome P450 family 26 subfamily A | (RefSeq) taxadiene 5-alpha hydroxylase-like (A)	taxane 13-alpha-hydroxylase precursor [Zea mays]	RecName: Full=Taxadiene 5-alpha hydroxylase; EC=1.14.99.37;	SubName: Full=Taxane 13-alpha-hydroxylase {ECO:0000313|EMBL:ONM57780.1};	Cytochrome P450 CYP4/CYP19/CYP26 subfamilies	GO:0016021,integral component of membrane; GO:0020037,heme binding; GO:0005506,iron ion binding; GO:0004497,monooxygenase activity; GO:0050604,taxadiene 5-alpha-hydroxylase activity; GO:0042617,paclitaxel biosynthetic process	--
gene-LOC100281803	1	NC_024461.2	10158213	10160108	+	LOC100281803	--	K13496 UDP-glucosyltransferase 73C [EC:2.4.1.-] | (RefSeq) UDP-glycosyltransferase 73C5 (A)	cytokinin-O-glucosyltransferase 3 precursor [Zea mays]	RecName: Full=UDP-glycosyltransferase 73C5; EC=2.4.1.-; AltName: Full=Cytokinin-O-glucosyltransferase 3; AltName: Full=Deoxynivalenol-glucosyl-transferase 1; AltName: Full=Zeatin O-glucosyltransferase 3; Short=AtZOG3;	RecName: Full=Glycosyltransferase {ECO:0000256|RuleBase:RU362057}; EC=2.4.1.- {ECO:0000256|RuleBase:RU362057};	UDP-glucuronosyl and UDP-glucosyl transferase	GO:0016021,integral component of membrane; GO:0043231,intracellular membrane-bounded organelle; GO:0050502,cis-zeatin O-beta-D-glucosyltransferase activity; GO:0046527,glucosyltransferase activity; GO:0080043,quercetin 3-O-glucosyltransferase activity; GO:0080046,quercetin 4'-O-glucosyltransferase activity; GO:0080044,quercetin 7-O-glucosyltransferase activity; GO:0050403,trans-zeatin O-beta-D-gl…	Glycosyl transferase 4-like domain
gene-LOC100281815	1	NC_024459.2	225525184	225526170	+	LOC100281815	--	K04733 interleukin-1 receptor-associated kinase 4 [EC:2.7.11.1] | (RefSeq) cysteine-rich receptor-like protein kinase 25 (A)	Serine/threonine kinase-like protein [Zea mays]	RecName: Full=Cysteine-rich repeat secretory protein 38; Flags: Precursor;	SubName: Full=Serine/threonine kinase-like protein {ECO:0000313|EMBL:ONM05007.1};	--	GO:0005618,cell wall; GO:0005576,extracellular region; GO:0005773,vacuole; GO:0009737,response to abscisic acid	Salt stress response/antifungal
gene-LOC100281962	1	NC_024463.2	201775186	201776492	-	LOC100281962	--	K16281 RING-H2 zinc finger protein RHA1 | (RefSeq) E3 ubiquitin-protein ligase RHA1B (A)	E3 ubiquitin-protein ligase RHA1B [Zea mays]	RecName: Full=E3 ubiquitin-protein ligase RHA1B {ECO:0000305}; EC=2.3.2.27; AltName: Full=RING-H2 finger A1b {ECO:0000303|PubMed:9781696}; AltName: Full=RING-H2 zinc finger protein RHA1b {ECO:0000305}; AltName: Full=RING-type E3 ubiquitin transferase RHA1B {ECO:0000305};	SubName: Full=RING/U-box superfamily protein {ECO:0000313|EMBL:AQK73566.1};	FOG: Predicted E3 ubiquitin ligase	GO:0046872,metal ion binding; GO:0061630,ubiquitin protein ligase activity; GO:0004842,ubiquitin-protein transferase activity; GO:0043161,proteasome-mediated ubiquitin-dependent protein catabolic process; GO:0016567,protein ubiquitination; GO:0046686,response to cadmium ion; GO:0010200,response to chitin	Prokaryotic RING finger family 1
gene-LOC100282091	1	NC_024460.2	62770085	62773762	+	LOC100282091	--	K19042 E3 ubiquitin-protein ligase BOI and related proteins [EC:2.3.2.27] | (RefSeq) inhibitor of apoptosis-like protein (A)	Inhibitor of apoptosis-like protein [Zea mays]	--	SubName: Full=Inhibitor of apoptosis-like protein {ECO:0000313|EMBL:ONM17831.1};	--	--	Prokaryotic RING finger family 4
gene-LOC100282659	1	NC_024465.2	167276438	167277717	-	LOC100282659	--	--	Triacylglycerol lipase [Zea mays]	RecName: Full=GDSL esterase/lipase At4g10955; EC=3.1.1.-;	SubName: Full=Triacylglycerol lipase {ECO:0000313|EMBL:ONM59184.1};	--	GO:0016787,hydrolase activity; GO:0016042,lipid catabolic process	--
gene-LOC100282765	1	NC_024462.2	133641466	133644566	-	LOC100282765	--	K00737 beta-1,4-mannosyl-glycoprotein beta-1,4-N-acetylglucosaminyltransferase [EC:2.4.1.144] | (RefSeq) N-acetylglucosaminyltransferase III (A)	N-acetylglucosaminyltransferase III [Zea mays]	--	SubName: Full=N-acetylglucosaminyltransferase III {ECO:0000313|EMBL:ACG24595.1};	--	GO:0016021,integral component of membrane; GO:0003830,beta-1,4-mannosylglycoprotein 4-beta-N-acetylglucosaminyltransferase activity; GO:0006487,protein N-linked glycosylation	Glycosyltransferase family 17
gene-LOC100282827	1	NC_024462.2	183315220	183317096	-	LOC100282827	--	K21374 7-deoxyloganetin glucosyltransferase [EC:2.4.1.324] | (RefSeq) cytokinin-O-glucosyltransferase 2 (A)	Cytokinin-O-glucosyltransferase 2 [Zea mays]	RecName: Full=7-deoxyloganetin glucosyltransferase; EC=2.4.1.324; AltName: Full=Genipin glucosyltransferase; AltName: Full=UDP-glucose glucosyltransferase 2; Short=GjUGT2; AltName: Full=UDP-glycosyltransferase 85A24;	RecName: Full=Glycosyltransferase {ECO:0000256|RuleBase:RU362057}; EC=2.4.1.- {ECO:0000256|RuleBase:RU362057};	UDP-glucuronosyl and UDP-glucosyl transferase	GO:0035251,UDP-glucosyltransferase activity; GO:0008152,metabolic process	--
gene-LOC100283040	1	NC_024459.2	261226301	261227768	-	LOC100283040	--	K20893 probable galacturonosyltransferase-like 1 [EC:2.4.1.-] | (RefSeq) transferase, transferring glycosyl groups precursor (A)	transferase, transferring glycosyl groups precursor [Zea mays]	RecName: Full=Probable galacturonosyltransferase-like 2; EC=2.4.1.-;	RecName: Full=Hexosyltransferase {ECO:0000256|RuleBase:RU362027}; EC=2.4.1.- {ECO:0000256|RuleBase:RU362027};	--	GO:0005794,Golgi apparatus; GO:0000139,Golgi membrane; GO:0016021,integral component of membrane; GO:0047262,polygalacturonate 4-alpha-galacturonosyltransferase activity; GO:0016757,transferase activity, transferring glycosyl groups; GO:0071555,cell wall organization; GO:0045489,pectin biosynthetic process; GO:0000271,polysaccharide biosynthetic process	Glucosyltransferase 24
gene-LOC100283053	1	NC_024466.2	142999198	143000691	+	LOC100283053	--	K05933 aminocyclopropanecarboxylate oxidase [EC:1.14.17.4] | (RefSeq) 1-aminocyclopropane-1-carboxylate oxidase 1 (A)	1-aminocyclopropane-1-carboxylate oxidase 1 [Zea mays]	RecName: Full=1-aminocyclopropane-1-carboxylate oxidase 1; Short=ACC oxidase 1; Short=AtACO1; EC=1.14.17.4;	SubName: Full=1-aminocyclopropane-1-carboxylate oxidase 1 {ECO:0000313|EMBL:AQK96148.1};	Iron/ascorbate family oxidoreductases	GO:0009815,1-aminocyclopropane-1-carboxylate oxidase activity; GO:0031418,L-ascorbic acid binding; GO:0046872,metal ion binding; GO:0071398,cellular response to fatty acid; GO:0071281,cellular response to iron ion; GO:0071732,cellular response to nitric oxide; GO:0051365,cellular response to potassium ion starvation; GO:0006952,defense response; GO:0009693,ethylene biosynthetic process	non-haem dioxygenase in morphine synthesis N-terminal
gene-LOC100283151	1	NC_024459.2	17156210	17157083	+	LOC100283151	--	K13464 jasmonate ZIM domain-containing protein | (RefSeq) ZIM motif family protein (A)	ZIM motif family protein [Zea mays]	RecName: Full=Protein TIFY 11b {ECO:0000305}; Short=OsTIFY11b {ECO:0000303|PubMed:19618278}; AltName: Full=Jasmonate ZIM domain-containing protein 10 {ECO:0000305}; Short=OsJAZ10 {ECO:0000303|PubMed:19618278}; AltName: Full=OsJAZ4 {ECO:0000303|PubMed:23320078};	SubName: Full=TIFY4 {ECO:0000313|EMBL:AND66088.1}; SubName: Full=ZIM motif family protein {ECO:0000313|EMBL:ONL94252.1}; SubName: Full=ZIM transcription factor {ECO:0000313|EMBL:AIB05539.1}; Flags: Fragment;	--	GO:0005634,nucleus; GO:0003714,transcription corepressor activity; GO:1903507,negative regulation of nucleic acid-templated transcription; GO:0031347,regulation of defense response; GO:2000022,regulation of jasmonic acid mediated signaling pathway; GO:0006355,regulation of transcription, DNA-templated; GO:0009611,response to wounding; GO:0006351,transcription, DNA-templated	Divergent CCT motif
gene-LOC100283245	1	NC_024468.2	4672354	4673325	-	LOC100283245	--	--	hypothetical protein OsI_35122 [Oryza sativa Indica Group]	RecName: Full=Stress-response A/B barrel domain-containing protein At5g22580 {ECO:0000305}; AltName: Full=Uncharacterized protein At5g22580;	SubName: Full=Uncharacterized protein {ECO:0000313|EnsemblPlants:OPUNC11G02880.1};	--	GO:0009507,chloroplast; GO:0046872,metal ion binding	--
gene-LOC100283357	1	NC_024459.2	202103497	202104510	+	LOC100283357	--	K09286 EREBP-like factor | (RefSeq) ethylene-responsive transcription factor RAP2-12-like (A)	AP2 domain containing protein [Zea mays]	RecName: Full=Ethylene-responsive transcription factor ERF109;	SubName: Full=AP2 domain containing protein {ECO:0000313|EMBL:ONM03673.1}; SubName: Full=AP2-EREBP transcription factor {ECO:0000313|EMBL:AIB05018.1}; Flags: Fragment;	--	GO:0005634,nucleus; GO:0003677,DNA binding; GO:0003700,DNA-binding transcription factor activity; GO:0051301,cell division; GO:0050832,defense response to fungus; GO:0009873,ethylene-activated signaling pathway; GO:0010087,phloem or xylem histogenesis; GO:0010200,response to chitin; GO:0006351,transcription, DNA-templated	AP2 domain
gene-LOC100283366	1	NC_024463.2	201224244	201226611	+	LOC100283366	--	no KO assigned | (RefSeq) LOC109775337; protein HOTHEAD-like (A)	protein HOTHEAD precursor [Zea mays]	RecName: Full=Protein HOTHEAD; AltName: Full=Protein ADHESION OF CALYX EDGES; Flags: Precursor;	SubName: Full=Protein HOTHEAD {ECO:0000313|EMBL:ACG36616.1};	Glucose dehydrogenase/choline dehydrogenase/mandelonitrile lyase (GMC oxidoreductase family)	GO:0005576,extracellular region; GO:0050660,flavin adenine dinucleotide binding; GO:0046593,mandelonitrile lyase activity; GO:0016614,oxidoreductase activity, acting on CH-OH group of donors; GO:0007267,cell-cell signaling; GO:0009553,embryo sac development; GO:0010430,fatty acid omega-oxidation	FAD dependent oxidoreductase
gene-LOC100283606	1	NC_024461.2	206991452	206992760	+	LOC100283606	--	K01489 cytidine deaminase [EC:3.5.4.5] | (RefSeq) CDA1 (A)	CDA1 [Zea mays]	RecName: Full=Cytidine deaminase 1; Short=At-CDA1; EC=3.5.4.5;	SubName: Full=Cytidine deaminase {ECO:0000313|EMBL:ONM38788.1};	Cytidine deaminase	GO:0005829,cytosol; GO:0004126,cytidine deaminase activity; GO:0047844,deoxycytidine deaminase activity; GO:0042803,protein homodimerization activity; GO:0008270,zinc ion binding; GO:0006216,cytidine catabolic process; GO:0009972,cytidine deamination	OTT_1508-like deaminase
gene-LOC100283619	1	NC_024460.2	21314924	21316436	-	LOC100283619	--	K09286 EREBP-like factor | (RefSeq) dehydration-responsive element-binding protein 3-like (A)	ethylene-responsive transcription factor ERF039 [Zea mays]	RecName: Full=Ethylene-responsive transcription factor ERF034;	SubName: Full=Dehydration-responsive element-binding protein 1C {ECO:0000313|EMBL:ACG37424.1};	--	GO:0005634,nucleus; GO:0003700,DNA-binding transcription factor activity; GO:0044212,transcription regulatory region DNA binding; GO:0009873,ethylene-activated signaling pathway; GO:0006351,transcription, DNA-templated	AP2 domain
gene-LOC100283652	1	NC_024462.2	125665450	125666636	+	LOC100283652	--	K20506 tuliposide A-converting enzyme [EC:4.2.99.22] | (RefSeq) tuliposide A-converting enzyme 2, chloroplastic-like (A)	gibberellin receptor GID1L2 [Zea mays]	RecName: Full=Probable carboxylesterase 2; AltName: Full=AtCXE2; EC=3.1.1.1;	SubName: Full=Gibberellin receptor GID1L2 {ECO:0000313|EMBL:ACG37561.1};	Arylacetamide deacetylase	GO:0052689,carboxylic ester hydrolase activity; GO:0016787,hydrolase activity; GO:0009056,catabolic process	Steryl acetyl hydrolase
gene-LOC100283697	1	NC_024467.2	142497802	142500042	-	LOC100283697	--	K07025 putative hydrolase of the HAD superfamily | (RefSeq) catalytic/ hydrolase (A)	Haloacid dehalogenase-like hydrolase (HAD) superfamily protein [Zea mays]	--	SubName: Full=Haloacid dehalogenase-like hydrolase (HAD) superfamily protein {ECO:0000313|EMBL:ONL96541.1};	Haloacid dehalogenase-like hydrolase	GO:0016787,hydrolase activity	--
gene-LOC100283808	1	NC_024459.2	24589911	24593698	-	LOC100283808	--	K02923 large subunit ribosomal protein L38e | (RefSeq) CASP-like protein 2U2 (A)	unknown [Zea mays]	RecName: Full=CASP-like protein 2U2; Short=SbCASPL2U2;	RecName: Full=CASP-like protein {ECO:0000256|RuleBase:RU361233};	--	GO:0016021,integral component of membrane; GO:0005886,plasma membrane; GO:0051536,iron-sulfur cluster binding	Domain of unknown function (DUF588)
gene-LOC100283871	1	NC_024462.2	160322570	160325581	-	LOC100283871	--	K19589 release factor glutamine methyltransferase [EC:2.1.1.297] | (RefSeq) hemK methyltransferase family member 2-like (A)	uncharacterized protein LOC100283871 [Zea mays]	RecName: Full=Homeobox protein knotted-1-like 11; AltName: Full=Homeobox protein HOS59;	SubName: Full=HemK methyltransferase family member 2 {ECO:0000313|EMBL:ACG38344.1};	Predicted N6-DNA-methyltransferase	GO:0005634,nucleus; GO:0003677,DNA binding; GO:0006355,regulation of transcription, DNA-templated	Methyltransferase domain
gene-LOC100283886	1	NC_024463.2	118463714	118464639	+	LOC100283886	--	K13993 HSP20 family protein | (RefSeq) chloroplast small heat shock protein (A)	chloroplast small heat shock protein [Zea mays]	RecName: Full=23.6 kDa heat shock protein, mitochondrial; Short=OsHsp23.6; Flags: Precursor;	SubName: Full=Chloroplast small heat shock protein {ECO:0000313|EMBL:ACG38401.1};	Molecular chaperone (small heat-shock protein Hsp26/Hsp42)	GO:0005739,mitochondrion; GO:0009408,response to heat	HSP20-like domain found in ArsA
gene-LOC100284038	1	NC_024464.2	134677028	134678701	-	LOC100284038	--	K03006 DNA-directed RNA polymerase II subunit RPB1 [EC:2.7.7.6] | (RefSeq) leucine-rich repeat extensin-like protein 1 (A)	receptor-like protein kinase precursor [Zea mays]	RecName: Full=Leucine-rich repeat extensin-like protein 4; Short=AtLRX4; Short=LRR/EXTENSIN4; AltName: Full=Cell wall hydroxyproline-rich glycoprotein; Flags: Precursor;	SubName: Full=Receptor-like protein kinase {ECO:0000313|EMBL:ACG38979.1};	--	GO:0005618,cell wall; GO:0005576,extracellular region; GO:0009505,plant-type cell wall; GO:0009506,plasmodesma; GO:0005199,structural constituent of cell wall; GO:0071555,cell wall organization	Leucine rich repeat N-terminal domain
gene-LOC100284056	1	NC_024466.2	171718376	171721067	+	LOC100284056	--	K15400 omega-hydroxypalmitate O-feruloyl transferase [EC:2.3.1.188] | (RefSeq) transferase (A)	unknown [Zea mays]	RecName: Full=Omega-hydroxypalmitate O-feruloyl transferase; EC=2.3.1.188; AltName: Full=Omega-hydroxyacid hydroxycinnamoyltransferase; AltName: Full=Protein ALIPHATIC SUBERIN FERULOYL TRANSFERASE;	SubName: Full=Hydroxycinnamoyltransferase10 {ECO:0000313|EMBL:AQK99253.1};	--	GO:0050734,hydroxycinnamoyltransferase activity; GO:0102406,omega-hydroxypalmitate O-sinapoyl transferase activity; GO:0052325,cell wall pectin biosynthetic process; GO:0010345,suberin biosynthetic process	Transferase family
gene-LOC100284150	1	NC_024461.2	198369996	198370639	-	LOC100284150	--	K10418 dynein light chain LC8-type | (RefSeq) dynein light chain LC6, flagellar outer arm (A)	dynein light chain LC6, flagellar outer arm [Zea mays]	RecName: Full=Dynein 8 kDa light chain, flagellar outer arm;	SubName: Full=Dynein light chain LC6, flagellar outer arm {ECO:0000313|EMBL:ACG39387.1};	Dynein light chain type 1	GO:0005930,axoneme; GO:0097014,ciliary plasm; GO:0030286,dynein complex; GO:0005874,microtubule; GO:0031514,motile cilium; GO:0003774,motor activity; GO:0007017,microtubule-based process; GO:0044458,motile cilium assembly	Dynein light chain type 1
gene-LOC100284155	1	NC_024466.2	128678267	128678986	+	LOC100284155	--	--	uncharacterized protein LOC100303799 [Zea mays]	--	SubName: Full=AtS40-3 {ECO:0000313|EMBL:AQK95014.1};	--	--	Senescence regulator
gene-LOC100284330	1	--	--	--	--	--	--	--
gene-LOC100284359	1	NC_024461.2	207940844	207942771	-	LOC100284359	--	K22484 transcriptional regulator CBF1 | (RefSeq) LOW QUALITY PROTEIN: transcription factor ABA-INDUCIBLE bHLH-TYPE-like (A)	DNA binding protein [Zea mays]	RecName: Full=Transcription factor bHLH13; AltName: Full=Basic helix-loop-helix protein 13; Short=AtbHLH13; Short=bHLH 13; AltName: Full=Transcription factor EN 39; AltName: Full=bHLH transcription factor bHLH013;	SubName: Full=BHLH transcription factor {ECO:0000313|EMBL:AIB05189.1}; SubName: Full=DNA binding protein {ECO:0000313|EMBL:ONM38881.1}; Flags: Fragment;	--	GO:0005737,cytoplasm; GO:0005634,nucleus; GO:0003700,DNA-binding transcription factor activity; GO:0046983,protein dimerization activity; GO:0044212,transcription regulatory region DNA binding; GO:0010629,negative regulation of gene expression; GO:0006355,regulation of transcription, DNA-templated; GO:0006351,transcription, DNA-templated	Helix-loop-helix DNA-binding domain
gene-LOC100284380	1	NC_024464.2	87645050	87646344	+	LOC100284380	--	K19720 collagen, type III, alpha | (RefSeq) predicted protein (A)	unknown [Zea mays]	RecName: Full=B-box zinc finger protein 20 {ECO:0000303|PubMed:19920209}; AltName: Full=Protein BZR1 SUPPRESSOR 1 {ECO:0000303|PubMed:22535582}; AltName: Full=Protein DOUBLE B-BOX 2; AltName: Full=Protein SALT TOLERANCE HOMOLOG 7;	SubName: Full=B-box zinc finger protein 20 {ECO:0000313|EMBL:AQK80954.1}; SubName: Full=ORPHAN transcription factor {ECO:0000313|EMBL:ADX60188.1};	--	GO:0005634,nucleus; GO:0003700,DNA-binding transcription factor activity; GO:0043565,sequence-specific DNA binding; GO:0000989,NA; GO:0008270,zinc ion binding; GO:1900458,negative regulation of brassinosteroid mediated signaling pathway; GO:2000306,positive regulation of photomorphogenesis; GO:0006355,regulation of transcription, DNA-templated; GO:0009741,response to brassinosteroid; GO:0010200,r…	Cytoplasmic polyadenylation element-binding protein ZZ domain
gene-LOC100284387	1	NC_024463.2	187133425	187134532	+	LOC100284387	--	K01183 chitinase [EC:3.2.1.14] | (RefSeq) endochitinase PR4 precursor (A)	endochitinase PR4 precursor [Zea mays]	RecName: Full=Chitinase 6; EC=3.2.1.14; AltName: Full=Pathogenesis related (PR)-3 chitinase 6; Flags: Precursor;	SubName: Full=Endochitinase PR4 {ECO:0000313|EMBL:ACG40233.1}; SubName: Full=Endochitinase4 {ECO:0000313|EMBL:AQK72450.1};	Predicted chitinase	GO:0008061,chitin binding; GO:0004568,chitinase activity; GO:0016998,cell wall macromolecule catabolic process; GO:0006032,chitin catabolic process; GO:0006952,defense response; GO:0000272,polysaccharide catabolic process	Chitin recognition protein
gene-LOC100284405	1	NC_024466.2	170786984	170789011	+	LOC100284405	--	--	F-box protein interaction domain containing protein [Zea mays]	RecName: Full=F-box protein At5g07610;	SubName: Full=F-box protein interaction domain containing protein {ECO:0000313|EMBL:ACG40330.1}; SubName: Full=Receptor-like kinase-like {ECO:0000313|EMBL:AQK99184.1};	--	--	F-box-like
gene-LOC100284422	1	NC_024460.2	15881508	15882583	+	LOC100284422	--	K16281 RING-H2 zinc finger protein RHA1 | (RefSeq) RING zinc finger protein-like (A)	RING zinc finger protein-like [Zea mays]	RecName: Full=Probable E3 ubiquitin-protein ligase RHA1A {ECO:0000305}; EC=2.3.2.27; AltName: Full=RING-H2 finger A1a {ECO:0000303|PubMed:9781696}; AltName: Full=RING-H2 zinc finger protein RHA1a {ECO:0000305}; AltName: Full=RING-type E3 ubiquitin transferase RHA1A {ECO:0000305};	SubName: Full=RING zinc finger protein-like {ECO:0000313|EMBL:ACG40393.1};	FOG: Predicted E3 ubiquitin ligase	GO:0046872,metal ion binding; GO:0061630,ubiquitin protein ligase activity; GO:0043161,proteasome-mediated ubiquitin-dependent protein catabolic process	RING-variant domain
gene-LOC100284462	1	NC_024459.2	219763279	219764764	+	LOC100284462	--	K20854 hydroxyproline O-galactosyltransferase HPGT [EC:2.4.1.-] | (RefSeq) probable beta-1,3-galactosyltransferase 11 (A)	WRKY69 - superfamily of TFs having WRKY and zinc finger domains [Zea mays]	RecName: Full=Probable WRKY transcription factor 41; AltName: Full=WRKY DNA-binding protein 41;	SubName: Full=WRKY transcription factor {ECO:0000313|EMBL:AIB04398.1}; SubName: Full=WRKY69-superfamily of TFs having WRKY and zinc finger domains {ECO:0000313|EMBL:ONM04723.1}; Flags: Fragment;	--	GO:0005634,nucleus; GO:0003700,DNA-binding transcription factor activity; GO:0043565,sequence-specific DNA binding; GO:0006351,transcription, DNA-templated	WRKY DNA -binding domain
gene-LOC100284548	1	NC_024466.2	13343493	13344359	-	LOC100284548	--	K13448 calcium-binding protein CML | (RefSeq) calmodulin-related protein 2, touch-induced (A)	calmodulin-related protein 2, touch-induced [Zea mays]	RecName: Full=Probable calcium-binding protein CML16; AltName: Full=Calmodulin-like protein 16;	SubName: Full=Calmodulin protein 2, touch-induced {ECO:0000313|EMBL:AQK90192.1};	Calmodulin and related proteins (EF-Hand superfamily)	GO:0005509,calcium ion binding	Dockerin type I domain
gene-LOC100284569	1	NC_024461.2	22471441	22479161	+	LOC100284569	--	K12448 UDP-arabinose 4-epimerase [EC:5.1.3.5] | (RefSeq) probable UDP-arabinose 4-epimerase 1 (A)	metal tolerance protein C3 isoform X1 [Zea mays]	RecName: Full=Metal tolerance protein 7; Short=OsMTP7;	SubName: Full=Metal tolerance protein 10 {ECO:0000313|EMBL:ONM30272.1};	Mitochondrial Fe2+ transporter MMT1 and related transporters (cation diffusion facilitator superfamily)	GO:0016021,integral component of membrane; GO:0005774,vacuolar membrane; GO:0008324,cation transmembrane transporter activity	Dimerisation domain of Zinc Transporter
gene-LOC100284572	1	NC_024466.2	172215664	172217156	+	LOC100284572	--	K11778 ditrans,polycis-polyprenyl diphosphate synthase [EC:2.5.1.87] | (RefSeq) undecaprenyl pyrophosphate synthetase (A)	undecaprenyl pyrophosphate synthetase isoform X1 [Zea mays]	RecName: Full=Dehydrodolichyl diphosphate synthase 2; Short=Dedol-PP synthase 2; EC=2.5.1.-;	RecName: Full=Alkyl transferase {ECO:0000256|RuleBase:RU363018}; EC=2.5.1.- {ECO:0000256|RuleBase:RU363018};	Cis-prenyltransferase	GO:0009507,chloroplast; GO:0009570,chloroplast stroma; GO:0005829,cytosol; GO:0002094,polyprenyltransferase activity; GO:0009668,plastid membrane organization; GO:0016094,polyprenol biosynthetic process; GO:0006486,protein glycosylation	Putative undecaprenyl diphosphate synthase
gene-LOC100284591	1	NC_024461.2	14747468	14748841	-	LOC100284591	--	--	dirigent-like protein precursor [Zea mays]	RecName: Full=Dirigent protein 25; Short=AtDIR25; Flags: Precursor;	RecName: Full=Dirigent protein {ECO:0000256|RuleBase:RU363099};	--	GO:0048046,apoplast; GO:0016853,isomerase activity	Dirigent-like protein
gene-LOC100284648	1	NC_024461.2	197706994	197708269	+	LOC100284648	--	K22832 1,3-beta-glucanosyltransferase GAS1 [EC:2.4.1.-] | (RefSeq) PLASMODESMATA CALLOSE-BINDING PROTEIN 3 (A)	glucan endo-1,3-beta-glucosidase 1 precursor [Zea mays]	RecName: Full=PLASMODESMATA CALLOSE-BINDING PROTEIN 3; Short=AtPDCB3; Flags: Precursor;	SubName: Full=Glucan endo-1,3-beta-glucosidase 1 {ECO:0000313|EMBL:ACG41293.1}; SubName: Full=PLASMODESMATA CALLOSE-BINDING PROTEIN 2 {ECO:0000313|EMBL:ONM37692.1};	--	GO:0031225,anchored component of membrane; GO:0046658,anchored component of plasma membrane; GO:0009506,plasmodesma; GO:0001872,(1->3)-beta-D-glucan binding; GO:0004553,hydrolase activity, hydrolyzing O-glycosyl compounds; GO:0030247,polysaccharide binding	X8 domain
gene-LOC100284736	1	NC_024466.2	53994131	53995371	+	LOC100284736	--	K14504 xyloglucan:xyloglucosyl transferase TCH4 [EC:2.4.1.207] | (RefSeq) xyloglucan endotransglucosylase/hydrolase protein 23 precursor (A)	xyloglucan endotransglucosylase/hydrolase protein 23 precursor [Zea mays]	RecName: Full=Xyloglucan endotransglucosylase/hydrolase protein 22; Short=At-XTH22; Short=XTH-22; EC=2.4.1.207; AltName: Full=Touch protein 4; Flags: Precursor;	RecName: Full=Xyloglucan endotransglucosylase/hydrolase {ECO:0000256|RuleBase:RU361120}; EC=2.4.1.207 {ECO:0000256|RuleBase:RU361120};	--	GO:0048046,apoplast; GO:0005618,cell wall; GO:0005794,Golgi apparatus; GO:0004553,hydrolase activity, hydrolyzing O-glycosyl compounds; GO:0016762,xyloglucan:xyloglucosyl transferase activity; GO:0042546,cell wall biogenesis; GO:0009664,plant-type cell wall organization; GO:0009733,response to auxin; GO:0009741,response to brassinosteroid; GO:0009409,response to cold; GO:0009408,response to heat;…	Xyloglucan endo-transglycosylase (XET) C-terminus
gene-LOC100284738	1	NC_024461.2	210069020	210070504	+	LOC100284738	--	K09287 RAV-like factor | (RefSeq) DNA-binding protein RAV1 (A)	AP2-EREBP transcription factor, partial [Zea mays]	RecName: Full=AP2/ERF and B3 domain-containing protein Os01g0693400;	SubName: Full=AP2-EREBP transcription factor {ECO:0000313|EMBL:AIB05361.1}; Flags: Fragment;	--	GO:0005634,nucleus; GO:0003677,DNA binding; GO:0003700,DNA-binding transcription factor activity; GO:0006351,transcription, DNA-templated	AP2 domain
gene-LOC100284818	1	NC_024468.2	75943701	75945873	+	LOC100284818	--	K18486 heart-and neural crest derivatives-expressed protein 2 | (RefSeq) transcription factor bHLH27-like (A)	bHLH transcription factor, partial [Zea mays]	RecName: Full=Transcription factor bHLH35; AltName: Full=Basic helix-loop-helix protein 35; Short=AtbHLH35; Short=bHLH 35; AltName: Full=Transcription factor EN 41; AltName: Full=bHLH transcription factor bHLH035;	SubName: Full=BHLH transcription factor {ECO:0000313|EMBL:AIB05458.1}; Flags: Fragment;	--	GO:0005634,nucleus; GO:0003677,DNA binding; GO:0046983,protein dimerization activity; GO:0006355,regulation of transcription, DNA-templated; GO:0006351,transcription, DNA-templated	Carboxyltransferase domain, subdomain C and D
gene-LOC100284896	1	NC_024460.2	179826517	179831424	+	LOC100284896	--	K00981 phosphatidate cytidylyltransferase [EC:2.7.7.41] | (RefSeq) phosphatidate cytidylyltransferase (A)	phosphatidate cytidylyltransferase [Zea mays]	RecName: Full=Phosphatidate cytidylyltransferase 1 {ECO:0000303|PubMed:9085581}; EC=2.7.7.41 {ECO:0000269|PubMed:20442275}; AltName: Full=CDP-DAG synthase 1; AltName: Full=CDP-DG synthase 1; AltName: Full=CDP-diacylglycerol synthase 1; Short=CDS1; AltName: Full=CDP-diglyceride pyrophosphorylase 1; AltName: Full=CDP-diglyceride synthase 1; AltName: Full=CTP:phosphatidate cytidylyltransferase 1;	RecName: Full=Phosphatidate cytidylyltransferase {ECO:0000256|RuleBase:RU003938}; EC=2.7.7.41 {ECO:0000256|RuleBase:RU003938};	CDP-diacylglycerol synthase	GO:0005783,endoplasmic reticulum; GO:0005789,endoplasmic reticulum membrane; GO:0016021,integral component of membrane; GO:0016020,membrane; GO:0004605,phosphatidate cytidylyltransferase activity; GO:0016024,CDP-diacylglycerol biosynthetic process; GO:0080186,developmental vegetative growth; GO:0006655,phosphatidylglycerol biosynthetic process; GO:0008654,phospholipid biosynthetic process	Cytidylyltransferase family
gene-LOC100284907	1	NC_024466.2	165320643	165322096	-	LOC100284907	--	--	NAC9 NAC type transcription factor, partial [Zea mays subsp. mays]	RecName: Full=NAC domain-containing protein 10 {ECO:0000303|PubMed:15029955}; Short=ONAC010 {ECO:0000303|PubMed:15029955}; AltName: Full=NAC transcription factor ONAC010 {ECO:0000305};	SubName: Full=NAC9 NAC type transcription factor {ECO:0000313|EMBL:AFT82712.1}; Flags: Fragment;	--	GO:0005634,nucleus; GO:0003677,DNA binding; GO:0048653,anther development; GO:0009555,pollen development; GO:0006355,regulation of transcription, DNA-templated; GO:0006351,transcription, DNA-templated	--
gene-LOC100284920	1	NC_024464.2	164905939	164907145	-	LOC100284920	--	--	DNA-binding WRKY [Zea mays]	RecName: Full=VQ motif-containing protein 4 {ECO:0000303|PubMed:22535423}; Short=AtVQ4 {ECO:0000303|PubMed:22535423}; AltName: Full=MPK3/6-targeted VQ-motif-containing protein 1 {ECO:0000303|PubMed:24750137};	SubName: Full=DNA-binding WRKY {ECO:0000313|EMBL:AQK87894.1};	--	GO:0005634,nucleus; GO:0006952,defense response; GO:0051245,negative regulation of cellular defense response; GO:0043433,negative regulation of DNA-binding transcription factor activity	VQ motif
gene-LOC100284937	1	NC_024465.2	6506968	6507801	+	LOC100284937	--	K19041 E3 ubiquitin-protein ligase RNF38/44 [EC:2.3.2.27] | (RefSeq) RING-H2 finger protein ATL70-like (A)	RING-H2 finger protein ATL2I [Zea mays]	RecName: Full=Putative RING-H2 finger protein ATL71; EC=2.3.2.27 {ECO:0000305}; AltName: Full=RING-type E3 ubiquitin transferase ATL71 {ECO:0000305};	SubName: Full=RING-H2 finger protein ATL2I {ECO:0000313|EMBL:ONM51398.1};	FOG: Predicted E3 ubiquitin ligase	GO:0016021,integral component of membrane; GO:0046872,metal ion binding; GO:0061630,ubiquitin protein ligase activity; GO:0043161,proteasome-mediated ubiquitin-dependent protein catabolic process	Anaphase-promoting complex subunit 11 RING-H2 finger
gene-LOC100285084	1	NC_024459.2	47152374	47154480	-	LOC100285084	--	K08238 xyloglucan 6-xylosyltransferase [EC:2.4.2.39] | (RefSeq) glycosyltransferase 5 (A)	glycosyltransferase 5 [Zea mays]	RecName: Full=Probable xyloglucan 6-xylosyltransferase 1 {ECO:0000305}; Short=OsXXT1 {ECO:0000303|PubMed:24834920}; EC=2.4.2.39 {ECO:0000305}; AltName: Full=Proteinn SHORT ROOT HAIR 2 {ECO:0000303|PubMed:24834920};	SubName: Full=Glycosyltransferase 5 {ECO:0000313|EMBL:ACG42923.1};	Subunit of Golgi mannosyltransferase complex	GO:0000139,Golgi membrane; GO:0016021,integral component of membrane; GO:0033843,xyloglucan 6-xylosyltransferase activity; GO:0048767,root hair elongation	galactosyl transferase GMA12/MNN10 family
gene-LOC100285093	1	NC_024460.2	41640123	41641034	+	LOC100285093	--	K19307 25S rRNA (uracil2634-N3)-methyltransferase [EC:2.1.1.313] | (RefSeq) uncharacterized protein At4g26485 (A)	ATFP4 [Zea mays]	RecName: Full=Heavy metal-associated isoprenylated plant protein 46 {ECO:0000303|PubMed:21072340, ECO:0000303|PubMed:23368984}; Short=AtHIP46 {ECO:0000303|PubMed:21072340, ECO:0000303|PubMed:23368984}; AltName: Full=Farnesylated protein 5 {ECO:0000303|PubMed:8837031}; Short=AtFP5 {ECO:0000303|PubMed:8837031}; Flags: Precursor;	SubName: Full=ATFP4 {ECO:0000313|EMBL:ONM16814.1};	--	GO:0005737,cytoplasm; GO:0046914,transition metal ion binding; GO:0046916,cellular transition metal ion homeostasis; GO:0030001,metal ion transport	--
gene-LOC100285235	1	NC_024466.2	151149203	151150406	-	LOC100285235	--	--	plant-specific domain TIGR01570 family protein [Zea mays]	RecName: Full=Protein MIZU-KUSSEI 1;	SubName: Full=Plant-specific domain TIGR01570 family protein {ECO:0000313|EMBL:ACG43488.1};	--	GO:0032541,cortical endoplasmic reticulum; GO:0005737,cytoplasm; GO:0005783,endoplasmic reticulum; GO:0005789,endoplasmic reticulum membrane; GO:0016020,membrane; GO:0009658,chloroplast organization; GO:0010274,hydrotropism	Protein of unknown function, DUF617
gene-LOC100285307	1	NC_024460.2	161666605	161668813	-	LOC100285307	--	--	CASP-like protein 3 [Zea mays]	RecName: Full=CASP-like protein 1D1; Short=ZmCASPL1D1;	RecName: Full=CASP-like protein {ECO:0000256|RuleBase:RU361233};	--	GO:0016021,integral component of membrane; GO:0005886,plasma membrane	Domain of unknown function (DUF588)
gene-LOC100285344	1	NC_024461.2	4599632	4600835	-	LOC100285344	--	--	Transducin/WD40 repeat-like superfamily protein [Zea mays]	--	SubName: Full=Transducin/WD40 repeat-like superfamily protein {ECO:0000313|EMBL:ONM28861.1};	--	GO:0006353,DNA-templated transcription, termination	--
gene-LOC100285514	1	NC_024459.2	56999013	57000199	-	LOC100285514	--	K01870 isoleucyl-tRNA synthetase [EC:6.1.1.5] | (RefSeq) hypothetical protein (A)	plant-specific domain TIGR01568 family protein [Zea mays]	RecName: Full=Transcription repressor OFP1; AltName: Full=Ovate family protein 1; Short=AtOFP1;	SubName: Full=Plant-specific domain TIGR01568 family protein {ECO:0000313|EMBL:ACG44736.1};	--	GO:0005856,cytoskeleton; GO:0005730,nucleolus; GO:0003677,DNA binding; GO:0006281,DNA repair; GO:0045892,negative regulation of transcription, DNA-templated; GO:0051510,regulation of unidimensional cell growth; GO:0006351,transcription, DNA-templated	Transcriptional repressor, ovate
gene-LOC100285674	1	NC_024466.2	178730558	178733979	-	LOC100285674	--	K14611 solute carrier family 23 (nucleobase transporter), member 1/2 | (RefSeq) solute carrier family 23 member 2 (A)	Solute carrier family 23 member 2 [Zea mays]	RecName: Full=Nucleobase-ascorbate transporter 2; Short=AtNAT2;	SubName: Full=Solute carrier family 23 member 2 {ECO:0000313|EMBL:AQL00308.1};	Xanthine/uracil transporters	GO:0016021,integral component of membrane; GO:0022857,transmembrane transporter activity	Permease family
gene-LOC100285730	1	NC_024468.2	34693088	34700081	-	LOC100285730	--	K07119 uncharacterized protein | (RAP-DB) Os12g0226700; Similar to Allyl alcohol dehydrogenase. (A)	Putative alcohol dehydrogenase superfamily protein [Zea mays]	RecName: Full=2-alkenal reductase (NADP(+)-dependent); EC=1.3.1.102 {ECO:0000269|PubMed:17945329, ECO:0000269|Ref.3, ECO:0000269|Ref.4}; AltName: Full=Alkenal double bound reductase; AltName: Full=Allylic alcohol dehydrogenase 1 {ECO:0000303|PubMed:11117876}; Short=allyl-ADH1 {ECO:0000303|PubMed:11117876}; AltName: Full=Flavin-free double bond reductase {ECO:0000303|Ref.4}; Short=NtDBR; AltName: …	SubName: Full=Putative alcohol dehydrogenase superfamily protein {ECO:0000313|EMBL:AQK40501.1};	Predicted NAD-dependent oxidoreductase	GO:0016491,oxidoreductase activity	N-terminal domain of oxidoreductase
gene-LOC100285788	1	NC_024462.2	28142611	28144936	+	LOC100285788	--	--	F-box domain containing protein [Zea mays]	--	SubName: Full=F-box domain containing protein {ECO:0000313|EMBL:AQK50170.1};	--	--	F-box domain
gene-LOC100285937	1	NC_024465.2	130689344	130691029	-	LOC100285937	--	K20506 tuliposide A-converting enzyme [EC:4.2.99.22] | (RefSeq) tuliposide A-converting enzyme 2, chloroplastic-like (A)	gibberellin receptor GID1L2 precursor [Zea mays]	RecName: Full=Tuliposide A-converting enzyme 1, chloroplastic; Short=TgTCEA1; EC=4.2.99.22; Flags: Precursor;	SubName: Full=Gibberellin receptor GID1L2 {ECO:0000313|EMBL:ONM55515.1};	Arylacetamide deacetylase	GO:0009507,chloroplast; GO:0016787,hydrolase activity; GO:0016829,lyase activity; GO:0006952,defense response; GO:0008152,metabolic process	Steryl acetyl hydrolase
gene-LOC100286029	1	NC_024459.2	32502250	32503899	-	LOC100286029	--	K08332 vacuolar protein 8 | (RefSeq) ubiquitin-protein ligase, PUB4 (A)	immediate-early fungal elicitor protein CMPG1 [Zea mays]	RecName: Full=U-box domain-containing protein 20; EC=2.3.2.27; AltName: Full=Plant U-box protein 20; AltName: Full=RING-type E3 ubiquitin transferase PUB20 {ECO:0000305};	RecName: Full=RING-type E3 ubiquitin transferase {ECO:0000256|SAAS:SAAS00702733}; EC=2.3.2.27 {ECO:0000256|SAAS:SAAS00702733};	--	GO:0004842,ubiquitin-protein transferase activity; GO:0010200,response to chitin	U-box domain
gene-LOC100286112	1	NC_024460.2	56141044	56143404	+	LOC100286112	--	K17637 exocyst complex component 2 | (RefSeq) exocyst complex component SEC5A-like (A)	structural molecule isoform X1 [Zea mays]	RecName: Full=Probable plastid-lipid-associated protein 7, chloroplastic; AltName: Full=Fibrillin-5; Flags: Precursor;	SubName: Full=Structural molecule {ECO:0000313|EMBL:ONM17568.1};	--	GO:0009507,chloroplast; GO:0009570,chloroplast stroma; GO:0010236,plastoquinone biosynthetic process	PAP_fibrillin
gene-LOC100286181	1	NC_024461.2	234295942	234296942	-	LOC100286181	--	K15777 4,5-DOPA dioxygenase extradiol [EC:1.13.11.-] | (RefSeq) uncharacterized protein LOC110630336 (A)	uncharacterized protein LOC107648865 [Zea mays]	RecName: Full=Mini zinc finger protein 2; Short=OsMIF2;	SubName: Full=ZHD9 ZF-HD type transcription factor {ECO:0000313|EMBL:AFT82678.1}; Flags: Fragment;	--	GO:0005737,cytoplasm; GO:0046872,metal ion binding	ZF-HD protein dimerisation region
gene-LOC100286243	1	NC_024461.2	150853578	150855366	+	LOC100286243	--	K13448 calcium-binding protein CML | (RefSeq) polcalcin Jun o 2 (A)	polcalcin Jun o 2 isoform X1 [Zea mays]	RecName: Full=Probable calcium-binding protein CML10; AltName: Full=Calmodulin-like protein 10;	SubName: Full=Polcalcin Jun o 2 {ECO:0000313|EMBL:ONM34555.1};	Calmodulin and related proteins (EF-Hand superfamily)	GO:0005509,calcium ion binding	Dockerin type I domain
gene-LOC100286307	1	NC_024465.2	178147095	178148132	+	LOC100286307	--	K09286 EREBP-like factor | (RefSeq) ERF-like protein (A)	AP2-EREBP transcription factor, partial [Zea mays]	RecName: Full=Ethylene-responsive transcription factor RAP2-3; AltName: Full=Cadmium-induced protein AS30; AltName: Full=Ethylene response factor 72; Short=ERF72; AltName: Full=Ethylene-responsive element binding protein; Short=AtEBP; AltName: Full=Protein RELATED TO APETALA2 3; Short=Related to AP2 3;	SubName: Full=AP2-EREBP transcription factor {ECO:0000313|EMBL:AIB05839.1}; SubName: Full=ERF-like protein {ECO:0000313|EMBL:ONM60663.1}; Flags: Fragment;	--	GO:0005737,cytoplasm; GO:0005634,nucleus; GO:0005886,plasma membrane; GO:0003677,DNA binding; GO:0003700,DNA-binding transcription factor activity; GO:0043565,sequence-specific DNA binding; GO:0008219,cell death; GO:0009873,ethylene-activated signaling pathway; GO:0010286,heat acclimation; GO:0045893,positive regulation of transcription, DNA-templated; GO:0009735,response to cytokinin; GO:0009723…	AP2 domain
gene-LOC100286383	1	NC_024465.2	160624047	160627766	-	LOC100286383	--	K04733 interleukin-1 receptor-associated kinase 4 [EC:2.7.11.1] | (RefSeq) LOC109762095; cysteine-rich receptor-like protein kinase 6 (A)	receptor-like protein kinase RK20-1 precursor [Zea mays]	RecName: Full=Cysteine-rich receptor-like protein kinase 10 {ECO:0000305}; Short=Cysteine-rich RLK10 {ECO:0000305}; EC=2.7.11.- {ECO:0000305}; Flags: Precursor;	SubName: Full=Receptor-like protein kinase RK20-1 {ECO:0000313|EMBL:ACG49241.1};	--	GO:0016021,integral component of membrane; GO:0005886,plasma membrane; GO:0005524,ATP binding; GO:0004674,protein serine/threonine kinase activity; GO:0042742,defense response to bacterium; GO:0006468,protein phosphorylation	Protein tyrosine kinase
gene-LOC100304148	1	NC_024462.2	27940617	27941540	+	LOC100304148	--	K09286 EREBP-like factor | (RefSeq) ethylene-responsive transcription factor 4 (A)	ethylene-responsive transcription factor 4 [Zea mays]	RecName: Full=Ethylene-responsive transcription factor 7; Short=AtERF7; AltName: Full=Ethylene-responsive element-binding factor 7; Short=EREBP-7;	SubName: Full=AP2-EREBP transcription factor {ECO:0000313|EMBL:AIB05197.1}; SubName: Full=Ethylene-responsive transcription factor 4 {ECO:0000313|EMBL:ACG42271.1};	--	GO:0005634,nucleus; GO:0003700,DNA-binding transcription factor activity; GO:0043565,sequence-specific DNA binding; GO:0044212,transcription regulatory region DNA binding; GO:0006952,defense response; GO:0009873,ethylene-activated signaling pathway; GO:0045892,negative regulation of transcription, DNA-templated; GO:0006355,regulation of transcription, DNA-templated; GO:0009737,response to abscisi…	AP2 domain
gene-LOC100304433	1	NC_024459.2	202456326	202462165	+	LOC100304433	--	K14506 jasmonic acid-amino synthetase [EC:6.3.2.52] | (RefSeq) uncharacterized LOC109115461 (A)	hypothetical protein [Zea mays]	--	SubName: Full=Uncharacterized protein {ECO:0000313|EMBL:ONM03686.1, ECO:0000313|EnsemblPlants:Zm00001d031807_P005};	--	--	Protein of unknown function, DUF547
gene-LOC100381343	1	NC_024461.2	91238798	91241764	+	LOC100381343	--	--	uncharacterized protein LOC100381343 [Zea mays]	RecName: Full=CDK5RAP1-like protein;	SubName: Full=Uncharacterized protein {ECO:0000313|EMBL:ACG35516.1};	CDK5 activator-binding protein	GO:0005737,cytoplasm; GO:0051539,4 iron, 4 sulfur cluster binding; GO:0046872,metal ion binding; GO:0016740,transferase activity; GO:0006400,tRNA modification	Uncharacterized protein family UPF0004
gene-LOC100381419	1	NC_024462.2	12383791	12387630	-	LOC100381419	--	K14641 apyrase [EC:3.6.1.5] | (RefSeq) putative apyrase family protein precursor (A)	putative apyrase family protein precursor [Zea mays]	RecName: Full=Probable apyrase 3; Short=OsAPY3; EC=3.6.1.5; AltName: Full=ATP-diphosphatase; AltName: Full=ATP-diphosphohydrolase; AltName: Full=Adenosine diphosphatase; Short=ADPase; Flags: Precursor;	SubName: Full=Apyrase 1 {ECO:0000313|EMBL:AQK49355.1};	Nucleoside phosphatase	GO:0005576,extracellular region; GO:0102490,8-oxo-dGTP phosphohydrolase activity; GO:0005524,ATP binding; GO:0102485,dATP phosphohydrolase activity; GO:0102486,dCTP phosphohydrolase activity; GO:0102491,dGTP phosphohydrolase activity; GO:0102488,dTTP phosphohydrolase activity; GO:0102487,dUTP phosphohydrolase activity; GO:0102489,GTP phosphohydrolase activity	GDA1/CD39 (nucleoside phosphatase) family
gene-LOC100381571	1	NC_024461.2	213449923	213451510	-	LOC100381571	--	K16222 Dof zinc finger protein DOF5.5 | (RefSeq) cyclic dof factor 1-like (A)	uncharacterized protein LOC100381571 [Zea mays]	RecName: Full=Dof zinc finger protein 5 {ECO:0000305}; Short=OsDof5 {ECO:0000303|Ref.1};	SubName: Full=Cyclic dof factor 2 {ECO:0000313|EMBL:ONM39404.1};	--	GO:0005634,nucleus; GO:0003677,DNA binding; GO:0046872,metal ion binding; GO:0006355,regulation of transcription, DNA-templated; GO:0006351,transcription, DNA-templated	Dof domain, zinc finger
gene-LOC100381716	1	NC_024460.2	179315956	179317710	-	LOC100381716	--	--	putative bZIP transcription factor superfamily protein [Zea mays]	--	SubName: Full=BZIP-type transcription factor {ECO:0000313|EMBL:AFU81602.1}; Flags: Fragment;	--	GO:0003700,DNA-binding transcription factor activity	Basic region leucine zipper
gene-LOC100381745	1	NC_024459.2	98579547	98580933	-	LOC100381745	--	--	uncharacterized protein LOC100381745 [Zea mays]	--	SubName: Full=OSJNBb0016D16.16-like protein {ECO:0000313|EMBL:ONL99958.1};	--	--	Protein of unknown function (DUF740)
gene-LOC100381807	1	NC_024461.2	188903645	188907242	+	LOC100381807	--	K20858 calcium uniporter protein, mitochondrial | (RefSeq) uncharacterized protein LOC100381807 (A)	uncharacterized protein LOC100381807 [Zea mays]	RecName: Full=Calcium uniporter protein 6, mitochondrial; Flags: Precursor;	SubName: Full=Calcium uniporter protein 5 mitochondrial {ECO:0000313|EMBL:ONM36899.1};	Uncharacterized conserved protein	GO:0016021,integral component of membrane; GO:0005743,mitochondrial inner membrane; GO:0005739,mitochondrion; GO:0005262,calcium channel activity; GO:0015292,uniporter activity	Mitochondrial calcium uniporter
gene-LOC100382177	1	NC_024459.2	251921269	251924993	-	LOC100382177	--	K00512 steroid 17alpha-monooxygenase / 17alpha-hydroxyprogesterone deacetylase [EC:1.14.14.19 1.14.14.32] | (RefSeq) uncharacterized protein LOC100382177 (A)	uncharacterized protein LOC100382177 [Zea mays]	RecName: Full=Ent-cassadiene C2-hydroxylase; EC=1.14.13.-; AltName: Full=Cytochrome P450 71Z7;	SubName: Full=Uncharacterized protein {ECO:0000313|EMBL:ACN28122.1};	Cytochrome P450 CYP2 subfamily	GO:0016021,integral component of membrane; GO:0016020,membrane; GO:0020037,heme binding; GO:0005506,iron ion binding; GO:0016709,oxidoreductase activity, acting on paired donors, with incorporation or reduction of molecular oxygen, NAD(P)H as one donor, and incorporation of one atom of oxygen; GO:0016102,diterpenoid biosynthetic process; GO:0055114,oxidation-reduction process; GO:0044550,secondar…	Cytochrome P450
gene-LOC100382292	1	NC_024460.2	59683529	59685310	-	LOC100382292	--	K11583 serine/threonine-protein phosphatase 2A regulatory subunit B'' | (RefSeq) uncharacterized protein LOC100382292 (A)	putative serine/threonine-protein phosphatase 2A regulatory subunit B'' subunit TON2 [Zea mays]	RecName: Full=Probable serine/threonine-protein phosphatase 2A regulatory subunit B'' subunit TON2; AltName: Full=Protein EMBRYO DEFFECTIVE 40; AltName: Full=Protein GORDO; AltName: Full=Protein TONNEAU 2;	SubName: Full=Putative serine/threonine-protein phosphatase 2A regulatory subunit B'' subunit TON2 {ECO:0000313|EMBL:ONM17727.1};	Protein phosphatase 2 regulatory subunit	GO:0005737,cytoplasm; GO:0005634,nucleus; GO:0009524,phragmoplast; GO:0005819,spindle; GO:0005509,calcium ion binding; GO:0030865,cortical cytoskeleton organization; GO:0000226,microtubule cytoskeleton organization; GO:0000913,preprophase band assembly; GO:0009826,unidimensional cell growth	--
gene-LOC100382458	1	NC_024462.2	184807381	184812514	+	LOC100382458	--	K04733 interleukin-1 receptor-associated kinase 4 [EC:2.7.11.1] | (RefSeq) probable receptor-like protein kinase At1g30570 (A)	uncharacterized protein LOC100382458 [Zea mays]	RecName: Full=F-box/kelch-repeat protein At1g74510;	SubName: Full=F-box/kelch-repeat protein SKIP11 {ECO:0000313|EMBL:AQK56562.1};	FOG: Kelch repeat	GO:0005737,cytoplasm; GO:0005634,nucleus; GO:0019005,SCF ubiquitin ligase complex; GO:0031625,ubiquitin protein ligase binding; GO:0043161,proteasome-mediated ubiquitin-dependent protein catabolic process; GO:0042787,NA; GO:0030162,regulation of proteolysis	Kelch motif
gene-LOC100382537	1	NC_024464.2	167828328	167832540	+	LOC100382537	--	--	uncharacterized protein LOC100382537 isoform 1 [Zea mays]	--	SubName: Full=Uncharacterized protein {ECO:0000313|EMBL:ACN30569.1};	--	--	Protein of unknown function (DUF1639)
gene-LOC100382706	1	NC_024461.2	186051540	186056342	-	LOC100382706	--	K16573 gamma-tubulin complex component 6 | (RefSeq) uncharacterized LOC103722329 (A)	uncharacterized protein LOC100382706 [Zea mays]	RecName: Full=Protein ESKIMO 1; AltName: Full=Protein trichome birefringence-like 29;	SubName: Full=Protein ESKIMO 1 {ECO:0000313|EMBL:ONM36684.1};	--	GO:0005794,Golgi apparatus; GO:0000139,Golgi membrane; GO:0016021,integral component of membrane; GO:0016413,O-acetyltransferase activity; GO:1990538,xylan O-acetyltransferase activity; GO:0045893,positive regulation of transcription, DNA-templated; GO:0009409,response to cold; GO:0050826,response to freezing; GO:0045492,xylan biosynthetic process	--
gene-LOC100382708	1	NC_024463.2	157111003	157111958	-	LOC100382708	--	--	oleosin-B3 [Zea mays]	--	SubName: Full=Uncharacterized protein {ECO:0000313|EMBL:ACN30983.1};	--	--	--
gene-LOC100382754	1	NC_024466.2	172400318	172402215	+	LOC100382754	--	--	nematode resistance protein-like HSPRO1 [Zea mays]	RecName: Full=Nematode resistance protein-like HSPRO2; AltName: Full=AKINbetagamma-interacting protein 2; AltName: Full=Ortholog of sugar beet HS1 PRO-1 protein 2; AltName: Full=Protein Hs1pro-2;	SubName: Full=Nematode resistance protein-like HSPRO2 {ECO:0000313|EMBL:AQK99336.1};	--	GO:0005737,cytoplasm; GO:0020037,heme binding; GO:0046872,metal ion binding; GO:0009816,defense response to bacterium, incompatible interaction; GO:0006979,response to oxidative stress; GO:0009751,response to salicylic acid; GO:0019441,tryptophan catabolic process to kynurenine	Hs1pro-1 N-terminus
gene-LOC100382972	1	NC_024463.2	219274936	219276529	-	LOC100382972	--	K13065 shikimate O-hydroxycinnamoyltransferase [EC:2.3.1.133] | (RefSeq) uncharacterized protein LOC100382972 (A)	uncharacterized protein LOC100382972 [Zea mays]	RecName: Full=Putrescine hydroxycinnamoyltransferase 1 {ECO:0000305}; Short=OsPHT1 {ECO:0000303|PubMed:27354554}; EC=2.3.1.- {ECO:0000305}; AltName: Full=BAHD-like hydroxycinnamoyl transferase HCT3 {ECO:0000305}; AltName: Full=Hydroxycinnamoyltransferase 3 {ECO:0000305}; Short=OsHCT3 {ECO:0000303|PubMed:22285622};	SubName: Full=Spermidine hydroxycinnamoyl transferase {ECO:0000313|EMBL:AQK75734.1};	--	GO:0050734,hydroxycinnamoyltransferase activity	Transferase family
gene-LOC100383028	1	NC_024459.2	42788302	42791630	+	LOC100383028	--	K01184 polygalacturonase [EC:3.2.1.15] | (RefSeq) polygalacturonase (A)	uncharacterized protein LO isoform 1 [Zea mays]	RecName: Full=Ankyrin repeat-containing protein At5g02620;	SubName: Full=Ankyrin repeat-containing protein {ECO:0000313|EMBL:ONL96726.1};	FOG: Ankyrin repeat	GO:0005783,endoplasmic reticulum; GO:0016021,integral component of membrane; GO:0005886,plasma membrane	Ankyrin repeat
gene-LOC100383215	1	NC_024460.2	68550638	68555256	-	LOC100383215	--	K18696 glycerophosphodiester phosphodiesterase [EC:3.1.4.46] | (RefSeq) uncharacterized protein LOC100383215 (A)	Glycerophosphodiester phosphodiesterase GDPD2 [Zea mays]	RecName: Full=Glycerophosphodiester phosphodiesterase GDPD1, chloroplastic {ECO:0000305}; EC=3.1.4.46 {ECO:0000269|PubMed:21323773}; AltName: Full=Glycerophosphodiester phosphodiesterase 1 {ECO:0000303|PubMed:21323773}; Short=AtGDPD1 {ECO:0000303|PubMed:21323773}; AltName: Full=Protein SENESCENCE-RELATED GENE 3 {ECO:0000303|PubMed:8883383}; Flags: Precursor;	SubName: Full=Glycerophosphodiester phosphodiesterase GDPD2 {ECO:0000313|EMBL:ONM17981.1};	Predicted starch-binding protein	GO:0009507,chloroplast; GO:0009536,plastid; GO:0008889,glycerophosphodiester phosphodiesterase activity; GO:0000287,magnesium ion binding; GO:0030643,cellular phosphate ion homeostasis; GO:0006071,glycerol metabolic process; GO:0046475,glycerophospholipid catabolic process	Glycerophosphoryl diester phosphodiesterase family
gene-LOC100383237	1	NC_024462.2	4792403	4794039	+	LOC100383237	--	K20718 LRR receptor-like serine/threonine-protein kinase ERECTA [EC:2.7.11.1] | (RefSeq) LRR receptor-like serine/threonine-protein kinase ERL2 (A)	uncharacterized protein LOC100383237 precursor [Zea mays]	RecName: Full=LRR receptor-like serine/threonine-protein kinase ERL2; EC=2.7.11.1; AltName: Full=Protein ERECTA-like kinase 2; Flags: Precursor;	SubName: Full=Leucine-rich repeat (LRR) family protein {ECO:0000313|EMBL:AQK48733.1};	FOG: Leucine rich repeat	GO:0016021,integral component of membrane; GO:0005524,ATP binding; GO:0004674,protein serine/threonine kinase activity; GO:0009553,embryo sac development; GO:0048481,plant ovule development; GO:0010103,stomatal complex morphogenesis	Leucine rich repeat N-terminal domain
gene-LOC100383326	1	NC_024461.2	134441955	134444765	+	LOC100383326	--	--	uncharacterized protein LOC100383326 [Zea mays]	--	SubName: Full=ARM repeat superfamily protein {ECO:0000313|EMBL:ONM33525.1};	--	GO:0016021,integral component of membrane	--
gene-LOC100383556	1	NC_024463.2	102525775	102528484	-	LOC100383556	--	K13456 RPM1-interacting protein 4 | (RefSeq) translation initiation factor IF-2 (A)	uncharacterized protein LOC100383556 [Zea mays]	--	SubName: Full=Uncharacterized protein {ECO:0000313|EMBL:AQK69234.1, ECO:0000313|EnsemblPlants:Zm00001d015638_P004};	--	--	Cleavage site for pathogenic type III effector avirulence factor Avr
gene-LOC100383631	1	NC_024462.2	78444204	78447995	+	LOC100383631	--	K17470 sulfate transporter 1, high-affinity | (RefSeq) uncharacterized protein LOC100383631 (A)	uncharacterized protein LOC100383631 [Zea mays]	RecName: Full=Sulfate transporter 1.3;	SubName: Full=Sulfate transporter 1.2 {ECO:0000313|EMBL:AQK52238.1};	Sulfate/bicarbonate/oxalate exchanger SAT-1 and related transporters (SLC26 family)	GO:0005887,integral component of plasma membrane; GO:0008271,secondary active sulfate transmembrane transporter activity; GO:0015116,sulfate transmembrane transporter activity; GO:0015293,symporter activity	STAS domain
gene-LOC100383889	1	NC_024459.2	56143585	56146966	+	LOC100383889	--	K10277 lysine-specific demethylase 8 [EC:1.14.11.27] | (RefSeq) uncharacterized protein LOC111590857 (A)	uncharacterized protein LOC100383889 [Zea mays]	RecName: Full=Protein ENHANCED DISEASE RESISTANCE 4 {ECO:0000303|PubMed:25747881};	SubName: Full=Uncharacterized protein {ECO:0000313|EMBL:EER94909.1};	--	GO:0005768,endosome; GO:0005886,plasma membrane; GO:0006952,defense response; GO:0006897,endocytosis; GO:1900150,regulation of defense response to fungus; GO:0030100,regulation of endocytosis; GO:0009620,response to fungus; GO:0009863,salicylic acid mediated signaling pathway	Probable zinc-ribbon domain
gene-LOC100383947	1	NC_024461.2	57429298	57430771	+	LOC100383947	--	--	uncharacterized protein LOC100383947 [Zea mays]	--	SubName: Full=Uncharacterized protein {ECO:0000313|EMBL:ACN35593.1};	--	--	--
gene-LOC100384206	1	NC_024460.2	137325824	137330181	+	LOC100384206	--	K05681 ATP-binding cassette, subfamily G (WHITE), member 2 | (RefSeq) ABC transporter G family member 9 (A)	uncharacterized protein LOC100384206 [Zea mays]	RecName: Full=ABC transporter G family member 25; Short=ABC transporter ABCG.25; Short=AtABCG25; AltName: Full=White-brown complex homolog protein 26; Short=AtWBC26;	SubName: Full=ABC transporter G family member 25 {ECO:0000313|EMBL:ONM19537.1};	Transporter, ABC superfamily (Breast cancer resistance protein)	GO:0016021,integral component of membrane; GO:0005886,plasma membrane; GO:0005524,ATP binding; GO:0042626,ATPase activity, coupled to transmembrane movement of substances; GO:0080168,abscisic acid transport; GO:0009737,response to abscisic acid	P-loop containing region of AAA domain
gene-LOC100384341	1	NC_024459.2	72423886	72427219	-	LOC100384341	--	K06685 MOB kinase activator 1 | (RefSeq) uncharacterized protein LOC100384341 (A)	uncharacterized protein LOC100384341 [Zea mays]	RecName: Full=MOB kinase activator-like 1B; AltName: Full=Mob1 homolog 1B; AltName: Full=Mps one binder kinase activator-like 1B; AltName: Full=MsMob1-4 {ECO:0000303|PubMed:16460730}; AltName: Full=MsMob1-B {ECO:0000303|PubMed:16460730};	SubName: Full=MOB kinase activator-like 2A {ECO:0000313|EMBL:ONL98824.1};	Cell cycle-associated protein Mob1-1	GO:0005737,cytoplasm; GO:0005856,cytoskeleton; GO:0009524,phragmoplast; GO:0046872,metal ion binding	Mob1/phocein family
gene-LOC100384455	1	NC_024459.2	290229015	290231042	-	LOC100384455	--	--	uncharacterized protein LOC100384455 isoform X1 [Zea mays]	RecName: Full=Patatin-like protein 3; Short=OsPLP3; EC=3.1.1.-;	RecName: Full=Patatin {ECO:0000256|RuleBase:RU361262}; EC=3.1.1.- {ECO:0000256|RuleBase:RU361262};	Ca2+-independent phospholipase A2	GO:0016787,hydrolase activity; GO:0006952,defense response; GO:0016042,lipid catabolic process	Patatin-like phospholipase
gene-LOC100384507	1	NC_024462.2	181353253	181354603	+	LOC100384507	--	K09286 EREBP-like factor | (RefSeq) ethylene-responsive transcription factor RAP2-1 (A)	Putative AP2/EREBP transcription factor superfamily protein [Zea mays]	RecName: Full=Ethylene-responsive transcription factor ERF012; AltName: Full=Dehydration response element-binding protein 26 {ECO:0000303|PubMed:21069430};	SubName: Full=Putative AP2/EREBP transcription factor superfamily protein {ECO:0000313|EMBL:AQK56354.1};	--	GO:0005634,nucleus; GO:0003700,DNA-binding transcription factor activity; GO:0043565,sequence-specific DNA binding; GO:0044212,transcription regulatory region DNA binding; GO:0071497,cellular response to freezing; GO:0034605,cellular response to heat; GO:0009873,ethylene-activated signaling pathway; GO:0045893,positive regulation of transcription, DNA-templated; GO:0009753,response to jasmonic ac…	AP2 domain
gene-LOC100384769	1	NC_024459.2	4110034	4114603	+	LOC100384769	--	K01641 hydroxymethylglutaryl-CoA synthase [EC:2.3.3.10] | (RefSeq) putative hydroxymethylglutaryl-CoA synthase family protein (A)	putative hydroxymethylglutaryl-CoA synthase family protein [Zea mays]	RecName: Full=Hydroxymethylglutaryl-CoA synthase; Short=HMG-CoA synthase; EC=2.3.3.10; AltName: Full=3-hydroxy-3-methylglutaryl coenzyme A synthase; AltName: Full=Protein EMBRYO DEFECTIVE 2778; AltName: Full=Protein FLAKY POLLEN 1;	RecName: Full=3-hydroxy-3-methylglutaryl coenzyme A synthase {ECO:0000256|RuleBase:RU364071}; Short=HMG-CoA synthase {ECO:0000256|RuleBase:RU364071}; EC=2.3.3.10 {ECO:0000256|RuleBase:RU364071};	Hydroxymethylglutaryl-CoA synthase	GO:0005829,cytosol; GO:0009506,plasmodesma; GO:0004421,hydroxymethylglutaryl-CoA synthase activity; GO:0019287,isopentenyl diphosphate biosynthetic process, mevalonate pathway; GO:0016126,sterol biosynthetic process	3-Oxoacyl-[acyl-carrier-protein (ACP)] synthase III C terminal
gene-LOC100384836	1	NC_024464.2	154463287	154465019	-	LOC100384836	--	--	uncharacterized protein LOC100384836 [Zea mays]	--	SubName: Full=Uncharacterized protein {ECO:0000313|EMBL:ACR34685.1, ECO:0000313|EnsemblPlants:Zm00001d038325_P001};	--	GO:0016021,integral component of membrane	--
gene-LOC100501075	1	NC_024459.2	48287686	48288815	+	LOC100501075	--	--	uncharacterized protein LOC100501075 [Zea mays]	--	SubName: Full=Long cell-linked locus protein {ECO:0000313|EMBL:AAL26975.1};	--	--	Cotton fibre expressed protein
gene-LOC100501091	1	NC_024463.2	214474579	214475886	+	LOC100501091	--	K00020 3-hydroxyisobutyrate dehydrogenase [EC:1.1.1.31] | (RefSeq) 6-phosphogluconate dehydrogenase-like protein (A)	uncharacterized protein LOC100501091 precursor [Zea mays]	RecName: Full=Protein EXORDIUM; Flags: Precursor;	SubName: Full=Protein EXORDIUM {ECO:0000313|EMBL:AQK75026.1};	--	GO:0048046,apoplast; GO:0005618,cell wall; GO:0005615,extracellular space; GO:0005794,Golgi apparatus; GO:0009505,plant-type cell wall; GO:0009741,response to brassinosteroid	Phosphate-induced protein 1 conserved region
gene-LOC100501109	1	NC_024460.2	16708618	16710668	+	LOC100501109	--	K20495 long-chain fatty acid omega-monooxygenase [EC:1.14.13.205] | (RefSeq) hypothetical protein (A)	putative cytochrome P450 superfamily protein [Zea mays]	RecName: Full=Cytochrome P450 704C1; EC=1.14.-.-; AltName: Full=Cytochrome P450 CYPD;	SubName: Full=Uncharacterized protein {ECO:0000313|EMBL:ACR34903.1};	Cytochrome P450 CYP4/CYP19/CYP26 subfamilies	GO:0016021,integral component of membrane; GO:0020037,heme binding; GO:0005506,iron ion binding; GO:0004497,monooxygenase activity; GO:0016705,oxidoreductase activity, acting on paired donors, with incorporation or reduction of molecular oxygen	Cytochrome P450
gene-LOC100501180	1	NC_024462.2	242707524	242711465	-	LOC100501180	--	K04733 interleukin-1 receptor-associated kinase 4 [EC:2.7.11.1] | (RefSeq) U-box domain-containing protein 34-like (A)	Protein kinase protein with adenine nucleotide alpha hydrolase-like domain [Zea mays]	RecName: Full=U-box domain-containing protein 52; AltName: Full=Plant U-box protein 52; Includes: RecName: Full=E3 ubiquitin ligase; EC=2.3.2.27; AltName: Full=RING-type E3 ubiquitin transferase {ECO:0000305}; Includes: RecName: Full=Serine/threonine-protein kinase; EC=2.7.11.-;	SubName: Full=Protein kinase protein with adenine nucleotide alpha hydrolase-like domain {ECO:0000313|EMBL:AQK60604.1};	--	GO:0005524,ATP binding; GO:0004674,protein serine/threonine kinase activity; GO:0004842,ubiquitin-protein transferase activity	Phosphotransferase enzyme family
gene-LOC100501209	1	NC_024468.2	137222895	137225825	+	LOC100501209	--	K14780 ATP-dependent RNA helicase DHX37/DHR1 [EC:3.6.4.13] | (RefSeq) ATP-dependent RNA helicase DEAH13-like isoform X1 (A)	uncharacterized protein LOC100501209 [Zea mays]	--	SubName: Full=Putative DUF604-domain containing/glycosyltransferase-related family protein {ECO:0000313|EMBL:AQK45404.1};	Galactosyltransferases	GO:0016740,transferase activity	Fringe-like
gene-LOC100501614	1	NC_024467.2	157089882	157090631	-	LOC100501614	--	K11252 histone H2B | (RefSeq) histone H2B.2-like (A)	histone H2B.2-like [Zea mays]	RecName: Full=Histone H2B.2;	RecName: Full=Histone H2B {ECO:0000256|RuleBase:RU000451};	Histone H2B	GO:0000786,nucleosome; GO:0005634,nucleus; GO:0003677,DNA binding; GO:0046982,protein heterodimerization activity	Histone-like transcription factor (CBF/NF-Y) and archaeal histone
gene-LOC100501758	1	NC_024463.2	70336304	70337911	-	LOC100501758	--	--	uncharacterized protein LOC100501758 [Zea mays]	--	SubName: Full=Uncharacterized protein {ECO:0000313|EMBL:AQK67725.1, ECO:0000313|EnsemblPlants:Zm00001d014960_P001};	--	--	Protein BYPASS1-related
gene-LOC100501765	1	NC_024468.2	137333389	137337525	-	LOC100501765	--	K04733 interleukin-1 receptor-associated kinase 4 [EC:2.7.11.1] | (RefSeq) probable LRR receptor-like serine/threonine-protein kinase At4g36180 (A)	uncharacterized protein LOC100501765 precursor [Zea mays]	RecName: Full=Probable inactive leucine-rich repeat receptor kinase XIAO {ECO:0000305}; Flags: Precursor;	SubName: Full=Putative leucine-rich repeat receptor-like protein kinase family protein {ECO:0000313|EMBL:AQK45419.1};	--	GO:0016021,integral component of membrane; GO:0005886,plasma membrane; GO:0005524,ATP binding; GO:0004672,protein kinase activity; GO:0009742,brassinosteroid mediated signaling pathway; GO:0090696,post-embryonic plant organ development	Kinase-like
gene-LOC100501828	1	NC_024461.2	191416614	191430453	+	LOC100501828	--	K00784 ribonuclease Z [EC:3.1.26.11] | (RefSeq) uncharacterized LOC107843876 (A)	hypothetical protein ZEAMMB73_Zm00001d043200 [Zea mays]	--	SubName: Full=Uncharacterized protein {ECO:0000313|EMBL:ONM37201.1, ECO:0000313|EnsemblPlants:Zm00001d043200_P001};	--	GO:0016021,integral component of membrane	Domain of unknown function (DUF4220)
gene-LOC100501832	1	NC_024466.2	98424899	98426018	-	LOC100501832	--	--	uncharacterized protein LOC100501832 [Zea mays]	--	SubName: Full=Uncharacterized protein {ECO:0000313|EMBL:ACR36689.1};	--	GO:0016021,integral component of membrane	--
gene-LOC100502249	1	NC_024465.2	87252345	87253661	+	LOC100502249	--	K14493 gibberellin receptor GID1 [EC:3.-.-.-] | (RefSeq) GID1b-2; hypothetical protein (A)	uncharacterized protein LOC100502249 [Zea mays]	RecName: Full=Probable carboxylesterase 15; AltName: Full=AtCXE15; EC=3.1.1.1;	SubName: Full=Uncharacterized protein {ECO:0000313|EMBL:ACR37878.1};	Arylacetamide deacetylase	GO:0052689,carboxylic ester hydrolase activity; GO:0016787,hydrolase activity; GO:0009056,catabolic process	Steryl acetyl hydrolase
gene-LOC100502424	1	NC_024461.2	171708869	171713332	-	LOC100502424	--	--	TPR repeat-containing protein ZIP4 [Zea mays]	RecName: Full=TPR repeat-containing protein ZIP4 {ECO:0000305}; AltName: Full=Protein ZIP4 homolog {ECO:0000305};	SubName: Full=TPR repeat-containing protein ZIP4 {ECO:0000313|EMBL:ONM35774.1};	Uncharacterized conserved protein	GO:0009507,chloroplast; GO:0005694,chromosome; GO:0005634,nucleus; GO:0007143,female meiotic nuclear division; GO:0007140,male meiotic nuclear division; GO:0007131,reciprocal meiotic recombination; GO:0000712,resolution of meiotic recombination intermediates; GO:0071139,resolution of recombination intermediates; GO:0007129,synapsis	--
gene-LOC100502524	1	NC_024466.2	6617182	6618450	-	LOC100502524	--	K13789 geranylgeranyl diphosphate synthase, type II [EC:2.5.1.1 2.5.1.10 2.5.1.29] | (RefSeq) putative geranylgeranyl pyrophosphate synthase 3 (A)	putative geranylgeranyl pyrophosphate synthase 3 [Zea mays]	RecName: Full=Geranylgeranyl pyrophosphate synthase, chloroplastic; Short=GGPP synthase; Short=GGPS; EC=2.5.1.-; AltName: Full=(2E,6E)-farnesyl diphosphate synthase; AltName: Full=Dimethylallyltranstransferase; EC=2.5.1.1; AltName: Full=Farnesyl diphosphate synthase; AltName: Full=Farnesyltranstransferase; EC=2.5.1.29; AltName: Full=Geranyltranstransferase; EC=2.5.1.10; Flags: Precursor;	SubName: Full=Geranylgeranyl pyrophosphate synthase3 {ECO:0000313|EMBL:AQK89677.1}; SubName: Full=Putative geranylgeranyl pyrophosphate synthase 3 {ECO:0000313|EMBL:ABQ85648.1};	Geranylgeranyl pyrophosphate synthase/Polyprenyl synthetase	GO:0009507,chloroplast; GO:0004161,dimethylallyltranstransferase activity; GO:0004311,farnesyltranstransferase activity; GO:0004337,geranyltranstransferase activity; GO:0046872,metal ion binding; GO:0016117,carotenoid biosynthetic process; GO:0045337,farnesyl diphosphate biosynthetic process; GO:0033384,geranyl diphosphate biosynthetic process; GO:0033386,geranylgeranyl diphosphate biosynthetic p…	UbiA prenyltransferase family
gene-LOC103157008	1	NC_024460.2	210882034	210886071	+	LOC103157008	--	--	putative phototropic-responsive NPH3 family protein isoform X1 [Zea mays]	RecName: Full=BTB/POZ domain-containing protein At3g22104;	SubName: Full=BTB/POZ domain-containing protein {ECO:0000313|EMBL:ONM24237.1};	--	GO:0016567,protein ubiquitination	NPH3 family
gene-LOC103625734	1	NC_024463.2	1702337	1705001	-	LOC103625734	--	--	uncharacterized protein LOC103625734 isoform X2 [Zea mays]	--	--	--	--	--
gene-LOC103625765	1	NC_024463.2	2459516	2460487	-	LOC103625765	--	K22534 PR domain zinc finger protein 5 | (RefSeq) zinc finger protein ZAT4-like (A)	zinc finger protein ZAT5 [Zea mays]	RecName: Full=Zinc finger protein ZAT7;	SubName: Full=ZFP16-2 {ECO:0000313|EMBL:AQK61917.1};	FOG: Zn-finger	GO:0005634,nucleus; GO:0003700,DNA-binding transcription factor activity; GO:0046872,metal ion binding; GO:0003676,nucleic acid binding; GO:0045926,negative regulation of growth; GO:0006355,regulation of transcription, DNA-templated; GO:0010200,response to chitin; GO:0006979,response to oxidative stress; GO:0006351,transcription, DNA-templated	Zinc-finger double-stranded RNA-binding
gene-LOC103625846	1	NC_024463.2	5810979	5812423	-	LOC103625846	--	--	ocs element-binding factor 1-like [Zea mays]	--	SubName: Full=Ocs element-binding factor 1 {ECO:0000313|EMBL:ACG48763.1};	--	GO:0003700,DNA-binding transcription factor activity	bZIP Maf transcription factor
gene-LOC103625861	1	NC_024463.2	6587403	6588798	+	LOC103625861	--	--	zinc finger protein 1 [Zea mays]	RecName: Full=Zinc finger protein 1; AltName: Full=WZF1;	SubName: Full=Zinc finger protein AZF2 {ECO:0000313|EMBL:AQK62663.1};	FOG: Zn-finger	GO:0005634,nucleus; GO:0003677,DNA binding; GO:0046872,metal ion binding; GO:0006355,regulation of transcription, DNA-templated; GO:0006351,transcription, DNA-templated	Zinc finger, C2H2 type
gene-LOC103625873	1	--	--	--	--	--	--	--
gene-LOC103625934	1	--	--	--	--	--	--	--
gene-LOC103626167	1	NC_024466.2	157135773	157137326	-	LOC103626167	--	K09287 RAV-like factor | (RefSeq) AP2/ERF and B3 domain-containing protein Os01g0693400-like isoform X1 (A)	AP2/ERF and B3 domain-containing protein Os01g0693400 isoform X1 [Zea mays]	RecName: Full=AP2/ERF and B3 domain-containing protein Os01g0693400;	SubName: Full=AP2/ERF and B3 domain-containing transcription repressor TEM1 {ECO:0000313|EMBL:AQK97649.1};	--	GO:0005634,nucleus; GO:0003677,DNA binding; GO:0003700,DNA-binding transcription factor activity; GO:0006351,transcription, DNA-templated	AP2 domain
gene-LOC103626475	1	NC_024463.2	65588062	65589020	-	LOC103626475	--	--	uncharacterized protein LOC103626475 [Zea mays]	--	--	--	--	--
gene-LOC103626591	1	NC_024463.2	78510193	78512864	+	LOC103626591	--	K02201 pantetheine-phosphate adenylyltransferase [EC:2.7.7.3] | (RefSeq) phosphopantetheine adenylyltransferase-like (A)	phosphopantetheine adenylyltransferase-like [Zea mays]	RecName: Full=Phosphopantetheine adenylyltransferase 2; EC=2.7.7.3; AltName: Full=Dephospho-CoA pyrophosphorylase 2; AltName: Full=Pantetheine-phosphate adenylyltransferase 2;	SubName: Full=Bifunctional coenzyme A synthase {ECO:0000313|EMBL:AQK68233.1};	Predicted nucleotidyltransferase	GO:0005524,ATP binding; GO:0004595,pantetheine-phosphate adenylyltransferase activity; GO:0015937,coenzyme A biosynthetic process	FAD synthetase
gene-LOC103626673	1	NC_024463.2	88146075	88150309	+	LOC103626673	--	K04733 interleukin-1 receptor-associated kinase 4 [EC:2.7.11.1] | (RefSeq) probable L-type lectin-domain containing receptor kinase S.5 (A)	uncharacterized protein LOC103626673 [Zea mays]	--	SubName: Full=PLATZ transcription factor family protein {ECO:0000313|EMBL:AQK68765.1};	--	GO:0005622,intracellular; GO:0008270,zinc ion binding	B-box zinc finger
gene-LOC103626749	1	NC_024463.2	101018113	101019144	-	LOC103626749	--	K02219 cyclin-dependent kinase regulatory subunit CKS1 | (RefSeq) cyclin-dependent kinases regulatory subunit 1-like (A)	cyclin-dependent kinases regulatory subunit 1 [Zea mays]	RecName: Full=Cyclin-dependent kinases regulatory subunit 2;	RecName: Full=Cyclin-dependent kinases regulatory subunit {ECO:0000256|RuleBase:RU311113};	Cyclin-dependent protein kinase CDC28, regulatory subunit CKS1, and related proteins	GO:0000307,cyclin-dependent protein kinase holoenzyme complex; GO:0005737,cytoplasm; GO:0005634,nucleus; GO:0019005,SCF ubiquitin ligase complex; GO:0061575,cyclin-dependent protein serine/threonine kinase activator activity; GO:0042393,histone binding; GO:0019901,protein kinase binding; GO:0043130,ubiquitin binding; GO:0007049,cell cycle; GO:0051301,cell division; GO:0045737,positive regulation …	Cyclin-dependent kinase regulatory subunit
gene-LOC103626985	1	NC_024463.2	145590187	145591062	+	LOC103626985	--	--	uncharacterized protein LOC103626985 [Zea mays]	--	SubName: Full=Uncharacterized protein {ECO:0000313|EMBL:AQK70084.1, ECO:0000313|EnsemblPlants:Zm00001d016121_P001};	--	--	--
gene-LOC103627036	1	NC_024463.2	152160477	152162101	-	LOC103627036	--	K02987 small subunit ribosomal protein S4e | (RefSeq) 40S ribosomal protein S4-C (A)	40S ribosomal protein S4-C [Zea mays]	RecName: Full=40S ribosomal protein S4;	SubName: Full=40S ribosomal protein S4-3 {ECO:0000313|EMBL:AQK57479.1};	40S ribosomal protein S4	GO:0005840,ribosome; GO:0019843,rRNA binding; GO:0003735,structural constituent of ribosome; GO:0006412,translation	Ribosomal family S4e
gene-LOC103627060	1	NC_024463.2	155011335	155012979	-	LOC103627060	--	--	uncharacterized protein LOC103627060 [Zea mays]	--	SubName: Full=Uncharacterized protein {ECO:0000313|EMBL:AQK70388.1, ECO:0000313|EnsemblPlants:Zm00001d016271_P001};	--	--	Cotton fibre expressed protein
gene-LOC103627079	1	NC_024463.2	156486126	156488311	-	LOC103627079	--	--	probable F-box protein At4g22030 [Zea mays]	RecName: Full=Probable F-box protein At4g22030;	SubName: Full=Putative F-box protein {ECO:0000313|EMBL:AQK70454.1};	--	--	Petal formation-expressed
gene-LOC103627081	1	NC_024463.2	156561947	156563721	+	LOC103627081	--	--	probable F-box protein At4g22030 [Zea mays]	RecName: Full=Probable F-box protein At4g22030;	SubName: Full=Putative F-box protein {ECO:0000313|EMBL:AQK70455.1};	--	--	Petal formation-expressed
gene-LOC103627276	1	NC_024463.2	175993768	175994853	+	LOC103627276	--	--	vegetative cell wall protein gp1 [Zea mays]	--	SubName: Full=Uncharacterized protein {ECO:0000313|EMBL:AQK71637.1, ECO:0000313|EnsemblPlants:Zm00001d016788_P001};	--	--	Protein of unknown function (DUF688)
gene-LOC103627405	1	NC_024463.2	188612088	188614077	-	LOC103627405	--	K21914 BTB/POZ domain-containing protein KCTD2/5/17 | (RefSeq) BTB/POZ domain-containing protein At2g24240-like (A)	BTB/POZ domain-containing protein At2g24240 [Zea mays]	RecName: Full=BTB/POZ domain-containing protein At2g24240;	SubName: Full=BTB/POZ domain-containing protein {ECO:0000313|EMBL:AQK72558.1};	SETA binding protein SB1 and related proteins, contain BTB/POZ domain	GO:0051260,protein homooligomerization; GO:0016567,protein ubiquitination	BTB/POZ domain
gene-LOC103627530	1	NC_024463.2	199391456	199395884	+	LOC103627530	--	K03029 26S proteasome regulatory subunit N10 | (RefSeq) 26S proteasome non-ATPase regulatory subunit 4 homolog (A)	nitrate regulatory gene2 protein [Zea mays]	RecName: Full=Nitrate regulatory gene2 protein {ECO:0000303|PubMed:26744214}; Short=NRG2 protein {ECO:0000303|PubMed:26744214};	SubName: Full=BZIP transcription factor {ECO:0000313|EMBL:AQK73432.1};	--	GO:0005634,nucleus; GO:0071249,cellular response to nitrate; GO:0015706,nitrate transport; GO:0071705,nitrogen compound transport; GO:0006355,regulation of transcription, DNA-templated; GO:0010167,response to nitrate; GO:1901698,response to nitrogen compound; GO:0006351,transcription, DNA-templated	Protein of unknown function (DUF630)
gene-LOC103627533	1	NC_024463.2	199954097	199956354	-	LOC103627533	--	K03695 ATP-dependent Clp protease ATP-binding subunit ClpB | (RefSeq) chaperone protein ClpB1-like (A)	aluminum-activated malate transporter 10 [Zea mays]	RecName: Full=Aluminum-activated malate transporter 10; Short=AtALMT10;	SubName: Full=Aluminum-activated malate transporter 10 {ECO:0000313|EMBL:AQK73488.1};	Predicted membrane protein	GO:0016021,integral component of membrane; GO:0009705,plant-type vacuole membrane; GO:0015140,malate transmembrane transporter activity	--
gene-LOC103627537	1	NC_024463.2	191749708	191751105	-	LOC103627537	--	--	uncharacterized protein LOC103627537 [Zea mays]	--	SubName: Full=Uncharacterized protein {ECO:0000313|EMBL:AQK72786.1, ECO:0000313|EnsemblPlants:Zm00001d017287_P001};	--	--	Senescence regulator
gene-LOC103627544	1	NC_024463.2	200871635	200873691	+	LOC103627544	--	K09286 EREBP-like factor | (RefSeq) dehydration-responsive element-binding protein 3-like (A)	ethylene-responsive transcription factor ERF027 [Zea mays]	RecName: Full=Ethylene-responsive transcription factor ERF025;	SubName: Full=Ethylene-responsive transcription factor ERF025 {ECO:0000313|EMBL:AQK73515.1};	--	GO:0005634,nucleus; GO:0003700,DNA-binding transcription factor activity; GO:0043565,sequence-specific DNA binding; GO:0044212,transcription regulatory region DNA binding; GO:0050832,defense response to fungus; GO:0009873,ethylene-activated signaling pathway; GO:0019760,glucosinolate metabolic process; GO:0006351,transcription, DNA-templated	AP2 domain
gene-LOC103627704	1	NC_024463.2	211551566	211552480	-	LOC103627704	--	--	uncharacterized LOC103627704 [Zea mays]	--	SubName: Full=Uncharacterized protein {ECO:0000313|EMBL:AQK74729.1, ECO:0000313|EnsemblPlants:Zm00001d017991_P001};	--	--	Domain of unknown function (DUF3511)
gene-LOC103627810	1	--	--	--	--	--	--	--
gene-LOC103627811	1	NC_024463.2	217546971	217548860	-	LOC103627811	--	K22382 WD repeat-containing protein 26 | (RefSeq) WD repeat-containing protein 26 homolog (A)	putative growth-regulating factor 9 [Zea mays]	RecName: Full=Growth-regulating factor 1; Short=OsGRF1; AltName: Full=Transcription activator GRF1;	SubName: Full=Growth-regulating factor 6 {ECO:0000313|EMBL:AQK75389.1};	--	GO:0005634,nucleus; GO:0005524,ATP binding; GO:0032502,developmental process; GO:0006355,regulation of transcription, DNA-templated; GO:0006351,transcription, DNA-templated	--
gene-LOC103627821	1	--	--	--	--	--	--	--
gene-LOC103627927	1	--	--	--	--	--	--	--
gene-LOC103628068	1	--	--	--	--	--	--	--
gene-LOC103628232	1	--	--	--	--	--	--	--
gene-LOC103628540	1	NW_017972189.1	5462	9468	-	LOC103628540	--	K05756 actin related protein 2/3 complex, subunit 3 | (RefSeq) actin-related protein 2/3 complex subunit 3 isoform X1 (A)	Actin-related protein 2/3 complex subunit 3 [Zea mays]	RecName: Full=Actin-related protein 2/3 complex subunit 3; AltName: Full=Actin-related protein C3; AltName: Full=Arp2/3 complex 21 kDa subunit; Short=p21-ARC;	RecName: Full=Actin-related protein 2/3 complex subunit 3 {ECO:0000256|PIRNR:PIRNR016315}; AltName: Full=Arp2/3 complex 21 kDa subunit {ECO:0000256|PIRNR:PIRNR016315};	Actin-related protein Arp2/3 complex, subunit ARPC3	GO:0005885,Arp2/3 protein complex; GO:0042995,cell projection; GO:0005737,cytoplasm; GO:0003779,actin binding; GO:0007015,actin filament organization; GO:0034314,Arp2/3 complex-mediated actin nucleation	--
gene-LOC103628591	1	--	--	--	--	--	--	--
gene-LOC103628948	1	NC_024464.2	1979596	1980730	-	LOC103628948	--	--	pectinesterase inhibitor 28 [Zea mays]	RecName: Full=Pectinesterase inhibitor 28 {ECO:0000305}; AltName: Full=Pectin methylesterase inhibitor 28 {ECO:0000303|PubMed:26874295}; Short=OsPMEI28 {ECO:0000303|PubMed:26874295}; Flags: Precursor;	SubName: Full=Cell wall / vacuolar inhibitor of fructosidase 2 {ECO:0000313|EMBL:AQK78101.1};	--	GO:0048046,apoplast; GO:0004857,enzyme inhibitor activity; GO:0046910,pectinesterase inhibitor activity; GO:0040008,regulation of growth	Plant invertase/pectin methylesterase inhibitor
gene-LOC103629260	1	--	--	--	--	--	--	--
gene-LOC103629407	1	--	--	--	--	--	--	--
gene-LOC103629467	1	NC_024464.2	73247298	73249382	-	LOC103629467	--	K18207 protein O-mannose beta-1,4-N-acetylglucosaminyltransferase [EC:2.4.1.312] | (RefSeq) protein O-linked-mannose beta-1,4-N-acetylglucosaminyltransferase 2-like (A)	uncharacterized LOC103629467 [Zea mays]	--	SubName: Full=Glycosyltransferase family 61 protein {ECO:0000313|EMBL:AQK80309.1};	Uncharacterized conserved protein	GO:0016757,transferase activity, transferring glycosyl groups	--
gene-LOC103629503	1	NC_024461.2	133159722	133161705	-	LOC103629503	--	K06630 14-3-3 protein epsilon | (RefSeq) IDP1950; uncharacterized protein LOC542194 (A)	uncharacterized protein LOC542194 [Zea mays]	RecName: Full=14-3-3-like protein GF14-C; AltName: Full=G-box factor 14-3-3 homolog C;	SubName: Full=Putative 14-3-3 protein {ECO:0000313|EMBL:AAU93690.1};	Multifunctional chaperone (14-3-3 family)	GO:0005737,cytoplasm; GO:0005634,nucleus; GO:0019904,protein domain specific binding	14-3-3 protein
gene-LOC103629515	1	NC_024464.2	80111462	80113368	-	LOC103629515	--	K16818 phospholipase A1 [EC:3.1.1.32] | (RefSeq) phospholipase A(1) DAD1, chloroplastic-like (A)	phospholipase A1-Igamma1, chloroplastic [Zea mays]	RecName: Full=Phospholipase A1-Igamma1, chloroplastic; EC=3.1.1.-; Flags: Precursor;	SubName: Full=Phospholipase A1-Igamma1 chloroplastic {ECO:0000313|EMBL:AQK80510.1};	Predicted lipase	GO:0009507,chloroplast; GO:0047714,galactolipase activity; GO:0008970,phospholipase A1 activity; GO:0004806,triglyceride lipase activity; GO:0016042,lipid catabolic process	Lipase (class 3)
gene-LOC103629675	1	NC_024464.2	97142405	97149113	+	LOC103629675	--	K07466 replication factor A1 | (RefSeq) uncharacterized protein LOC109838687 (A)	uncharacterized protein LOC103629675 isoform X1 [Zea mays]	--	SubName: Full=Core-2/I-branching beta-16-N-acetylglucosaminyltransferase family protein {ECO:0000313|EMBL:AQK81648.1};	--	GO:0016021,integral component of membrane; GO:0008375,acetylglucosaminyltransferase activity	Core-2/I-Branching enzyme
gene-LOC103629727	1	NC_024464.2	101495497	101503483	+	LOC103629727	--	K18878 BHLH transcription factor Upa20 | (RefSeq) Upa20; transcription factor bHLH137-like (A)	transcription factor bHLH48 isoform X1 [Zea mays]	RecName: Full=Transcription factor bHLH48; AltName: Full=Basic helix-loop-helix protein 48; Short=AtbHLH48; Short=bHLH 48; AltName: Full=Transcription factor EN 97; AltName: Full=bHLH transcription factor bHLH048;	SubName: Full=Putative HLH DNA-binding domain superfamily protein {ECO:0000313|EMBL:AQK81999.1};	--	GO:0005634,nucleus; GO:0003677,DNA binding; GO:0003700,DNA-binding transcription factor activity; GO:0046983,protein dimerization activity; GO:0006355,regulation of transcription, DNA-templated; GO:0006351,transcription, DNA-templated	Helix-loop-helix DNA-binding domain
gene-LOC103629835	1	NC_024464.2	108815278	108817137	+	LOC103629835	--	K22395 cinnamyl-alcohol dehydrogenase [EC:1.1.1.195] | (RefSeq) berberine bridge enzyme-like 18 (A)	berberine bridge enzyme-like 27 [Zea mays]	RecName: Full=Tetrahydrocannabinolic acid synthase; Short=THCAS; EC=1.21.3.7; AltName: Full=Delta(1)-tetrahydrocannabinolic acid synthase; AltName: Full=THCA synthase; Flags: Precursor;	SubName: Full=Putative FAD-binding Berberine family protein {ECO:0000313|EMBL:AQK82634.1};	--	GO:0048046,apoplast; GO:0102778,Delta9-tetrahydrocannabinolate synthase activity; GO:0050660,flavin adenine dinucleotide binding; GO:0016614,oxidoreductase activity, acting on CH-OH group of donors	Berberine and berberine like
gene-LOC103630089	1	--	--	--	--	--	--	--
gene-LOC103630156	1	NC_024464.2	138055109	138059685	+	LOC103630156	--	K16297 serine carboxypeptidase-like clade II [EC:3.4.16.-] | (RefSeq) serine carboxypeptidase 2 isoform X1 (A)	serine carboxypeptidase 2 isoform X1 [Zea mays]	RecName: Full=Serine carboxypeptidase 2; EC=3.4.16.6; AltName: Full=CPDW-II; Short=CP-WII; AltName: Full=Carboxypeptidase D; AltName: Full=Serine carboxypeptidase II; Contains: RecName: Full=Serine carboxypeptidase 2 chain A; AltName: Full=Serine carboxypeptidase II chain A; Contains: RecName: Full=Serine carboxypeptidase 2 chain B; AltName: Full=Serine carboxypeptidase II chain B; Flags: Precurs…	RecName: Full=Carboxypeptidase {ECO:0000256|RuleBase:RU361156}; EC=3.4.16.- {ECO:0000256|RuleBase:RU361156};	Serine carboxypeptidases (lysosomal cathepsin A)	GO:0004185,serine-type carboxypeptidase activity	Serine carboxypeptidase
gene-LOC103630198	1	--	--	--	--	--	--	--
gene-LOC103630312	1	NC_024464.2	147483258	147495239	+	LOC103630312	--	K22753 E3 ubiquitin-protein ligase RNF6 [EC:2.3.2.27] | (RefSeq) uncharacterized protein LOC105060831 isoform X1 (A)	E3 ubiquitin-protein ligase RLIM [Zea mays]	RecName: Full=Receptor homology region, transmembrane domain- and RING domain-containing protein 4; Short=AtRMR4; Flags: Precursor;	SubName: Full=Putative RING zinc finger domain superfamily protein {ECO:0000313|EMBL:AQK85601.1};	FOG: Predicted E3 ubiquitin ligase	GO:0016021,integral component of membrane; GO:0031902,late endosome membrane; GO:0032586,protein storage vacuole membrane; GO:0046872,metal ion binding; GO:0015031,protein transport	Anaphase-promoting complex subunit 11 RING-H2 finger
gene-LOC103630375	1	NC_024464.2	151806056	151806837	-	LOC103630375	--	K09286 EREBP-like factor | (RefSeq) ethylene-responsive transcription factor ERF011-like (A)	ethylene-responsive transcription factor ERF020 [Zea mays]	RecName: Full=Ethylene-responsive transcription factor ERF020;	SubName: Full=Putative AP2/EREBP transcription factor superfamily protein {ECO:0000313|EMBL:AQK86059.1};	--	GO:0005634,nucleus; GO:0003677,DNA binding; GO:0003700,DNA-binding transcription factor activity; GO:0009873,ethylene-activated signaling pathway; GO:0010200,response to chitin; GO:0006351,transcription, DNA-templated	AP2 domain
gene-LOC103630432	1	NC_024464.2	155601565	155607456	+	LOC103630432	--	K00002 alcohol dehydrogenase (NADP+) [EC:1.1.1.2] | (RefSeq) aldo-keto reductase family 4 member C10 (A)	aldo-keto reductase family 4 member C10 [Zea mays]	RecName: Full=Aldo-keto reductase family 4 member C10; EC=1.1.1.-;	SubName: Full=Uncharacterized protein {ECO:0000313|EnsemblPlants:Si022629m};	Aldo/keto reductase family proteins	GO:0005829,cytosol; GO:0005634,nucleus; GO:0016491,oxidoreductase activity	Aldo/keto reductase family
gene-LOC103630593	1	NC_024464.2	162387424	162391585	+	LOC103630593	--	K20887 xyloglucan glycosyltransferase 4 [EC:2.4.1.-] | (RefSeq) xyloglucan glycosyltransferase 4 (A)	probable xyloglucan glycosyltransferase 7 [Zea mays]	RecName: Full=Probable xyloglucan glycosyltransferase 7; EC=2.4.1.-; AltName: Full=Cellulose synthase-like protein C7; AltName: Full=OsCslC7;	SubName: Full=Putative xyloglucan glycosyltransferase 12 {ECO:0000313|EMBL:AQK87533.1};	--	GO:0000139,Golgi membrane; GO:0016021,integral component of membrane; GO:0016757,transferase activity, transferring glycosyl groups; GO:0071555,cell wall organization	Chitin synthase
gene-LOC103630680	1	NC_024464.2	166348605	166350134	-	LOC103630680	--	K20716 mitogen-activated protein kinase kinase kinase 17/18 | (RefSeq) mitogen-activated protein kinase kinase kinase YODA (A)	Putative MAPKKK family protein kinase [Zea mays]	RecName: Full=Mitogen-activated protein kinase kinase kinase 17 {ECO:0000303|PubMed:25720833}; EC=2.7.11.25 {ECO:0000250|UniProtKB:Q9ZVP5, ECO:0000255|PROSITE-ProRule:PRU00159};	SubName: Full=Putative MAPKKK family protein kinase {ECO:0000313|EMBL:AQK88164.1};	MEKK and related serine/threonine protein kinases	GO:0005737,cytoplasm; GO:0005634,nucleus; GO:0005524,ATP binding; GO:0004709,MAP kinase kinase kinase activity; GO:0004674,protein serine/threonine kinase activity; GO:0004702,NA; GO:0009738,abscisic acid-activated signaling pathway; GO:0032147,activation of protein kinase activity; GO:0007346,regulation of mitotic cell cycle; GO:0009737,response to abscisic acid; GO:0006970,response to osmotic s…	Lipopolysaccharide kinase (Kdo/WaaP) family
gene-LOC103630754	1	NC_024464.2	169532508	169535583	+	LOC103630754	--	K23222 nuclease HARBI1 [EC:3.1.-.-] | (RefSeq) uncharacterized protein LOC109782919 (A)	uncharacterized protein LOC103630754 [Zea mays]	RecName: Full=Uncharacterized protein At2g29880;	SubName: Full=Uncharacterized protein {ECO:0000313|EnsemblPlants:LPERR01G03810.1};	--	--	Myb/SANT-like DNA-binding domain
gene-LOC103630767	1	NC_024464.2	170105920	170106782	-	LOC103630767	--	--	uncharacterized protein LOC103630767 [Zea mays]	--	SubName: Full=Uncharacterized protein {ECO:0000313|EMBL:AQK88730.1, ECO:0000313|EnsemblPlants:Zm00001d039103_P001};	--	--	--
gene-LOC103630789	1	NC_024464.2	171097428	171099841	-	LOC103630789	--	--	S-type anion channel SLAH2 [Zea mays]	RecName: Full=S-type anion channel SLAH2; AltName: Full=SLAC1-homolog protein 2;	SubName: Full=S-type anion channel SLAH3 {ECO:0000313|EMBL:AQK88840.1};	--	GO:0016021,integral component of membrane; GO:0005886,plasma membrane; GO:0008308,voltage-gated anion channel activity; GO:0006873,cellular ion homeostasis	Voltage-dependent anion channel
gene-LOC103631028	1	NC_024464.2	41946088	41946535	+	LOC103631028	--	K03113 translation initiation factor 1 | (RefSeq) protein translation factor SUI1 homolog (A)	protein translation factor SUI1 homolog [Zea mays]	RecName: Full=Protein translation factor SUI1 homolog; AltName: Full=Protein GOS2;	SubName: Full=Protein translation factor SUI1-like protein {ECO:0000313|EMBL:AQK79506.1};	Translation initiation factor 1 (eIF-1/SUI1)	GO:0003743,translation initiation factor activity; GO:0006417,regulation of translation	Translation initiation factor SUI1
gene-LOC103631101	1	NC_024464.2	68254663	68260298	+	LOC103631101	--	K10144 RING finger and CHY zinc finger domain-containing protein 1 [EC:2.3.2.27] | (RefSeq) E3 ubiquitin-protein ligase MIEL1-like (A)	E3 ubiquitin-protein ligase SRFP1-like [Zea mays]	RecName: Full=E3 ubiquitin-protein ligase SRFP1 {ECO:0000303|PubMed:25667045}; Short=OsSRFP1 {ECO:0000303|PubMed:25667045}; EC=2.3.2.27 {ECO:0000269|PubMed:25667045};	SubName: Full=E3 ubiquitin-protein ligase MIEL1 {ECO:0000313|EMBL:ONL98042.1};	Zn-finger protein	GO:0005737,cytoplasm; GO:0005634,nucleus; GO:0016740,transferase activity; GO:0008270,zinc ion binding; GO:0016567,protein ubiquitination	Zinc finger, C3HC4 type (RING finger)
gene-LOC103631112	1	NC_024464.2	71144039	71148629	-	LOC103631112	--	K01689 enolase [EC:4.2.1.11] | (RefSeq) enolase 1-like (A)	Enolase [Zea mays]	RecName: Full=Enolase 1; EC=4.2.1.11; AltName: Full=2-phospho-D-glycerate hydro-lyase 1; AltName: Full=2-phosphoglycerate dehydratase 1;	SubName: Full=Enolase {ECO:0000313|EMBL:AQK80268.1};	Enolase	GO:0000015,phosphopyruvate hydratase complex; GO:0000287,magnesium ion binding; GO:0004634,phosphopyruvate hydratase activity; GO:0006096,glycolytic process	Enolase, N-terminal domain
gene-LOC103631357	1	NC_024464.2	116774141	116835033	-	LOC103631357	--	K19525 vacuolar protein sorting-associated protein 13A/C | (RefSeq) uncharacterized protein LOC110098611 (A)	uncharacterized protein LOC103631357 [Zea mays]	RecName: Full=Uncharacterized mitochondrial protein AtMg00860; AltName: Full=ORF158;	SubName: Full=Putative gag-pol polyprotein {ECO:0000313|EMBL:AAL76001.1};	FOG: Transposon-encoded proteins with TYA, reverse transcriptase, integrase domains in various combinations	GO:0005739,mitochondrion	--
gene-LOC103631431	1	NC_024464.2	130834366	130836976	-	LOC103631431	--	K13412 calcium-dependent protein kinase [EC:2.7.11.1] | (RefSeq) calcium-dependent protein kinase 10 (A)	calcium-dependent protein kinase 4 [Zea mays]	RecName: Full=Calcium-dependent protein kinase 10 {ECO:0000305}; Short=OsCDPK10 {ECO:0000305}; Short=OsCPK10 {ECO:0000303|PubMed:15695435}; EC=2.7.11.1 {ECO:0000305};	SubName: Full=Calcium-dependent protein kinase 1 {ECO:0000313|EMBL:ONM10063.1};	Ca2+/calmodulin-dependent protein kinase, EF-Hand protein superfamily	GO:0005737,cytoplasm; GO:0016020,membrane; GO:0005634,nucleus; GO:0005524,ATP binding; GO:0005509,calcium ion binding; GO:0009931,calcium-dependent protein serine/threonine kinase activity; GO:0005516,calmodulin binding; GO:0004683,calmodulin-dependent protein kinase activity; GO:0009738,abscisic acid-activated signaling pathway; GO:0035556,intracellular signal transduction; GO:0018105,peptidyl-s…	--
gene-LOC103631579	1	NC_024459.2	6907590	6912738	-	LOC103631579	--	--	uncharacterized protein LOC103631579 isoform X2 [Zea mays]	--	SubName: Full=Nucleoside-triphosphatase THEP1 {ECO:0000313|EMBL:ONL93322.1};	--	--	--
gene-LOC103631613	1	NC_024459.2	7063954	7068109	+	LOC103631613	--	K13430 serine/threonine-protein kinase PBS1 [EC:2.7.11.1] | (RefSeq) probable serine/threonine-protein kinase PBL21 (A)	probable serine/threonine-protein kinase PBL21 [Zea mays]	RecName: Full=Probable serine/threonine-protein kinase PBL21 {ECO:0000305}; EC=2.7.11.1 {ECO:0000305}; AltName: Full=PBS1-like protein 21 {ECO:0000303|PubMed:20413097}; AltName: Full=Protein ALTERED SEED GERMINATION 5 {ECO:0000305};	SubName: Full=Protein kinase superfamily protein {ECO:0000313|EMBL:ONL93332.1};	Serine/threonine protein kinase	GO:0005886,plasma membrane; GO:0005524,ATP binding; GO:0004675,transmembrane receptor protein serine/threonine kinase activity; GO:0007166,cell surface receptor signaling pathway; GO:0006952,defense response; GO:0006468,protein phosphorylation	Protein tyrosine kinase
gene-LOC103631700	1	NC_024459.2	9228750	9233307	+	LOC103631700	--	K16282 E3 ubiquitin-protein ligase RHA2 [EC:2.3.2.27] | (RefSeq) probable E3 ubiquitin-protein ligase RHA2B (A)	uncharacterized protein LOC103631700 isoform X1 [Zea mays]	RecName: Full=E3 ubiquitin-protein ligase RHA2B {ECO:0000305}; EC=2.3.2.27; AltName: Full=RING-H2 finger A2b {ECO:0000303|PubMed:9781696}; AltName: Full=RING-H2 zinc finger protein RHA2b {ECO:0000305}; AltName: Full=RING-type E3 ubiquitin transferase RHA2B {ECO:0000305};	SubName: Full=Zinc finger (C3HC4-type RING finger) family protein {ECO:0000313|EMBL:ONL93544.1};	--	GO:0005737,cytoplasm; GO:0005634,nucleus; GO:0046872,metal ion binding; GO:0061630,ubiquitin protein ligase activity; GO:0004842,ubiquitin-protein transferase activity; GO:0009738,abscisic acid-activated signaling pathway; GO:0009789,positive regulation of abscisic acid-activated signaling pathway; GO:0043161,proteasome-mediated ubiquitin-dependent protein catabolic process; GO:0016567,protein ub…	Zinc-binding RING-finger
gene-LOC103631902	1	NC_024465.2	2678449	2681958	+	LOC103631902	--	K15078 structure-specific endonuclease subunit SLX1 [EC:3.6.1.-] | (RefSeq) putative disease resistance protein RGA4 (A)	LOW QUALITY PROTEIN: putative disease resistance RPP13-like protein 1 [Zea mays]	RecName: Full=Putative disease resistance protein RGA3; AltName: Full=Blight resistance protein B149; AltName: Full=RGA1-blb;	SubName: Full=Uncharacterized protein {ECO:0000313|EMBL:ONM51129.1, ECO:0000313|EnsemblPlants:Zm00001d018691_P001};	Apoptotic ATPase	GO:0043531,ADP binding; GO:0005524,ATP binding; GO:0006952,defense response	Rx N-terminal domain
gene-LOC103631921	1	--	--	--	--	--	--	--
gene-LOC103632282	1	NC_024459.2	23557767	23563097	-	LOC103632282	--	K04733 interleukin-1 receptor-associated kinase 4 [EC:2.7.11.1] | (RefSeq) probable serine/threonine-protein kinase PBL10 (A)	UPF0496 protein 1 [Zea mays]	RecName: Full=UPF0496 protein 1;	SubName: Full=UPF0496 protein {ECO:0000313|EMBL:ONL94783.1};	--	GO:0016021,integral component of membrane	Arabidopsis protein of unknown function
gene-LOC103632354	1	--	--	--	--	--	--	--
gene-LOC103632357	1	--	--	--	--	--	--	--
gene-LOC103632477	1	--	--	--	--	--	--	--
gene-LOC103632594	1	NC_024465.2	94519860	94524067	+	LOC103632594	--	--	uncharacterized protein LOC103632594 isoform X1 [Zea mays]	--	SubName: Full=Uncharacterized protein {ECO:0000313|EMBL:JAD81182.1};	--	--	Plant transposase (Ptta/En/Spm family)
gene-LOC103632700	1	NC_024465.2	108764026	108774978	-	LOC103632700	--	K20606 mitogen-activated protein kinase kinase kinase ANP1 [EC:2.7.11.25] | (RefSeq) mitogen-activated protein kinase kinase kinase NPK1-like (A)	NPK1-related protein kinase 2, partial [Zea mays]	RecName: Full=Mitogen-activated protein kinase kinase kinase ANP1; EC=2.7.11.25; AltName: Full=Arabidopsis NPK1-related kinase 1;	SubName: Full=NPK1-related protein kinase 2 {ECO:0000313|EMBL:ONM54762.1};	MEKK and related serine/threonine protein kinases	GO:0005737,cytoplasm; GO:0005524,ATP binding; GO:0004709,MAP kinase kinase kinase activity; GO:0004674,protein serine/threonine kinase activity; GO:0032147,activation of protein kinase activity; GO:0046777,protein autophosphorylation; GO:0007346,regulation of mitotic cell cycle; GO:0006979,response to oxidative stress; GO:0023014,signal transduction by protein phosphorylation; GO:0031098,stress-a…	Protein tyrosine kinase
gene-LOC103632739	1	NC_024465.2	115739484	115741356	+	LOC103632739	--	K09422 transcription factor MYB, plant | (RefSeq) myb-related protein 306 (A)	myb-related protein 306 [Zea mays]	RecName: Full=Myb-related protein 306;	SubName: Full=Transcription factor MYB30 {ECO:0000313|EMBL:ONM54962.1};	Transcription factor, Myb superfamily	GO:0005634,nucleus; GO:0003677,DNA binding; GO:0006355,regulation of transcription, DNA-templated; GO:0006351,transcription, DNA-templated	SLIDE
gene-LOC103632843	1	NC_024465.2	129469913	129473095	+	LOC103632843	--	--	uncharacterized protein LOC103632843 [Zea mays]	--	SubName: Full=Uncharacterized protein {ECO:0000313|EMBL:EES07927.1};	--	--	Zinc knuckle
gene-LOC103632881	1	NC_024465.2	132733311	132735206	-	LOC103632881	--	K10664 E3 ubiquitin-protein ligase ATL6/9/15/31/42/55 [EC:2.3.2.27] | (RefSeq) E3 ubiquitin-protein ligase ATL31 (A)	E3 ubiquitin-protein ligase ATL31 [Zea mays]	RecName: Full=E3 ubiquitin-protein ligase ATL6; EC=2.3.2.27 {ECO:0000269|PubMed:15644464}; AltName: Full=RING-H2 finger protein ATL6; AltName: Full=RING-type E3 ubiquitin transferase ATL6 {ECO:0000305}; Flags: Precursor;	SubName: Full=E3 ubiquitin-protein ligase ATL6 {ECO:0000313|EMBL:ONM55606.1};	FOG: Predicted E3 ubiquitin ligase	GO:0016021,integral component of membrane; GO:0005886,plasma membrane; GO:0046872,metal ion binding; GO:0061630,ubiquitin protein ligase activity; GO:0004842,ubiquitin-protein transferase activity; GO:0009816,defense response to bacterium, incompatible interaction; GO:0009814,defense response, incompatible interaction; GO:0043161,proteasome-mediated ubiquitin-dependent protein catabolic process; …	FANCL C-terminal domain
gene-LOC103632927	1	NC_024465.2	136158589	136159520	+	LOC103632927	--	--	uncharacterized protein LOC103632927 [Zea mays]	--	SubName: Full=Uncharacterized protein {ECO:0000313|EMBL:OEL13451.1};	--	GO:0005509,calcium ion binding	EF-hand domain pair
gene-LOC103632946	1	NC_024465.2	138147802	138149578	+	LOC103632946	--	--	TMV response-related protein [Zea mays]	--	SubName: Full=TMV response-related protein {ECO:0000313|EMBL:ONM55964.1};	--	--	Domain of unknown function (DUF4228)
gene-LOC103633049	1	NC_024465.2	146038476	146039519	-	LOC103633049	--	K09286 EREBP-like factor | (RefSeq) dehydration-responsive element-binding protein 1B-like (A)	dehydration-responsive element-binding protein 1A [Zea mays]	RecName: Full=Dehydration-responsive element-binding protein 1A; Short=Protein DREB1A; AltName: Full=Protein C-repeat-binding factor 3; Short=rCBF3;	SubName: Full=AP2-EREBP transcription factor {ECO:0000313|EMBL:AIB05196.1}; SubName: Full=Dehydration-responsive element-binding protein 1B {ECO:0000313|EMBL:ONM56546.1}; Flags: Fragment;	--	GO:0005634,nucleus; GO:0003677,DNA binding; GO:0003700,DNA-binding transcription factor activity; GO:0006351,transcription, DNA-templated	AP2 domain
gene-LOC103633070	1	NC_024465.2	147033937	147042392	+	LOC103633070	--	K04733 interleukin-1 receptor-associated kinase 4 [EC:2.7.11.1] | (RefSeq) cysteine-rich receptor-like protein kinase 6 isoform X1 (A)	putative cysteine-rich receptor-like protein kinase 35 [Zea mays]	RecName: Full=Putative cysteine-rich receptor-like protein kinase 35; Short=Cysteine-rich RLK35; EC=2.7.11.-; Flags: Precursor;	SubName: Full=Uncharacterized protein {ECO:0000313|EMBL:ONM56640.1, ECO:0000313|EnsemblPlants:Zm00001d021255_P001};	--	GO:0016021,integral component of membrane; GO:0005886,plasma membrane; GO:0005524,ATP binding; GO:0004674,protein serine/threonine kinase activity; GO:0042742,defense response to bacterium; GO:0006468,protein phosphorylation	Haspin like kinase domain
gene-LOC103633162	1	NC_024465.2	153335786	153336603	+	LOC103633162	--	K11254 histone H4 | (RefSeq) histone H4 (A)	hypothetical protein SETIT_032292mg, partial [Setaria italica]	RecName: Full=Histone H4;	RecName: Full=Histone H4 {ECO:0000256|RuleBase:RU000528}; Flags: Fragment;	Histone H4	GO:0009507,chloroplast; GO:0005829,cytosol; GO:0000788,nuclear nucleosome; GO:0005730,nucleolus; GO:0005886,plasma membrane; GO:0009506,plasmodesma; GO:0009579,thylakoid; GO:0005774,vacuolar membrane; GO:0003677,DNA binding; GO:0042393,histone binding; GO:0046982,protein heterodimerization activity; GO:0006334,nucleosome assembly; GO:0009414,response to water deprivation	Core histone H2A/H2B/H3/H4
gene-LOC103633255	1	NC_024465.2	159950027	159953509	+	LOC103633255	--	K04733 interleukin-1 receptor-associated kinase 4 [EC:2.7.11.1] | (RefSeq) LOC109755560; cysteine-rich receptor-like protein kinase 10 (A)	cysteine-rich receptor-like protein kinase 10 [Zea mays]	RecName: Full=Cysteine-rich receptor-like protein kinase 25; Short=Cysteine-rich RLK25; EC=2.7.11.-; Flags: Precursor;	SubName: Full=Uncharacterized protein {ECO:0000313|EMBL:OQU90047.1};	--	GO:0016021,integral component of membrane; GO:0005886,plasma membrane; GO:0005524,ATP binding; GO:0004674,protein serine/threonine kinase activity; GO:0042742,defense response to bacterium; GO:0006468,protein phosphorylation	Phosphotransferase enzyme family
gene-LOC103633548	1	NC_024465.2	178366966	178368085	-	LOC103633548	--	K14416 elongation factor 1 alpha-like protein | (RefSeq) hypothetical protein (A)	flowering-promoting factor 1-like protein 5 [Zea mays]	RecName: Full=Flowering-promoting factor 1-like protein 5; AltName: Full=FPF1-like protein 5;	SubName: Full=FPF1-like protein 1 {ECO:0000313|EMBL:ONM60728.1};	--	--	--
gene-LOC103633580	1	NC_024465.2	179471219	179473334	-	LOC103633580	--	K14514 ethylene-insensitive protein 3 | (RefSeq) protein ETHYLENE INSENSITIVE 3 (A)	protein ETHYLENE INSENSITIVE 3 [Zea mays]	RecName: Full=Protein ETHYLENE INSENSITIVE 3;	SubName: Full=EIL transcription factor {ECO:0000313|EMBL:AIB05505.1}; Flags: Fragment;	--	GO:0005634,nucleus; GO:0003700,DNA-binding transcription factor activity; GO:0044212,transcription regulatory region DNA binding; GO:0000976,transcription regulatory region sequence-specific DNA binding; GO:0071281,cellular response to iron ion; GO:0042742,defense response to bacterium; GO:0009873,ethylene-activated signaling pathway; GO:0006355,regulation of transcription, DNA-templated; GO:0009…	Protein of unknown function (DUF2841)
gene-LOC103633851	1	NC_024465.2	45650837	45652505	+	LOC103633851	--	K23222 nuclease HARBI1 [EC:3.1.-.-] | (RefSeq) uncharacterized protein LOC101781893 (A)	uncharacterized protein LOC103633851 isoform X1 [Zea mays]	--	SubName: Full=Uncharacterized protein {ECO:0000313|EMBL:EAY99175.1};	--	--	Domain of unknown function, E. rectale Gene description (DUF3877)
gene-LOC103634317	1	NC_024465.2	159047187	159052399	+	LOC103634317	--	K14641 apyrase [EC:3.6.1.5] | (RefSeq) probable apyrase 2 (A)	predicted GPI-anchored protein 58 [Zea mays]	--	SubName: Full=Uncharacterized protein {ECO:0000313|EMBL:ONM58134.1, ECO:0000313|EnsemblPlants:Zm00001d021728_P004};	--	GO:0016021,integral component of membrane; GO:0016787,hydrolase activity	--
gene-LOC103634329	1	NC_024465.2	161665127	161667341	-	LOC103634329	--	K15255 ATP-dependent DNA helicase PIF1 [EC:3.6.4.12] | (RefSeq) ATP-dependent DNA helicase PIF1-like (A)	pentatricopeptide repeat-containing protein At4g18975, chloroplastic [Zea mays]	RecName: Full=Pentatricopeptide repeat-containing protein At4g18975, chloroplastic; Flags: Precursor;	SubName: Full=Pentatricopeptide repeat-containing protein chloroplastic {ECO:0000313|EMBL:ONM58065.1};	--	GO:0009507,chloroplast; GO:0043231,intracellular membrane-bounded organelle; GO:0004519,endonuclease activity; GO:0003723,RNA binding; GO:0009451,RNA modification	PPR repeat family
gene-LOC103634430	1	NC_024465.2	177232417	177233541	-	LOC103634430	--	K04371 mitogen-activated protein kinase 1/3 [EC:2.7.11.24] | (RefSeq) LOW QUALITY PROTEIN: mitogen-activated protein kinase 9-like (A)	mitogen-activated protein kinase 10-like [Zea mays]	RecName: Full=Mitogen-activated protein kinase 10; Short=MAP kinase 10; EC=2.7.11.24;	SubName: Full=Coatomer subunit beta'-3 {ECO:0000313|EMBL:ONM60489.1};	Mitogen-activated protein kinase	GO:0005737,cytoplasm; GO:0005634,nucleus; GO:0005524,ATP binding; GO:0004707,MAP kinase activity; GO:0010468,regulation of gene expression	--
gene-LOC103634443	1	NC_024465.2	179942108	179960744	-	LOC103634443	--	K21568 pinoresinol/lariciresinol reductase [EC:1.23.1.1 1.23.1.2 1.23.1.3 1.23.1.4] | (RefSeq) isoflavone reductase homolog (A)	SH3 domain-containing protein 3 [Zea mays]	RecName: Full=Isoflavone reductase homolog; EC=1.3.1.-;	SubName: Full=SH3 domain-containing protein 3 {ECO:0000313|EMBL:ONM61002.1};	--	GO:0016491,oxidoreductase activity	KR domain
gene-LOC103634473	1	NC_024459.2	42440886	42454719	+	LOC103634473	--	K10398 kinesin family member 11 | (RefSeq) 125 kDa kinesin-related protein (A)	125 kDa kinesin-related protein [Zea mays]	RecName: Full=Kinesin-like protein KIN-5B {ECO:0000305};	SubName: Full=Kinesin-like protein KIN-5B {ECO:0000313|EMBL:ONL96695.1};	Kinesin-like protein	GO:0005737,cytoplasm; GO:0005874,microtubule; GO:0005819,spindle; GO:0005524,ATP binding; GO:0008017,microtubule binding; GO:0003777,microtubule motor activity; GO:0007018,microtubule-based movement	Microtubule binding
gene-LOC103634510	1	NC_024459.2	46192692	46194469	+	LOC103634510	--	--	uncharacterized protein LOC103634510 [Zea mays]	--	SubName: Full=Uncharacterized protein {ECO:0000313|EMBL:ONL97022.1, ECO:0000313|EnsemblPlants:Zm00001d028778_P002};	--	--	--
gene-LOC103634675	1	NC_024466.2	4472427	4473956	-	LOC103634675	--	--	protein PHYTOCHROME KINASE SUBSTRATE 4 [Zea mays]	RecName: Full=Protein PHYTOCHROME KINASE SUBSTRATE 4;	SubName: Full=Phytochrome kinase substrate 1 {ECO:0000313|EMBL:AQK89421.1};	--	GO:0009638,phototropism; GO:0010017,red or far-red light signaling pathway; GO:0009585,red, far-red light phototransduction	--
gene-LOC103634742	1	NC_024466.2	8639912	8642769	-	LOC103634742	--	K05350 beta-glucosidase [EC:3.2.1.21] | (RefSeq) beta-glucosidase 1 (A)	beta-glucosidase 1 [Zea mays]	RecName: Full=Beta-glucosidase 1; Short=Os1bglu1; EC=3.2.1.21; Flags: Precursor;	SubName: Full=Beta-glucosidase 44 {ECO:0000313|EMBL:AQK89880.1};	Beta-glucosidase, lactase phlorizinhydrolase, and related proteins	GO:0008422,beta-glucosidase activity; GO:0102483,scopolin beta-glucosidase activity; GO:0005975,carbohydrate metabolic process; GO:1901657,glycosyl compound metabolic process	Glycosyl hydrolase family 1
gene-LOC103634896	1	--	--	--	--	--	--	--
gene-LOC103634926	1	NC_024466.2	22389029	22394676	-	LOC103634926	--	K23317 metal regulatory transcription factor 1 | (RefSeq) zinc finger protein JACKDAW-like (A)	protein indeterminate-domain 7 [Zea mays]	RecName: Full=Protein indeterminate-domain 7 {ECO:0000303|PubMed:16784536};	SubName: Full=Protein indeterminate-domain 11 {ECO:0000313|EMBL:AQK90870.1};	FOG: Zn-finger	GO:0003677,DNA binding; GO:0003700,DNA-binding transcription factor activity; GO:0046872,metal ion binding; GO:0006355,regulation of transcription, DNA-templated; GO:0006351,transcription, DNA-templated	Zinc-finger double-stranded RNA-binding
gene-LOC103635029	1	NC_024466.2	30866021	30875545	-	LOC103635029	--	K14491 two-component response regulator ARR-B family | (RefSeq) two-component response regulator ORR24 (A)	uncharacterized protein LOC103635029 [Zea mays]	RecName: Full=Two-component response regulator ORR24 {ECO:0000305}; AltName: Full=OsRRB2 {ECO:0000303|PubMed:16891544};	SubName: Full=Ubiquitin carrier protein 7 {ECO:0000313|EMBL:AQK91238.1};	GATA-4/5/6 transcription factors	GO:0005634,nucleus; GO:0003677,DNA binding; GO:0003700,DNA-binding transcription factor activity; GO:0009736,cytokinin-activated signaling pathway; GO:0000160,phosphorelay signal transduction system; GO:0006351,transcription, DNA-templated	Response regulator receiver domain
gene-LOC103635104	1	NC_024466.2	40164702	40166775	-	LOC103635104	--	--	uncharacterized protein LOC103635104 [Zea mays]	--	SubName: Full=Sequence-specific DNA binding transcription factor {ECO:0000313|EMBL:AQK91433.1};	--	--	Myb/SANT-like DNA-binding domain
gene-LOC103635119	1	NC_024466.2	41875235	41879683	-	LOC103635119	--	--	uncharacterized protein LOC103635119 isoform X2 [Zea mays]	--	SubName: Full=Uncharacterized protein {ECO:0000313|EMBL:AQK91475.1, ECO:0000313|EnsemblPlants:Zm00001d009186_P001};	--	GO:0016021,integral component of membrane	--
gene-LOC103635159	1	--	--	--	--	--	--	--
gene-LOC103635562	1	NC_024459.2	65547914	65557211	-	LOC103635562	--	K12900 FUS-interacting serine-arginine-rich protein 1 | (RefSeq) serine/arginine-rich SC35-like splicing factor SCL33 (A)	serine/arginine-rich SC35-like splicing factor SCL33 [Zea mays]	RecName: Full=Serine/arginine-rich SC35-like splicing factor SCL30A; Short=At-SCL30A; Short=AtSCL30A; AltName: Full=SC35-like splicing factor 30A; AltName: Full=Serine/arginine-rich splicing factor 30A;	SubName: Full=Serine/arginine-rich SC35-like splicing factor SCL33 {ECO:0000313|EMBL:ONL98421.1};	FOG: RRM domain	GO:0005829,cytosol; GO:0016607,nuclear speck; GO:0005681,spliceosomal complex; GO:0003729,mRNA binding; GO:0000398,mRNA splicing, via spliceosome; GO:0008380,RNA splicing	--
gene-LOC103635678	1	NC_024466.2	109464175	109469697	+	LOC103635678	--	K01006 pyruvate, orthophosphate dikinase [EC:2.7.9.1] | (RefSeq) pyruvate, phosphate dikinase 2 (A)	pyruvate, phosphate dikinase 2 [Zea mays]	RecName: Full=Pyruvate, phosphate dikinase 2 {ECO:0000303|PubMed:1668653}; EC=2.7.9.1; AltName: Full=Pyruvate, orthophosphate dikinase 2;	RecName: Full=Pyruvate, phosphate dikinase {ECO:0000256|PIRNR:PIRNR000853}; EC=2.7.9.1 {ECO:0000256|PIRNR:PIRNR000853};	--	GO:0005737,cytoplasm; GO:0005524,ATP binding; GO:0016301,kinase activity; GO:0046872,metal ion binding; GO:0050242,pyruvate, phosphate dikinase activity; GO:0015979,photosynthesis; GO:0006090,pyruvate metabolic process	PEP-utilising enzyme, mobile domain
gene-LOC103635704	1	NC_024466.2	112578378	112579103	-	LOC103635704	--	--	uncharacterized protein LOC103635704 [Zea mays]	--	SubName: Full=Uncharacterized protein {ECO:0000313|EMBL:AQK93959.1, ECO:0000313|EnsemblPlants:Zm00001d010388_P001};	--	--	--
gene-LOC103635712	1	--	--	--	--	--	--	--
gene-LOC103635774	1	--	--	--	--	--	--	--
gene-LOC103635901	1	NC_024466.2	132073737	132074892	+	LOC103635901	--	K17338 receptor expression-enhancing protein 1/2/3/4 | (RefSeq) pco125364; uncharacterized protein LOC100282291 (A)	HVA22-like protein i [Zea mays]	RecName: Full=HVA22-like protein i; Short=AtHVA22i;	SubName: Full=HVA22-like protein i {ECO:0000313|EMBL:AQL08027.1};	HVA22/DP1 gene product-related proteins	--	TB2/DP1, HVA22 family
gene-LOC103636100	1	--	--	--	--	--	--	--
gene-LOC103636108	1	NC_024466.2	150410432	150411988	+	LOC103636108	--	--	uncharacterized protein LOC103636108 isoform X1 [Zea mays]	--	SubName: Full=Uncharacterized protein {ECO:0000313|EMBL:AQK96906.1, ECO:0000313|EnsemblPlants:Zm00001d011434_P001};	--	GO:0016021,integral component of membrane	--
gene-LOC103636148	1	--	--	--	--	--	--	--
gene-LOC103636200	1	NC_024466.2	157373890	157382418	+	LOC103636200	--	K17604 zinc finger SWIM domain-containing protein 3 | (RefSeq) uncharacterized protein LOC110701239 (A)	uncharacterized protein LOC103636200 [Zea mays]	RecName: Full=Protein FAR1-RELATED SEQUENCE 6;	SubName: Full=RMUA {ECO:0000313|EMBL:AQK61839.1};	--	GO:0005634,nucleus; GO:0003700,DNA-binding transcription factor activity; GO:0008270,zinc ion binding; GO:0010018,far-red light signaling pathway; GO:0042753,positive regulation of circadian rhythm; GO:0045893,positive regulation of transcription, DNA-templated; GO:0009585,red, far-red light phototransduction	Zinc knuckle
gene-LOC103636293	1	--	--	--	--	--	--	--
gene-LOC103636314	1	NC_024459.2	73861902	73864150	-	LOC103636314	--	K03250 translation initiation factor 3 subunit E | (RefSeq) eukaryotic translation initiation factor 3 subunit E-like isoform X1 (A)	Eukaryotic translation initiation factor 3 subunit E [Zea mays]	RecName: Full=Eukaryotic translation initiation factor 3 subunit E {ECO:0000255|HAMAP-Rule:MF_03004, ECO:0000303|PubMed:11029466}; Short=AtEIF3E-1 {ECO:0000303|PubMed:11029466}; Short=eIF3e {ECO:0000255|HAMAP-Rule:MF_03004, ECO:0000303|PubMed:11029466}; Short=p48 {ECO:0000303|PubMed:11029466}; AltName: Full=Eukaryotic translation initiation factor 3 subunit 6 {ECO:0000255|HAMAP-Rule:MF_03004}; Sh…	SubName: Full=Eukaryotic translation initiation factor 3 subunit E {ECO:0000313|EMBL:ONL98881.1};	Translation initiation factor 3, subunit e (eIF-3e)	GO:0005737,cytoplasm; GO:0005829,cytosol; GO:0031597,cytosolic proteasome complex; GO:0005852,eukaryotic translation initiation factor 3 complex; GO:0005634,nucleus; GO:0005886,plasma membrane; GO:0003729,mRNA binding; GO:0003743,translation initiation factor activity; GO:0030371,translation repressor activity; GO:0006352,DNA-templated transcription, initiation; GO:0009908,flower development; GO:…	26S proteasome subunit RPN7
gene-LOC103636352	1	NC_024459.2	74201287	74202768	-	LOC103636352	--	--	uncharacterized protein LOC103636352 [Zea mays]	--	SubName: Full=Uncharacterized protein {ECO:0000313|EMBL:ONL98898.1, ECO:0000313|EnsemblPlants:Zm00001d029518_P001};	--	GO:0016021,integral component of membrane	--
gene-LOC103636486	1	--	--	--	--	--	--	--
gene-LOC103636512	1	NC_024466.2	174151998	174153733	-	LOC103636512	--	K05909 laccase [EC:1.10.3.2] | (RefSeq) uncharacterized protein LOC111441767 (A)	aspartic proteinase PCS1 [Zea mays]	RecName: Full=Aspartic proteinase PCS1; EC=3.4.23.-; AltName: Full=Aspartic protease 38; Short=AtASP38; AltName: Full=Protein EMBRYO DEFECTIVE 24; AltName: Full=Protein PROMOTION OF CELL SURVIVAL 1; Flags: Precursor;	SubName: Full=Putative aspartic protease family protein {ECO:0000313|EMBL:AQK99501.1};	Aspartyl protease	GO:0005783,endoplasmic reticulum; GO:0004190,aspartic-type endopeptidase activity; GO:0008233,peptidase activity; GO:0012501,programmed cell death; GO:0030163,protein catabolic process	Eukaryotic aspartyl protease
gene-LOC103636551	1	NC_024466.2	175577029	175578804	-	LOC103636551	--	K13459 disease resistance protein RPS2 | (RefSeq) disease resistance protein RPS2 (A)	Putative WRKY DNA-binding domain superfamily protein [Zea mays]	RecName: Full=Probable WRKY transcription factor 66; AltName: Full=WRKY DNA-binding protein 66;	SubName: Full=Putative WRKY DNA-binding domain superfamily protein {ECO:0000313|EMBL:AQK99664.1};	--	GO:0005634,nucleus; GO:0003700,DNA-binding transcription factor activity; GO:0043565,sequence-specific DNA binding; GO:0006351,transcription, DNA-templated	--
gene-LOC103636662	1	NC_024459.2	77454825	77456462	-	LOC103636662	--	--	hypothetical protein [Zea mays]	--	SubName: Full=Uncharacterized protein {ECO:0000313|EMBL:ACG43061.1};	--	--	Domain of unknown function (DUF1719)
gene-LOC103637029	1	NC_024466.2	76823620	76825923	+	LOC103637029	--	--	S-type anion channel SLAH2 [Zea mays]	RecName: Full=S-type anion channel SLAH2; AltName: Full=SLAC1-homolog protein 2;	SubName: Full=S-type anion channel SLAH3 {ECO:0000313|EMBL:AQK92456.1};	--	GO:0016021,integral component of membrane; GO:0005886,plasma membrane; GO:0008308,voltage-gated anion channel activity; GO:0006873,cellular ion homeostasis	Voltage-dependent anion channel
gene-LOC103637110	1	NC_024466.2	96583637	96584173	+	LOC103637110	--	K19038 E3 ubiquitin-protein ligase ATL41 [EC:2.3.2.27] | (RefSeq) RING-H2 finger protein ATL39-like (A)	uncharacterized protein LOC103637110 [Zea mays]	--	SubName: Full=E3 ubiquitin-protein ligase ATL41 {ECO:0000313|EMBL:AQK93318.1};	--	GO:0016021,integral component of membrane; GO:0016874,ligase activity	RING-like zinc finger
gene-LOC103637118	1	NC_024459.2	81676489	81678961	+	LOC103637118	--	--	uncharacterized protein LOC103637118 [Zea mays]	--	SubName: Full=Uncharacterized protein {ECO:0000313|EMBL:ONM27584.1, ECO:0000313|EnsemblPlants:Zm00001d007780_P001};	--	GO:0016021,integral component of membrane	--
gene-LOC103637414	1	NC_024466.2	157636193	157637983	+	LOC103637414	--	K20716 mitogen-activated protein kinase kinase kinase 17/18 | (RefSeq) mitogen-activated protein kinase kinase kinase A-like (A)	mitogen-activated protein kinase kinase kinase 17 [Zea mays]	RecName: Full=Mitogen-activated protein kinase kinase kinase 17 {ECO:0000303|PubMed:25720833}; EC=2.7.11.25 {ECO:0000250|UniProtKB:Q9ZVP5, ECO:0000255|PROSITE-ProRule:PRU00159};	SubName: Full=Putative MAPKKK family protein kinase {ECO:0000313|EMBL:AQK97685.1};	MEKK and related serine/threonine protein kinases	GO:0005737,cytoplasm; GO:0005634,nucleus; GO:0005524,ATP binding; GO:0004709,MAP kinase kinase kinase activity; GO:0004674,protein serine/threonine kinase activity; GO:0004702,NA; GO:0009738,abscisic acid-activated signaling pathway; GO:0032147,activation of protein kinase activity; GO:0007346,regulation of mitotic cell cycle; GO:0009737,response to abscisic acid; GO:0006970,response to osmotic s…	Kinase-like
gene-LOC103637539	1	NC_024459.2	84664573	84666676	-	LOC103637539	--	--	uncharacterized protein LOC103637539 [Zea mays]	--	SubName: Full=Alpha/beta hydrolase related protein {ECO:0000313|EMBL:ONL99514.1};	--	GO:0016021,integral component of membrane; GO:0016787,hydrolase activity	--
gene-LOC103637610	1	NC_024459.2	86745009	86745950	+	LOC103637610	--	--	uncharacterized protein LOC103637610 [Zea mays]	--	SubName: Full=DUF241 domain protein {ECO:0000313|EMBL:ONL99605.1};	--	--	Arabidopsis protein of unknown function
gene-LOC103637708	1	--	--	--	--	--	--	--
gene-LOC103637786	1	NC_024467.2	742441	744038	-	LOC103637786	--	K10260 F-box and WD-40 domain protein 7 | (RefSeq) predicted protein (A)	U-box domain-containing protein 21 [Zea mays]	RecName: Full=U-box domain-containing protein 21; EC=2.3.2.27; AltName: Full=Plant U-box protein 21; AltName: Full=RING-type E3 ubiquitin transferase PUB21 {ECO:0000305};	RecName: Full=RING-type E3 ubiquitin transferase {ECO:0000256|SAAS:SAAS00702733}; EC=2.3.2.27 {ECO:0000256|SAAS:SAAS00702733};	--	GO:0004842,ubiquitin-protein transferase activity; GO:0010200,response to chitin	Zinc-finger of the MIZ type in Nse subunit
gene-LOC103637856	1	--	--	--	--	--	--	--
gene-LOC103637897	1	NC_024467.2	8357448	8359254	-	LOC103637897	--	K01381 saccharopepsin [EC:3.4.23.25] | (RefSeq) aspartic proteinase nepenthesin-1 isoform X1 (A)	aspartic proteinase nepenthesin-1 [Zea mays]	RecName: Full=Aspartic proteinase nepenthesin-1; EC=3.4.23.12; AltName: Full=Nepenthesin-I; Flags: Precursor;	SubName: Full=Eukaryotic aspartyl protease family protein {ECO:0000313|EMBL:AQL01195.1};	Aspartyl protease	GO:0005576,extracellular region; GO:0004190,aspartic-type endopeptidase activity	Eukaryotic aspartyl protease
gene-LOC103637990	1	--	--	--	--	--	--	--
gene-LOC103638142	1	--	--	--	--	--	--	--
gene-LOC103638196	1	NC_024467.2	28893606	28896774	+	LOC103638196	--	--	protein FATTY ACID EXPORT 1, chloroplastic [Zea mays]	RecName: Full=Protein FATTY ACID EXPORT 1, chloroplastic {ECO:0000303|PubMed:25646734}; Short=At-FAX1 {ECO:0000303|PubMed:25646734}; Flags: Precursor;	SubName: Full=Protein FATTY ACID EXPORT 1 chloroplastic {ECO:0000313|EMBL:ONM51652.1};	Predicted membrane protein	GO:0009507,chloroplast; GO:0009941,chloroplast envelope; GO:0009706,chloroplast inner membrane; GO:0016021,integral component of membrane; GO:0009536,plastid; GO:0015245,fatty acid transmembrane transporter activity; GO:1902001,fatty acid transmembrane transport; GO:0015908,fatty acid transport; GO:0055088,lipid homeostasis; GO:0071668,plant-type cell wall assembly; GO:0010208,pollen wall assembly	Transmembrane proteins 14C
gene-LOC103638440	1	--	--	--	--	--	--	--
gene-LOC103638461	1	--	--	--	--	--	--	--
gene-LOC103638518	1	--	--	--	--	--	--	--
gene-LOC103638592	1	NC_024467.2	78536786	78538103	-	LOC103638592	--	K09286 EREBP-like factor | (RefSeq) ethylene-responsive transcription factor TINY (A)	ethylene-responsive transcription factor TINY [Zea mays]	RecName: Full=Ethylene-responsive transcription factor ERF043;	SubName: Full=Putative AP2/EREBP transcription factor superfamily protein {ECO:0000313|EMBL:AQL04047.1};	--	GO:0005634,nucleus; GO:0003700,DNA-binding transcription factor activity; GO:0043565,sequence-specific DNA binding; GO:0044212,transcription regulatory region DNA binding; GO:0009873,ethylene-activated signaling pathway; GO:0006351,transcription, DNA-templated	AP2 domain
gene-LOC103638623	1	--	--	--	--	--	--	--
gene-LOC103638691	1	NC_024467.2	93484173	93491003	-	LOC103638691	--	K09422 transcription factor MYB, plant | (RefSeq) myb-related protein Pp2 (A)	transcription factor MYB3R-2 [Zea mays]	RecName: Full=Transcription factor GAMYB; AltName: Full=OsGAMyb;	SubName: Full=Putative MYB DNA-binding domain superfamily protein {ECO:0000313|EMBL:AQL04426.1};	Transcription factor, Myb superfamily	GO:0005634,nucleus; GO:0003677,DNA binding; GO:0048653,anther development; GO:0030154,cell differentiation; GO:0009555,pollen development; GO:0006355,regulation of transcription, DNA-templated; GO:0006351,transcription, DNA-templated	Myb-like DNA-binding domain
gene-LOC103638752	1	NC_024467.2	100188401	100191461	+	LOC103638752	--	--	uncharacterized membrane protein At1g16860 [Zea mays]	RecName: Full=Uncharacterized membrane protein At1g16860;	SubName: Full=Uncharacterized protein {ECO:0000313|EMBL:KXG20435.1};	--	GO:0016021,integral component of membrane; GO:0005886,plasma membrane	--
gene-LOC103638876	1	--	--	--	--	--	--	--
gene-LOC103638990	1	--	--	--	--	--	--	--
gene-LOC103639140	1	NC_024467.2	131740365	131744404	+	LOC103639140	--	K03063 26S proteasome regulatory subunit T3 | (RefSeq) 26S protease regulatory subunit 6B homolog (A)	uncharacterized protein [Zea mays]	RecName: Full=BTB/POZ domain-containing protein At1g03010;	SubName: Full=Putative phototropic-resoponsive NPH3 family protein {ECO:0000313|EMBL:AQL06687.1};	--	GO:0009860,pollen tube growth; GO:0016567,protein ubiquitination	NPH3 family
gene-LOC103639261	1	--	--	--	--	--	--	--
gene-LOC103639331	1	--	--	--	--	--	--	--
gene-LOC103639374	1	--	--	--	--	--	--	--
gene-LOC103639541	1	NC_024467.2	154591624	154593609	+	LOC103639541	--	--	uncharacterized protein LOC103639541 [Zea mays]	--	SubName: Full=DUF1997 family protein {ECO:0000313|EMBL:AQL09406.1};	--	--	Protein of unknown function (DUF1997)
gene-LOC103639955	1	NC_024459.2	156047708	156049707	+	LOC103639955	--	--	pyridine nucleotide-disulfide oxidoreductase domain-containing protein 2 isoform X1 [Zea mays]	--	SubName: Full=FAD/NAD(P)-binding oxidoreductase family protein {ECO:0000313|EMBL:AQK68691.1};	Phytoene desaturase	--	--
gene-LOC103640754	1	NC_024468.2	4839536	4842236	+	LOC103640754	--	K22390 acid phosphatase type 7 | (RefSeq) probable purple acid phosphatase 20 (A)	probable purple acid phosphatase 20 [Zea mays]	RecName: Full=Probable purple acid phosphatase 20; EC=3.1.3.2; Flags: Precursor;	RecName: Full=Purple acid phosphatase {ECO:0000256|RuleBase:RU361203}; EC=3.1.3.2 {ECO:0000256|RuleBase:RU361203};	Purple acid phosphatase	GO:0005576,extracellular region; GO:0003993,acid phosphatase activity; GO:0046872,metal ion binding	Calcineurin-like phosphoesterase superfamily domain
gene-LOC103640844	1	NC_024468.2	10478000	10478970	-	LOC103640844	--	--	uncharacterized protein LOC103640844 [Zea mays]	--	SubName: Full=Uncharacterized protein {ECO:0000313|EMBL:AQK39579.1, ECO:0000313|EnsemblPlants:Zm00001d023568_P001};	--	--	--
gene-LOC103640845	1	NC_024468.2	10505677	10506984	+	LOC103640845	--	--	WAS/WASL-interacting protein family member 3 [Zea mays]	--	SubName: Full=Uncharacterized protein {ECO:0000313|EMBL:AQK39580.1, ECO:0000313|EnsemblPlants:Zm00001d023569_P001};	--	--	--
gene-LOC103641214	1	--	--	--	--	--	--	--
gene-LOC103641290	1	--	--	--	--	--	--	--
gene-LOC103641353	1	NC_024468.2	86089266	86090592	-	LOC103641353	--	K00430 peroxidase [EC:1.11.1.7] | (RefSeq) peroxidase 5 (A)	peroxidase 5 [Zea mays]	RecName: Full=Peroxidase 5 {ECO:0000250|UniProtKB:P22195}; EC=1.11.1.7; Flags: Precursor;	RecName: Full=Peroxidase {ECO:0000256|RuleBase:RU362060, ECO:0000256|SAAS:SAAS00709852}; EC=1.11.1.7 {ECO:0000256|RuleBase:RU362060, ECO:0000256|SAAS:SAAS00709852};	--	GO:0005576,extracellular region; GO:0020037,heme binding; GO:0046872,metal ion binding; GO:0004601,peroxidase activity; GO:0042744,hydrogen peroxide catabolic process; GO:0006979,response to oxidative stress	Peroxidase
gene-LOC103641391	1	NC_024468.2	90656304	90657606	-	LOC103641391	--	K05933 aminocyclopropanecarboxylate oxidase [EC:1.14.17.4] | (RefSeq) 1-aminocyclopropane-1-carboxylate oxidase (A)	1-aminocyclopropane-1-carboxylate oxidase [Zea mays]	RecName: Full=1-aminocyclopropane-1-carboxylate oxidase; Short=ACC oxidase; EC=1.14.17.4; AltName: Full=Ethylene-forming enzyme; Short=EFE;	SubName: Full=1-aminocyclopropane-1-carboxylate oxidase3 {ECO:0000313|EMBL:AQK42179.1};	Iron/ascorbate family oxidoreductases	GO:0009815,1-aminocyclopropane-1-carboxylate oxidase activity; GO:0031418,L-ascorbic acid binding; GO:0046872,metal ion binding; GO:0009693,ethylene biosynthetic process; GO:0009835,fruit ripening	non-haem dioxygenase in morphine synthesis N-terminal
gene-LOC103641584	1	NC_024468.2	110753804	110756210	+	LOC103641584	--	K04733 interleukin-1 receptor-associated kinase 4 [EC:2.7.11.1] | (RefSeq) putative receptor-like protein kinase At5g39000 isoform X1 (A)	heavy metal-associated isoprenylated plant protein 7 [Zea mays]	RecName: Full=Heavy metal-associated isoprenylated plant protein 7 {ECO:0000303|PubMed:21072340, ECO:0000303|PubMed:23368984}; Short=AtHIP07 {ECO:0000303|PubMed:21072340, ECO:0000303|PubMed:23368984}; AltName: Full=Farnesylated protein 3 {ECO:0000303|PubMed:8837031}; Short=AtFP3 {ECO:0000303|PubMed:8837031}; Flags: Precursor;	SubName: Full=Farnesylated protein 3 {ECO:0000313|EMBL:AQK43295.1};	Copper chaperone	GO:0005737,cytoplasm; GO:0005886,plasma membrane; GO:0046914,transition metal ion binding; GO:0046916,cellular transition metal ion homeostasis; GO:0030001,metal ion transport	Procyclic acidic repetitive protein (PARP)
gene-LOC103641591	1	--	--	--	--	--	--	--
gene-LOC103641668	1	NC_024459.2	187377992	187381932	-	LOC103641668	--	--	uncharacterized protein LOC103641668 isoform X1 [Zea mays]	--	SubName: Full=Uncharacterized protein {ECO:0000313|EMBL:ACF81536.1};	--	--	--
gene-LOC103641952	1	NC_024468.2	137837544	137839914	-	LOC103641952	--	K03327 multidrug resistance protein, MATE family | (RefSeq) protein DETOXIFICATION 49 (A)	protein DETOXIFICATION 49 [Zea mays]	RecName: Full=Protein DETOXIFICATION 52 {ECO:0000303|PubMed:11739388}; Short=AtDTX52 {ECO:0000303|PubMed:11739388}; AltName: Full=Multidrug and toxic compound extrusion protein 52 {ECO:0000305}; Short=MATE protein 52 {ECO:0000305}; AltName: Full=Protein ABNORMAL SHOOT 3-like 2 {ECO:0000303|PubMed:26160579};	RecName: Full=Protein DETOXIFICATION {ECO:0000256|RuleBase:RU004914}; AltName: Full=Multidrug and toxic compound extrusion protein {ECO:0000256|RuleBase:RU004914};	Uncharacterized membrane protein, predicted efflux pump	GO:0016021,integral component of membrane; GO:0005770,late endosome; GO:0031902,late endosome membrane; GO:0015297,antiporter activity; GO:0015238,drug transmembrane transporter activity; GO:0006855,drug transmembrane transport; GO:0055072,iron ion homeostasis; GO:0010150,leaf senescence; GO:0010015,root morphogenesis	MatE
gene-LOC103641980	1	NC_024468.2	139063462	139066628	+	LOC103641980	--	K04733 interleukin-1 receptor-associated kinase 4 [EC:2.7.11.1] | (RefSeq) probable serine/threonine-protein kinase NAK (A)	putative serine/threonine-protein kinase Cx32 chloroplastic [Zea mays]	RecName: Full=Probable serine/threonine-protein kinase PIX13 {ECO:0000305}; EC=2.7.11.1 {ECO:0000305};	SubName: Full=Putative serine/threonine-protein kinase Cx32 chloroplastic {ECO:0000313|EMBL:AQK45687.1};	Serine/threonine protein kinase	GO:0005634,nucleus; GO:0005886,plasma membrane; GO:0005524,ATP binding; GO:0004675,transmembrane receptor protein serine/threonine kinase activity; GO:0007166,cell surface receptor signaling pathway; GO:0006952,defense response; GO:0006468,protein phosphorylation	Protein kinase domain
gene-LOC103642058	1	NC_024468.2	143309267	143310579	-	LOC103642058	--	K14488 SAUR family protein | (RefSeq) auxin-responsive protein SAUR71 (A)	auxin-responsive protein SAUR71 [Zea mays]	RecName: Full=Auxin-responsive protein SAUR40 {ECO:0000305}; AltName: Full=Protein SMALL AUXIN UP RNA 40 {ECO:0000303|PubMed:12036261};	SubName: Full=Auxin-responsive protein SAUR71 {ECO:0000313|EMBL:AQK46211.1};	--	GO:0005737,cytoplasm; GO:0009734,auxin-activated signaling pathway; GO:0007275,multicellular organism development; GO:0040008,regulation of growth	Auxin responsive protein
gene-LOC103642093	1	NC_024459.2	191032615	191034947	+	LOC103642093	--	K11000 callose synthase [EC:2.4.1.-] | (RefSeq) callose synthase 7 (A)	putative callose synthase 6 isoform X1 [Zea mays]	RecName: Full=Putative callose synthase 6; EC=2.4.1.34; AltName: Full=1,3-beta-glucan synthase; AltName: Full=Protein GLUCAN SYNTHASE-LIKE 11;	SubName: Full=Callose synthase 7 {ECO:0000313|EMBL:ONM41825.1};	1,3-beta-glucan synthase/callose synthase catalytic subunit	GO:0000148,1,3-beta-D-glucan synthase complex; GO:0016021,integral component of membrane; GO:0003843,1,3-beta-D-glucan synthase activity; GO:0006075,(1->3)-beta-D-glucan biosynthetic process; GO:0071555,cell wall organization; GO:0008360,regulation of cell shape	1,3-beta-glucan synthase component
gene-LOC103642117	1	NC_024468.2	145793357	145794944	-	LOC103642117	--	K23222 nuclease HARBI1 [EC:3.1.-.-] | (RefSeq) uncharacterized LOC102707674 (A)	PIF/Ping-Pong transposase family protein [Zea mays]	RecName: Full=Protein ANTAGONIST OF LIKE HETEROCHROMATIN PROTEIN 1 {ECO:0000303|PubMed:26642436}; EC=3.1.-.-;	SubName: Full=PIF/Ping-Pong transposase family protein {ECO:0000313|EMBL:AQK46591.1};	Predicted transposase	GO:0035098,ESC/E(Z) complex; GO:0005634,nucleus; GO:0035102,PRC1 complex; GO:0003682,chromatin binding; GO:0046872,metal ion binding; GO:0004518,nuclease activity; GO:0031936,negative regulation of chromatin silencing; GO:0006351,transcription, DNA-templated	DDE superfamily endonuclease
gene-LOC103642144	1	NC_024468.2	146944632	146946818	-	LOC103642144	--	K04733 interleukin-1 receptor-associated kinase 4 [EC:2.7.11.1] | (RefSeq) G-type lectin S-receptor-like serine/threonine-protein kinase At1g34300 (A)	G-type lectin S-receptor-like serine/threonine-protein kinase SD2-5 [Zea mays]	RecName: Full=G-type lectin S-receptor-like serine/threonine-protein kinase SD2-5; EC=2.7.11.1; AltName: Full=S-domain-2 (SD2) receptor kinase 5; Short=SD2-5; Flags: Precursor;	SubName: Full=OSJNBb0022F16.11-like protein {ECO:0000313|EMBL:AQK46771.1};	--	GO:0016021,integral component of membrane; GO:0005886,plasma membrane; GO:0005524,ATP binding; GO:0005516,calmodulin binding; GO:0030246,carbohydrate binding; GO:0004672,protein kinase activity; GO:0004674,protein serine/threonine kinase activity; GO:0031625,ubiquitin protein ligase binding; GO:0046777,protein autophosphorylation	--
gene-LOC103642184	1	NC_024468.2	148200915	148202841	-	LOC103642184	--	K06130 lysophospholipase II [EC:3.1.1.5] | (RefSeq) acyl-protein thioesterase 1-like (A)	LOW QUALITY PROTEIN: probable inactive carboxylesterase Os04g0669700 [Zea mays]	RecName: Full=Probable inactive carboxylesterase Os04g0669700 {ECO:0000305};	SubName: Full=Carboxylesterase SOBER1 {ECO:0000313|EMBL:AQK47105.1};	Lysophospholipase	GO:0005737,cytoplasm; GO:0052689,carboxylic ester hydrolase activity; GO:0008474,palmitoyl-(protein) hydrolase activity; GO:0002084,protein depalmitoylation	--
gene-LOC103642522	1	NC_024468.2	71754071	71755109	-	LOC103642522	--	--	uncharacterized protein LOC103642522 [Zea mays]	--	SubName: Full=Uncharacterized protein {ECO:0000313|EMBL:AQK41223.1, ECO:0000313|EnsemblPlants:Zm00001d024458_P001};	--	--	--
gene-LOC103642911	1	NC_024459.2	196187346	196190144	+	LOC103642911	--	K07195 exocyst complex component 7 | (RefSeq) exocyst complex component EXO70B1 (A)	exocyst complex component EXO70B1 [Zea mays]	RecName: Full=Exocyst complex component EXO70A1; Short=AtExo70a1; AltName: Full=Exocyst subunit Exo70 family protein A1;	SubName: Full=Exocyst subunit exo70 family protein F1 {ECO:0000313|EMBL:ONM03211.1};	Exocyst component protein and related proteins	GO:0005618,cell wall; GO:0005856,cytoskeleton; GO:0005829,cytosol; GO:0000145,exocyst; GO:0005576,extracellular region; GO:0009524,phragmoplast; GO:0005886,plasma membrane; GO:0006887,exocytosis	Exo70 exocyst complex subunit
gene-LOC103642930	1	NC_024468.2	144851586	144855826	+	LOC103642930	--	K13126 polyadenylate-binding protein | (RefSeq) hypothetical protein (A)	polyadenylate-binding protein-interacting protein 11 [Zea mays]	RecName: Full=Polyadenylate-binding protein-interacting protein 11; Short=PABP-interacting protein 11; Short=Poly(A)-binding protein-interacting protein 11; AltName: Full=PAM2-containing protein CID11; AltName: Full=Protein CTC-INTERACTING DOMAIN 11;	SubName: Full=Uncharacterized protein {ECO:0000313|EMBL:KQL01046.1, ECO:0000313|EnsemblPlants:Si014490m};	FOG: RRM domain	GO:0005634,nucleus; GO:0003723,RNA binding	Retinal pigment epithelial membrane protein
gene-LOC103642973	1	NC_024468.2	149524962	149526044	+	LOC103642973	--	K12581 CCR4-NOT transcription complex subunit 7/8 | (RefSeq) probable CCR4-associated factor 1 homolog 11 (A)	probable CCR4-associated factor 1 homolog 11 [Zea mays]	RecName: Full=Probable CCR4-associated factor 1 homolog 11; EC=3.1.13.4;	SubName: Full=Putative CCR4-associated factor 1 homolog 11 {ECO:0000313|EMBL:AQK47409.1};	mRNA deadenylase subunit	GO:0030015,CCR4-NOT core complex; GO:0005634,nucleus; GO:0000932,P-body; GO:0008408,3'-5' exonuclease activity; GO:0046872,metal ion binding; GO:0004535,poly(A)-specific ribonuclease activity; GO:0003723,RNA binding; GO:0042742,defense response to bacterium; GO:0043928,exonucleolytic nuclear-transcribed mRNA catabolic process involved in deadenylation-dependent decay; GO:0017148,negative regulati…	CAF1 family ribonuclease
gene-LOC103643037	1	--	--	--	--	--	--	--
gene-LOC103643154	1	NC_024459.2	202554326	202556293	-	LOC103643154	--	--	Patatin-like protein 2 [Zea mays]	RecName: Full=Patatin-like protein 2; Short=AtPLP2; EC=3.1.1.-; AltName: Full=Patatin-related phospholipase A IIalpha; Short=pPLAIIa; AltName: Full=Phospholipase A IIA; Short=AtPLAIIA;	RecName: Full=Patatin {ECO:0000256|RuleBase:RU361262}; EC=3.1.1.- {ECO:0000256|RuleBase:RU361262};	Ca2+-independent phospholipase A2	GO:0005737,cytoplasm; GO:0016020,membrane; GO:0047372,acylglycerol lipase activity; GO:0016298,lipase activity; GO:0004620,phospholipase activity; GO:0071456,cellular response to hypoxia; GO:0051607,defense response to virus; GO:0016042,lipid catabolic process; GO:0006629,lipid metabolic process; GO:0031408,oxylipin biosynthetic process; GO:0009626,plant-type hypersensitive response; GO:0046686,r…	Patatin-like phospholipase
gene-LOC103643209	1	NC_024459.2	209143031	209144025	+	LOC103643209	--	--	uncharacterized protein LOC103643209 [Zea mays]	--	SubName: Full=Uncharacterized protein {ECO:0000313|EMBL:EES14104.1};	--	GO:0009055,electron transfer activity; GO:0020037,heme binding; GO:0005506,iron ion binding	Arabidopsis protein of unknown function
gene-LOC103643210	1	--	--	--	--	--	--	--
gene-LOC103643257	1	NC_024459.2	213778830	213780028	+	LOC103643257	--	K17294 tetraspanin-4 | (RefSeq) hypothetical protein (A)	tetraspanin-8 [Zea mays]	RecName: Full=Tetraspanin-8;	SubName: Full=Tetraspanin-7 {ECO:0000313|EMBL:ONM04428.1};	--	GO:0005794,Golgi apparatus; GO:0016021,integral component of membrane; GO:0016020,membrane; GO:0005886,plasma membrane; GO:0009506,plasmodesma; GO:0050829,defense response to Gram-negative bacterium	Domain of unknown function (DUF1772)
gene-LOC103643350	1	NC_024459.2	225781204	225785609	-	LOC103643350	--	K04733 interleukin-1 receptor-associated kinase 4 [EC:2.7.11.1] | (RefSeq) LOW QUALITY PROTEIN: G-type lectin S-receptor-like serine/threonine-protein kinase At4g27290 (A)	receptor-like serine/threonine-protein kinase SD1-8 [Zea mays]	RecName: Full=Receptor-like serine/threonine-protein kinase SD1-8; EC=2.7.11.1; AltName: Full=Arabidopsis thaliana receptor kinase 3; AltName: Full=S-domain-1 (SD1) receptor kinase 8; Short=SD1-8; Flags: Precursor;	SubName: Full=G-type lectin S-receptor-like serine/threonine-protein kinase B120 {ECO:0000313|EMBL:ONM05021.1};	--	GO:0016021,integral component of membrane; GO:0005886,plasma membrane; GO:0009506,plasmodesma; GO:0005773,vacuole; GO:0005524,ATP binding; GO:0030246,carbohydrate binding; GO:0004674,protein serine/threonine kinase activity; GO:0004675,transmembrane receptor protein serine/threonine kinase activity; GO:0031625,ubiquitin protein ligase binding; GO:0006468,protein phosphorylation; GO:0048544,recogn…	Haspin like kinase domain
gene-LOC103643391	1	NC_024459.2	229850857	229854352	+	LOC103643391	--	K10277 lysine-specific demethylase 8 [EC:1.14.11.27] | (RefSeq) uncharacterized protein LOC111590857 (A)	uncharacterized protein LOC103643391 [Zea mays]	--	SubName: Full=Uncharacterized protein {ECO:0000313|EMBL:ACL52699.1};	--	--	--
gene-LOC103643479	1	NC_024459.2	237063212	237067461	-	LOC103643479	--	K13420 LRR receptor-like serine/threonine-protein kinase FLS2 [EC:2.7.11.1] | (RefSeq) LRR receptor-like serine/threonine-protein kinase FLS2 (A)	MDIS1-interacting receptor like kinase 2 [Zea mays]	RecName: Full=Probable leucine-rich repeat receptor-like protein kinase At1g35710; EC=2.7.11.1; Flags: Precursor;	SubName: Full=MDIS1-interacting receptor like kinase 2 {ECO:0000313|EMBL:ONM05981.1};	--	GO:0016021,integral component of membrane; GO:0005524,ATP binding; GO:0004674,protein serine/threonine kinase activity	--
gene-LOC103643693	1	NC_024459.2	255293381	255295162	-	LOC103643693	--	K08286 protein-serine/threonine kinase [EC:2.7.11.-] | (RefSeq) serine/threonine-protein kinase D6PKL2 isoform X1 (A)	protein kinase PINOID [Zea mays]	RecName: Full=Protein kinase PINOID; Short=OsPID; EC=2.7.11.1;	SubName: Full=Protein kinase PINOID {ECO:0000313|EMBL:ONM07034.1};	Putative serine/threonine protein kinase	GO:0005737,cytoplasm; GO:0005634,nucleus; GO:0005886,plasma membrane; GO:0005524,ATP binding; GO:0004674,protein serine/threonine kinase activity; GO:0009734,auxin-activated signaling pathway; GO:0009908,flower development; GO:0035556,intracellular signal transduction; GO:2000012,regulation of auxin polar transport; GO:0048364,root development; GO:0048367,shoot system development	Protein tyrosine kinase
gene-LOC103643703	1	NC_024459.2	256162696	256164651	+	LOC103643703	--	--	patatin-like protein 3 [Zea mays]	RecName: Full=Patatin-like protein 3; Short=OsPLP3; EC=3.1.1.-;	RecName: Full=Patatin {ECO:0000256|RuleBase:RU361262}; EC=3.1.1.- {ECO:0000256|RuleBase:RU361262};	Ca2+-independent phospholipase A2	GO:0016787,hydrolase activity; GO:0006952,defense response; GO:0016042,lipid catabolic process	Patatin-like phospholipase
gene-LOC103643803	1	NC_024465.2	2699024	2701417	-	LOC103643803	--	K19791 iron transport multicopper oxidase | (RefSeq) L-ascorbate oxidase homolog (A)	L-ascorbate oxidase homolog precursor [Zea mays]	RecName: Full=L-ascorbate oxidase homolog; EC=1.10.3.-; AltName: Full=Pollen-specific protein NTP303; Flags: Precursor;	SubName: Full=Uncharacterized protein {ECO:0000313|EMBL:ACN27681.1};	Multicopper oxidases	GO:0005615,extracellular space; GO:0005507,copper ion binding; GO:0016491,oxidoreductase activity	Multicopper oxidase
gene-LOC103643820	1	NC_024459.2	265790647	265806730	-	LOC103643820	--	--	protein FLOURY ENDOSPERM 6, chloroplastic isoform X5 [Zea mays]	RecName: Full=Protein FLOURY ENDOSPERM 6, chloroplastic {ECO:0000303|PubMed:24456533}; AltName: Full=SKIPa-interacting protein 4 {ECO:0000303|PubMed:19339499}; Flags: Precursor;	SubName: Full=5'-AMP-activated protein kinase-related {ECO:0000313|EMBL:ONM07777.1};	Protein involved in Snf1 protein kinase complex assembly	GO:0009507,chloroplast; GO:2001066,amylopectin binding; GO:2001070,starch binding; GO:2000014,regulation of endosperm development; GO:0019252,starch biosynthetic process	--
gene-LOC103643897	1	NC_024459.2	272613167	272615022	+	LOC103643897	--	K03686 molecular chaperone DnaJ | (RefSeq) chaperone protein dnaJ GFA2, mitochondrial (A)	chaperone protein dnaJ GFA2, mitochondrial [Zea mays]	RecName: Full=Chaperone protein dnaJ GFA2, mitochondrial {ECO:0000305}; AltName: Full=Chaperone protein dnaJ A30 {ECO:0000303|PubMed:11599562}; Short=AtDjA30 {ECO:0000303|PubMed:11599562}; AltName: Full=Gametophytic factor 2 {ECO:0000303|PubMed:12215516}; Flags: Precursor;	SubName: Full=Uncharacterized protein {ECO:0000313|EMBL:ONM08520.1, ECO:0000313|EnsemblPlants:Zm00001d033741_P002};	Molecular chaperone (DnaJ superfamily)	GO:0005739,mitochondrion; GO:0005524,ATP binding; GO:0031072,heat shock protein binding; GO:0046872,metal ion binding; GO:0051082,unfolded protein binding; GO:0051085,chaperone cofactor-dependent protein refolding; GO:0009558,embryo sac cellularization; GO:0009553,embryo sac development; GO:0000740,nuclear membrane fusion; GO:0010197,polar nucleus fusion; GO:0009408,response to heat; GO:0010198,s…	DnaJ C terminal domain
gene-LOC103644037	1	NC_024459.2	284176316	284179669	-	LOC103644037	--	K01102 pyruvate dehydrogenase phosphatase [EC:3.1.3.43] | (RefSeq) probable protein phosphatase 2C 78 (A)	probable protein phosphatase 2C 34 [Zea mays]	RecName: Full=Probable protein phosphatase 2C 34; Short=OsPP2C34; EC=3.1.3.16; AltName: Full=BTH-induced protein phosphatase 2C 2; Short=OsBIPP2C2;	SubName: Full=Orphans transcription factor {ECO:0000313|EMBL:AIB05814.1}; Flags: Fragment;	Protein phosphatase 2C/pyruvate dehydrogenase (lipoamide) phosphatase	GO:0046872,metal ion binding; GO:0004722,protein serine/threonine phosphatase activity	Protein phosphatase 2C
gene-LOC103644045	1	NC_024459.2	284698175	284699214	+	LOC103644045	--	--	uncharacterized protein LOC103644045 [Zea mays]	--	SubName: Full=Uncharacterized protein {ECO:0000313|EMBL:ONM09631.1, ECO:0000313|EnsemblPlants:Zm00001d034130_P001};	--	--	--
gene-LOC103644067	1	NC_024459.2	285946014	285948204	-	LOC103644067	--	K01723 hydroperoxide dehydratase [EC:4.2.1.92] | (RefSeq) allene oxide synthase 1, chloroplastic-like (A)	allene oxide synthase 1, chloroplastic-like [Zea mays]	RecName: Full=Allene oxide synthase 1, chloroplastic; EC=4.2.1.92; AltName: Full=Cytochrome P450 74A1; AltName: Full=Hydroperoxide dehydrase 1; Flags: Precursor;	SubName: Full=Allene oxide synthesis4 {ECO:0000313|EMBL:ONM09763.1}; SubName: Full=Cytochrome P450 CYP74A18 {ECO:0000313|EMBL:ACG40251.1};	--	GO:0031969,chloroplast membrane; GO:0009535,chloroplast thylakoid membrane; GO:0005739,mitochondrion; GO:0010287,plastoglobule; GO:0009978,allene oxide synthase activity; GO:0020037,heme binding; GO:0047987,hydroperoxide dehydratase activity; GO:0005506,iron ion binding; GO:0004497,monooxygenase activity; GO:0016705,oxidoreductase activity, acting on paired donors, with incorporation or reduction…	Cytochrome P450
gene-LOC103644199	1	NC_024459.2	294977366	294980300	-	LOC103644199	--	K20843 hydroxyproline O-galactosyltransferase 2/3/4/5/6 [EC:2.4.1.-] | (RefSeq) hydroxyproline O-galactosyltransferase GALT5 (A)	hydroxyproline O-galactosyltransferase GALT5 [Zea mays]	RecName: Full=Hydroxyproline O-galactosyltransferase GALT4 {ECO:0000303|PubMed:26690932}; EC=2.4.1.- {ECO:0000269|PubMed:26690932}; AltName: Full=Beta-1,3-galactosyltransferase 17 {ECO:0000305};	SubName: Full=Hydroxyproline O-galactosyltransferase GALT4 {ECO:0000313|EMBL:ONM10434.1};	Galactosyltransferases	GO:0005794,Golgi apparatus; GO:0000139,Golgi membrane; GO:0016021,integral component of membrane; GO:0030246,carbohydrate binding; GO:1990714,hydroxyproline O-galactosyltransferase activity; GO:0010405,arabinogalactan protein metabolic process; GO:0018258,protein O-linked glycosylation via hydroxyproline	Galactosyltransferase
gene-LOC103644664	1	NC_024459.2	63590204	63593468	+	LOC103644664	--	--	uncharacterized protein LOC103644664 [Zea mays]	--	SubName: Full=ARM repeat superfamily protein {ECO:0000313|EMBL:ONL98309.1};	--	GO:0016021,integral component of membrane	Armadillo tether-repeat of vescicular transport factor
gene-LOC103644696	1	--	--	--	--	--	--	--
gene-LOC103645465	1	--	--	--	--	--	--	--
gene-LOC103645721	1	NC_024459.2	300553432	300555062	+	LOC103645721	--	K09753 cinnamoyl-CoA reductase [EC:1.2.1.44] | (RefSeq) cinnamoyl-CoA reductase 1-like (A)	cinnamoyl-CoA reductase-like SNL6 [Zea mays]	RecName: Full=Cinnamoyl-CoA reductase-like SNL6 {ECO:0000305}; EC=1.2.-.- {ECO:0000305}; AltName: Full=Protein SUPPRESSOR OF NH1-MEDIATED LESION 6 {ECO:0000303|PubMed:20862311};	SubName: Full=Uncharacterized protein {ECO:0000313|EMBL:ACF86801.1};	Flavonol reductase/cinnamoyl-CoA reductase	GO:0003854,3-beta-hydroxy-delta5-steroid dehydrogenase activity; GO:0042742,defense response to bacterium; GO:0009809,lignin biosynthetic process; GO:0006694,steroid biosynthetic process	--
gene-LOC103645781	1	--	--	--	--	--	--	--
gene-LOC103645793	1	NC_024460.2	2921522	2922380	-	LOC103645793	--	K08592 sentrin-specific protease 1 [EC:3.4.22.68] | (RefSeq) putative ubiquitin-like-specific protease 1B (A)	hypothetical protein ZEAMMB73_Zm00001d034548 [Zea mays]	--	SubName: Full=Uncharacterized protein {ECO:0000313|EMBL:ONM10550.1, ECO:0000313|EnsemblPlants:Zm00001d034548_P001};	--	--	Ulp1 protease family, C-terminal catalytic domain
gene-LOC103645807	1	NC_024460.2	3668076	3682405	-	LOC103645807	--	--	uncharacterized protein LOC103645807 isoform X3 [Zea mays]	--	--	--	--	Ulp1 protease family, C-terminal catalytic domain
gene-LOC103645914	1	NC_024460.2	8325970	8327560	+	LOC103645914	--	--	ABC transporter I family member 1 [Zea mays]	RecName: Full=ABC transporter I family member 1; Short=ABC transporter ABCI.1; Short=AtABCI1; AltName: Full=Cytochrome c biogenesis ATP-binding export protein ccmA-like; AltName: Full=MRP-related protein 3; AltName: Full=Putative non-intrinsic ABC protein 10; EC=3.6.3.41;	SubName: Full=ABC transporter I family member 1 {ECO:0000313|EMBL:ONM13394.1};	Lipid exporter ABCA1 and related proteins, ABC superfamily	GO:0016020,membrane; GO:0005524,ATP binding; GO:0015439,heme-transporting ATPase activity; GO:0103115,protoheme IX ABC transporter activity; GO:0005215,transporter activity; GO:0017004,cytochrome complex assembly	RecF/RecN/SMC N terminal domain
gene-LOC103646036	1	NC_024460.2	15639591	15640553	+	LOC103646036	--	--	uncharacterized protein LOC103646036 [Zea mays]	--	SubName: Full=OSJNBa0064M23.10-like protein {ECO:0000313|EMBL:ONM14673.1};	--	GO:0016021,integral component of membrane	Protein of unknown function (DUF1191)
gene-LOC103646045	1	NC_024460.2	16311177	16314836	+	LOC103646045	--	K20772 1-aminocyclopropane-1-carboxylate synthase 1/2/6 [EC:4.4.1.14] | (RefSeq) 1-aminocyclopropane-1-carboxylate synthase (A)	1-aminocyclopropane-1-carboxylate synthase [Zea mays]	RecName: Full=1-aminocyclopropane-1-carboxylate synthase; Short=ACC synthase; EC=4.4.1.14; AltName: Full=S-adenosyl-L-methionine methylthioadenosine-lyase;	SubName: Full=1-aminocyclopropane-1-carboxylate synthase2 {ECO:0000313|EMBL:ONM14719.1}; SubName: Full=Acc synthase {ECO:0000313|EMBL:AAR25558.1};	1-aminocyclopropane-1-carboxylate synthase, and related proteins	GO:0016847,1-aminocyclopropane-1-carboxylate synthase activity; GO:0030170,pyridoxal phosphate binding; GO:0009693,ethylene biosynthetic process; GO:0009835,fruit ripening	Aminotransferase class I and II
gene-LOC103646074	1	--	--	--	--	--	--	--
gene-LOC103646190	1	NC_024460.2	28153066	28154142	+	LOC103646190	--	--	alpha-amylase/subtilisin inhibitor [Zea mays]	RecName: Full=Alpha-amylase/subtilisin inhibitor; AltName: Full=RASI; Flags: Precursor;	SubName: Full=Uncharacterized protein {ECO:0000313|EMBL:EES12537.1};	--	GO:0005739,mitochondrion; GO:0015066,alpha-amylase inhibitor activity; GO:0004867,serine-type endopeptidase inhibitor activity; GO:0042742,defense response to bacterium; GO:0012501,programmed cell death; GO:0042542,response to hydrogen peroxide; GO:0009625,response to insect; GO:0002237,response to molecule of bacterial origin; GO:0002238,response to molecule of fungal origin; GO:0009624,response…	Trypsin and protease inhibitor
gene-LOC103646199	1	NC_024460.2	28976457	28977513	-	LOC103646199	--	K08901 photosystem II oxygen-evolving enhancer protein 3 | (RefSeq) oxygen-evolving enhancer protein 3, chloroplastic-like (A)	oxygen-evolving enhancer protein 3 [Zea mays]	RecName: Full=PsbQ-like protein 3, chloroplastic; Flags: Precursor;	SubName: Full=Oxygen-evolving enhancer protein 3 {ECO:0000313|EMBL:ACG29502.1};	--	GO:0009535,chloroplast thylakoid membrane; GO:0019898,extrinsic component of membrane; GO:0009654,photosystem II oxygen evolving complex; GO:0005509,calcium ion binding; GO:0045156,electron transporter, transferring electrons within the cyclic electron transport pathway of photosynthesis activity; GO:0009767,photosynthetic electron transport chain; GO:0009409,response to cold	Oxygen evolving enhancer protein 3 (PsbQ)
gene-LOC103646306	1	NC_024460.2	38838275	38841442	+	LOC103646306	--	K21444 poly(rC)-binding protein 3/4 | (RefSeq) flowering locus K homology domain isoform X1 (A)	uncharacterized protein LOC103646306 [Zea mays]	RecName: Full=Formin-like protein 11; AltName: Full=OsFH11; Flags: Precursor;	SubName: Full=Uncharacterized protein {ECO:0000313|EMBL:ACN34761.1};	Speckle-type POZ protein SPOP and related proteins with TRAF, MATH and BTB/POZ domains	GO:0016021,integral component of membrane	--
gene-LOC103646379	1	NC_024460.2	46132263	46134243	-	LOC103646379	--	K02183 calmodulin | (RefSeq) family of serine hydrolases 3-like (A)	esterase OVCA2 [Zea mays]	RecName: Full=Rhodanese-like domain-containing protein 6; AltName: Full=Sulfurtransferase 6; Short=AtStr6;	SubName: Full=Uncharacterized protein {ECO:0000313|EMBL:ONM17056.1, ECO:0000313|EnsemblPlants:Zm00001d003501_P001};	Phospholipase/carboxyhydrolase	--	Serine hydrolase (FSH1)
gene-LOC103646502	1	NC_024460.2	59491655	59492042	-	LOC103646502	--	K16573 gamma-tubulin complex component 6 | (RefSeq) uncharacterized LOC103722329 (A)	protein PMR5 [Zea mays]	RecName: Full=Protein trichome birefringence-like 45;	SubName: Full=Protein trichome birefringence-like 34 {ECO:0000313|EMBL:ONM17719.1};	--	GO:0005794,Golgi apparatus; GO:0016021,integral component of membrane; GO:0016413,O-acetyltransferase activity; GO:0071554,cell wall organization or biogenesis	GDSL/SGNH-like Acyl-Esterase family found in Pmr5 and Cas1p
gene-LOC103646542	1	NC_024460.2	65021810	65024304	-	LOC103646542	--	K12900 FUS-interacting serine-arginine-rich protein 1 | (RefSeq) serine/arginine-rich SC35-like splicing factor SCL30A (A)	uncharacterized protein LOC103646542 [Zea mays]	RecName: Full=Ethylene-responsive transcription factor ERF113; AltName: Full=Protein RELATED TO AP2 6L {ECO:0000305};	SubName: Full=Uncharacterized protein {ECO:0000313|EMBL:ONM17886.1, ECO:0000313|EnsemblPlants:Zm00001d003884_P001};	--	GO:0005634,nucleus; GO:0003700,DNA-binding transcription factor activity; GO:0043565,sequence-specific DNA binding; GO:0071497,cellular response to freezing; GO:0009873,ethylene-activated signaling pathway; GO:0019760,glucosinolate metabolic process; GO:0045893,positive regulation of transcription, DNA-templated; GO:0009737,response to abscisic acid; GO:0009723,response to ethylene; GO:0009753,re…	--
gene-LOC103646560	1	--	--	--	--	--	--	--
gene-LOC103646562	1	--	--	--	--	--	--	--
gene-LOC103646595	1	--	--	--	--	--	--	--
gene-LOC103646705	1	--	--	--	--	--	--	--
gene-LOC103646764	1	NC_024460.2	104142099	104144117	+	LOC103646764	--	--	uncharacterized protein LOC103646764 [Zea mays]	--	SubName: Full=Uncharacterized protein {ECO:0000313|EMBL:ONM18735.1, ECO:0000313|EnsemblPlants:Zm00001d004332_P001};	--	--	Plant transposase (Ptta/En/Spm family)
gene-LOC103646767	1	NC_024460.2	104147058	104149454	-	LOC103646767	--	--	hypothetical protein ZEAMMB73_Zm00001d015606 [Zea mays]	--	SubName: Full=Uncharacterized protein {ECO:0000313|EMBL:AQK69172.1, ECO:0000313|EnsemblPlants:Zm00001d015606_P001};	--	--	--
gene-LOC103646893	1	NC_024460.2	117804339	117808111	-	LOC103646893	--	K23222 nuclease HARBI1 [EC:3.1.-.-] | (RefSeq) uncharacterized protein LOC101781893 (A)	uncharacterized protein LOC103646893 isoform X2 [Zea mays]	--	SubName: Full=Uncharacterized protein {ECO:0000313|EMBL:ACG47340.1};	--	--	Myb/SANT-like DNA-binding domain
gene-LOC103647034	1	NC_024460.2	144414674	144416273	-	LOC103647034	--	--	uncharacterized protein LOC103647034 [Zea mays]	--	SubName: Full=Uncharacterized protein {ECO:0000313|EMBL:ONM19676.1, ECO:0000313|EnsemblPlants:Zm00001d004848_P001};	--	--	Protein BYPASS1-related
gene-LOC103647156	1	NC_024460.2	156642238	156645905	+	LOC103647156	--	K02183 calmodulin | (RefSeq) calcium/calmodulin-dependent serine/threonine-protein kinase 1 (A)	calcium/calmodulin-dependent serine/threonine-protein kinase 1 [Zea mays]	RecName: Full=Calcium/calmodulin-dependent serine/threonine-protein kinase 1; EC=2.7.11.17; AltName: Full=Calcium/calmodulin-binding serine/threonine-protein kinase; Short=CaM-binding protein kinase; AltName: Full=OsCBK;	SubName: Full=Uncharacterized protein {ECO:0000313|EMBL:ONM20075.1, ECO:0000313|EnsemblPlants:Zm00001d005059_P004};	Ca2+/calmodulin-dependent protein kinase, EF-Hand protein superfamily	GO:0005737,cytoplasm; GO:0005634,nucleus; GO:0005886,plasma membrane; GO:0005524,ATP binding; GO:0009931,calcium-dependent protein serine/threonine kinase activity; GO:0005516,calmodulin binding; GO:0004683,calmodulin-dependent protein kinase activity; GO:0009738,abscisic acid-activated signaling pathway; GO:0035556,intracellular signal transduction; GO:0018105,peptidyl-serine phosphorylation; GO…	EF-hand domain
gene-LOC103647370	1	NC_024460.2	180648852	180649904	+	LOC103647370	--	K14497 protein phosphatase 2C [EC:3.1.3.16] | (RefSeq) probable protein phosphatase 2C 68 isoform 2 (A)	probable protein phosphatase 2C 68 isoform 2 [Zea mays]	RecName: Full=Probable protein phosphatase 2C 68; Short=OsPP2C68; EC=3.1.3.16;	SubName: Full=2C-type protein phosphatase protein 16 {ECO:0000313|EMBL:AIG52062.1}; SubName: Full=Orphans transcription factor {ECO:0000313|EMBL:AIB05889.1}; SubName: Full=Protein phosphatase homolog7 {ECO:0000313|EMBL:ONM21550.1}; Flags: Fragment;	Serine/threonine protein phosphatase	GO:0046872,metal ion binding; GO:0004722,protein serine/threonine phosphatase activity	Protein phosphatase 2C
gene-LOC103647381	1	--	--	--	--	--	--	--
gene-LOC103647407	1	--	--	--	--	--	--	--
gene-LOC103647441	1	--	--	--	--	--	--	--
gene-LOC103647457	1	NC_024460.2	189336549	189338457	+	LOC103647457	--	K15255 ATP-dependent DNA helicase PIF1 [EC:3.6.4.12] | (RefSeq) uncharacterized protein LOC103638314 (A)	hypothetical protein ZEAMMB73_Zm00001d005805 [Zea mays]	--	SubName: Full=Uncharacterized protein {ECO:0000313|EMBL:ONM22142.1, ECO:0000313|EnsemblPlants:Zm00001d005805_P001};	--	--	Domain of Unknown Function (DUF902)
gene-LOC103647485	1	NC_024460.2	191897775	191898842	+	LOC103647485	--	K09286 EREBP-like factor | (RefSeq) LOW QUALITY PROTEIN: ethylene-responsive transcription factor RAP2-6 (A)	AP2-EREBP transcription factor, partial [Zea mays]	RecName: Full=Ethylene-responsive transcription factor ERF109;	SubName: Full=Ethylene-responsive transcription factor ERF109 {ECO:0000313|EMBL:ONM22330.1};	--	GO:0005634,nucleus; GO:0003677,DNA binding; GO:0003700,DNA-binding transcription factor activity; GO:0051301,cell division; GO:0050832,defense response to fungus; GO:0009873,ethylene-activated signaling pathway; GO:0010087,phloem or xylem histogenesis; GO:0010200,response to chitin; GO:0006351,transcription, DNA-templated	AP2 domain
gene-LOC103647520	1	NC_024460.2	194455563	194458354	+	LOC103647520	--	K16297 serine carboxypeptidase-like clade II [EC:3.4.16.-] | (RefSeq) serine carboxypeptidase-like 28 (A)	serine carboxypeptidase-like 28 [Zea mays]	RecName: Full=Serine carboxypeptidase-like 28; EC=3.4.16.-; Flags: Precursor;	RecName: Full=Carboxypeptidase {ECO:0000256|RuleBase:RU361156}; EC=3.4.16.- {ECO:0000256|RuleBase:RU361156};	Serine carboxypeptidases (lysosomal cathepsin A)	GO:0005576,extracellular region; GO:0005773,vacuole; GO:0004185,serine-type carboxypeptidase activity; GO:0051603,proteolysis involved in cellular protein catabolic process	Serine carboxypeptidase
gene-LOC103647578	1	NC_024460.2	198986470	198998001	-	LOC103647578	--	K15287 solute carrier family 35, member F1/2 | (RAP-DB) Os08g0540000; Protein of unknown function DUF914, eukaryotic family protein. (A)	PREDICTED: solute carrier family 35 member F1 [Oryza sativa Japonica Group]	--	SubName: Full=Uncharacterized protein {ECO:0000313|EnsemblPlants:OPUNC08G20150.2};	Predicted membrane protein	GO:0016021,integral component of membrane; GO:0022857,transmembrane transporter activity	Solute carrier family 35
gene-LOC103647827	1	NC_024460.2	217172051	217189149	+	LOC103647827	--	--	heavy metal-associated isoprenylated plant protein 3 [Zea mays]	RecName: Full=Protein PYRICULARIA ORYZAE RESISTANCE 21 {ECO:0000303|PubMed:19696351}; Short=Pi21 {ECO:0000303|PubMed:19696351};	SubName: Full=Uncharacterized protein {ECO:0000313|EMBL:ONM25168.1, ECO:0000313|EnsemblPlants:Zm00001d006810_P001};	Copper chaperone	GO:0046872,metal ion binding; GO:0006952,defense response; GO:1900150,regulation of defense response to fungus; GO:0009623,response to parasitic fungus	--
gene-LOC103648220	1	NC_024460.2	238827095	238837064	-	LOC103648220	--	K14326 regulator of nonsense transcripts 1 [EC:3.6.4.-] | (RefSeq) uncharacterized protein LOC111904613 (A)	uncharacterized protein LOC103648220 [Zea mays]	--	SubName: Full=Uncharacterized protein OSJNBa0042F15.17 {ECO:0000313|EMBL:AAS98495.1};	--	GO:0003677,DNA binding; GO:0046983,protein dimerization activity	Protein of unknown function (DUF 659)
gene-LOC103648311	1	NC_024460.2	240825053	240827349	-	LOC103648311	--	--	uncharacterized protein LOC103648311 [Zea mays]	--	SubName: Full=Formin-like protein 18 {ECO:0000313|EMBL:ONM27731.1};	--	--	--
gene-LOC103648314	1	NC_024460.2	240960246	240965838	-	LOC103648314	--	K13457 disease resistance protein RPM1 | (RefSeq) LOC109745810; putative disease resistance RPP13-like protein 3 (A)	disease resistance protein RPP13 [Zea mays]	RecName: Full=Disease resistance protein RPP13; AltName: Full=Resistance to Peronospora parasitica protein 13;	SubName: Full=Uncharacterized protein {ECO:0000313|EMBL:ONM27741.1, ECO:0000313|EnsemblPlants:Zm00001d007851_P001};	Apoptotic ATPase	GO:0005737,cytoplasm; GO:0005886,plasma membrane; GO:0043531,ADP binding; GO:0005524,ATP binding; GO:0009814,defense response, incompatible interaction; GO:0009626,plant-type hypersensitive response; GO:0007165,signal transduction	--
gene-LOC103648336	1	NC_024460.2	2790111	2793313	-	LOC103648336	--	K14442 ATP-dependent RNA helicase DHX36 [EC:3.6.4.13] | (RefSeq) DExH-box ATP-dependent RNA helicase DExH3 (A)	ATP-dependent RNA helicase, partial [Zea mays]	RecName: Full=DExH-box ATP-dependent RNA helicase DExH3 {ECO:0000305}; EC=3.6.4.13 {ECO:0000305};	SubName: Full=ATP-dependent RNA helicase {ECO:0000313|EMBL:ONM12398.1};	ATP-dependent RNA helicase A	GO:0005524,ATP binding; GO:0004386,helicase activity; GO:0003723,RNA binding	Double-stranded RNA binding motif
gene-LOC103648467	1	NC_024460.2	21453705	21479399	-	LOC103648467	--	K03257 translation initiation factor 4A | (RefSeq) uncharacterized protein LOC103628596 (A)	vegetative cell wall protein gp1-like [Zea mays]	--	SubName: Full=DUF630 domain protein {ECO:0000313|EMBL:AKP45149.1};	--	--	Protein of unknown function (DUF630)
gene-LOC103648558	1	NC_024460.2	37354264	37364348	-	LOC103648558	--	K11090 lupus La protein | (RefSeq) la protein 1 (A)	uncharacterized protein LOC103648558 [Zea mays]	RecName: Full=Putative dual specificity protein phosphatase DSP8; EC=3.1.3.16; EC=3.1.3.48;	SubName: Full=DNA mismatch repair protein MSH2 {ECO:0000313|EMBL:ONL98075.1};	Dual specificity phosphatase	GO:0004439,phosphatidylinositol-4,5-bisphosphate 5-phosphatase activity; GO:0004725,protein tyrosine phosphatase activity; GO:0008138,protein tyrosine/serine/threonine phosphatase activity	--
gene-LOC103648567	1	NC_024460.2	38743866	38751483	-	LOC103648567	--	K11649 SWI/SNF related-matrix-associated actin-dependent regulator of chromatin subfamily C | (RefSeq) LOC109741098; SWI/SNF complex subunit SWI3A-like (A)	SWI/SNF complex subunit SWI3A [Zea mays]	--	SubName: Full=SWI/SNF complex subunit SWI3A {ECO:0000313|EMBL:ONM16678.1};	--	GO:0005634,nucleus; GO:0003677,DNA binding	--
gene-LOC103648674	1	--	--	--	--	--	--	--
gene-LOC103649028	1	NC_024460.2	162608384	162621614	+	LOC103649028	--	K07901 Ras-related protein Rab-8A | (RefSeq) ras-related protein RABE1c-like (A)	ras-related protein RABE1c-like [Zea mays]	RecName: Full=Ras-related protein RABE1c; Short=AtRABE1c; AltName: Full=Ras-related protein Ara-3; AltName: Full=Ras-related protein Rab8A; Short=AtRab8A;	SubName: Full=Ras-related protein ARA-3 {ECO:0000313|EMBL:ACG34161.1};	GTP-binding protein SEC4, small G protein superfamily, and related Ras family GTP-binding proteins	GO:0000139,Golgi membrane; GO:0005886,plasma membrane; GO:0005774,vacuolar membrane; GO:0005773,vacuole; GO:0005525,GTP binding; GO:0003924,GTPase activity; GO:0009873,ethylene-activated signaling pathway; GO:0009306,protein secretion; GO:0017157,regulation of exocytosis; GO:0006904,vesicle docking involved in exocytosis	Elongation factor Tu GTP binding domain
gene-LOC103649330	1	NC_024460.2	220976686	220979940	+	LOC103649330	--	K13457 disease resistance protein RPM1 | (RefSeq) putative disease resistance RPP13-like protein 3 (A)	putative disease resistance RPP13-like protein 3 [Zea mays]	RecName: Full=Putative disease resistance RPP13-like protein 3;	SubName: Full=Uncharacterized protein {ECO:0000313|EMBL:ONM25642.1, ECO:0000313|EnsemblPlants:Zm00001d007056_P001};	Apoptotic ATPase	GO:0005886,plasma membrane; GO:0043531,ADP binding; GO:0005524,ATP binding; GO:0009626,plant-type hypersensitive response; GO:0007165,signal transduction	AAA ATPase domain
gene-LOC103649474	1	NC_024460.2	238219523	238221658	-	LOC103649474	--	K10380 ankyrin | (RefSeq) protein ACCELERATED CELL DEATH 6 (A)	ankyrin repeat-containing protein NPR4 [Zea mays]	RecName: Full=Ankyrin repeat-containing protein NPR4 {ECO:0000305}; Short=OsNPR4 {ECO:0000303|PubMed:17309686};	SubName: Full=Ankyrin repeat family protein {ECO:0000313|EMBL:ONM27474.1};	Ankyrin	GO:0016021,integral component of membrane; GO:0005886,plasma membrane	Domain of unknown function
gene-LOC103649645	1	--	--	--	--	--	--	--
gene-LOC103649667	1	NC_024461.2	8848816	8850599	+	LOC103649667	--	K21371 crocetin glucosyltransferase [EC:2.4.1.271] | (RefSeq) uncharacterized protein LOC103649667 (A)	uncharacterized protein LOC103649667 [Zea mays]	RecName: Full=Crocetin glucosyltransferase, chloroplastic; EC=2.4.1.271; AltName: Full=UDP-glucose glucosyltransferase 1; Short=GjUGT1; AltName: Full=UDP-glycosyltransferase 75L6; Flags: Precursor;	SubName: Full=UDP-glycosyltransferase 75B1 {ECO:0000313|EMBL:ONM29413.1};	UDP-glucuronosyl and UDP-glucosyl transferase	GO:0009507,chloroplast; GO:0016758,transferase activity, transferring hexosyl groups; GO:0008152,metabolic process	UDP-glucoronosyl and UDP-glucosyl transferase
gene-LOC103649729	1	NC_024461.2	14334023	14339635	+	LOC103649729	--	K19041 E3 ubiquitin-protein ligase RNF38/44 [EC:2.3.2.27] | (RefSeq) E3 ubiquitin-protein ligase MBR1 (A)	E3 ubiquitin-protein ligase MBR1 [Zea mays]	RecName: Full=E3 ubiquitin-protein ligase MBR1; EC=2.3.2.27; AltName: Full=MED25-binding RING-H2 protein 1; AltName: Full=RING-H2 finger MBR1; AltName: Full=RING-type E3 ubiquitin transferase MBR1 {ECO:0000305};	SubName: Full=RING/U-box superfamily protein {ECO:0000313|EMBL:ONM29911.1};	FOG: Predicted E3 ubiquitin ligase	GO:0046872,metal ion binding; GO:0061630,ubiquitin protein ligase activity; GO:0009908,flower development; GO:0043161,proteasome-mediated ubiquitin-dependent protein catabolic process; GO:0010228,vegetative to reproductive phase transition of meristem	Zinc-ribbon, C4HC2 type
gene-LOC103649824	1	NC_024461.2	20813876	20816673	-	LOC103649824	--	K21989 calcium permeable stress-gated cation channel | (RefSeq) CSC1-like protein RXW8 (A)	protein SAR DEFICIENT 1 [Zea mays]	RecName: Full=Protein SAR DEFICIENT 1 {ECO:0000303|PubMed:20921422};	SubName: Full=Protein SAR DEFICIENT 1 {ECO:0000313|EMBL:ONM30219.1};	--	GO:0005634,nucleus; GO:0003700,DNA-binding transcription factor activity; GO:0043565,sequence-specific DNA binding; GO:0071219,cellular response to molecule of bacterial origin; GO:0042742,defense response to bacterium; GO:0002229,defense response to oomycetes; GO:0009626,plant-type hypersensitive response; GO:1900426,positive regulation of defense response to bacterium; GO:0080142,regulation of …	Calmodulin binding protein-like
gene-LOC103649872	1	NC_024461.2	25807470	25811034	-	LOC103649872	--	K18207 protein O-mannose beta-1,4-N-acetylglucosaminyltransferase [EC:2.4.1.312] | (RefSeq) uncharacterized protein LOC103649872 (A)	uncharacterized protein LOC103649872 [Zea mays]	--	SubName: Full=Glycosyltransferase family 61 protein {ECO:0000313|EMBL:ONM30488.1};	Uncharacterized conserved protein	GO:0016021,integral component of membrane; GO:0016757,transferase activity, transferring glycosyl groups	--
gene-LOC103649940	1	--	--	--	--	--	--	--
gene-LOC103650195	1	--	--	--	--	--	--	--
gene-LOC103650242	1	--	--	--	--	--	--	--
gene-LOC103650490	1	NC_024461.2	122367749	122372025	+	LOC103650490	--	K00521 ferric-chelate reductase [EC:1.16.1.7] | (RefSeq) ferric reduction oxidase 7, chloroplastic-like (A)	NAC domain-containing protein 21/22 isoform X1 [Zea mays]	RecName: Full=NAC domain-containing protein 21/22; Short=ANAC021/ANAC022;	SubName: Full=NAC domain-containing protein 21/22 {ECO:0000313|EMBL:ONM33091.1};	--	GO:0005634,nucleus; GO:0003677,DNA binding; GO:0003700,DNA-binding transcription factor activity; GO:0009734,auxin-activated signaling pathway; GO:0048527,lateral root development; GO:0010072,primary shoot apical meristem specification; GO:0006351,transcription, DNA-templated	No apical meristem (NAM) protein
gene-LOC103651013	1	NC_024461.2	182605335	182606370	+	LOC103651013	--	K13511 monolysocardiolipin acyltransferase [EC:2.3.1.-] | (RefSeq) uncharacterized protein LOC103651013 (A)	Phospholipid/glycerol acyltransferase family protein [Zea mays]	RecName: Full=N-acylphosphatidylethanolamine synthase; Short=NAPE synthase; EC=2.3.1.-; AltName: Full=Lysoglycerophospholipid acyltransferase; AltName: Full=Monolysocardiolipin acyltransferase;	SubName: Full=Phospholipid/glycerol acyltransferase family protein {ECO:0000313|EMBL:ONM36442.1};	Phosphate acyltransferase	GO:0016021,integral component of membrane; GO:0031224,intrinsic component of membrane; GO:0005886,plasma membrane; GO:0071617,lysophospholipid acyltransferase activity; GO:0008374,O-acyltransferase activity; GO:0016746,transferase activity, transferring acyl groups; GO:0006650,glycerophospholipid metabolic process; GO:0008654,phospholipid biosynthetic process	Acyltransferase
gene-LOC103651039	1	NC_024461.2	184749376	184750077	-	LOC103651039	--	K11254 histone H4 | (RefSeq) histone H4 (A)	hypothetical protein SETIT_032292mg, partial [Setaria italica]	RecName: Full=Histone H4;	RecName: Full=Histone H4 {ECO:0000256|RuleBase:RU000528}; Flags: Fragment;	Histone H4	GO:0009507,chloroplast; GO:0005829,cytosol; GO:0000788,nuclear nucleosome; GO:0005730,nucleolus; GO:0005886,plasma membrane; GO:0009506,plasmodesma; GO:0009579,thylakoid; GO:0005774,vacuolar membrane; GO:0003677,DNA binding; GO:0042393,histone binding; GO:0046982,protein heterodimerization activity; GO:0006334,nucleosome assembly; GO:0009414,response to water deprivation	Core histone H2A/H2B/H3/H4
gene-LOC103651061	1	NC_024461.2	187298079	187299596	+	LOC103651061	--	K01870 isoleucyl-tRNA synthetase [EC:6.1.1.5] | (RefSeq) hypothetical protein (A)	transcription repressor OFP2 [Zea mays]	RecName: Full=Transcription repressor OFP4; AltName: Full=Ovate family protein 4; Short=AtOFP4;	SubName: Full=Transcription repressor OFP1 {ECO:0000313|EMBL:ONM36763.1};	--	GO:0005634,nucleus; GO:0003677,DNA binding; GO:0045892,negative regulation of transcription, DNA-templated; GO:2000652,regulation of secondary cell wall biogenesis; GO:0006351,transcription, DNA-templated	DNA-binding domain
gene-LOC103651189	1	NC_024461.2	198906404	198908068	+	LOC103651189	--	K16222 Dof zinc finger protein DOF5.5 | (RefSeq) cyclic dof factor 1-like (A)	dof zinc finger protein 5 [Zea mays]	RecName: Full=Dof zinc finger protein 5 {ECO:0000305}; Short=OsDof5 {ECO:0000303|Ref.1};	SubName: Full=C2C2-DOF transcription factor {ECO:0000313|EMBL:AIB04489.1}; SubName: Full=Dof zinc finger protein DOF1.5 {ECO:0000313|EMBL:ONM37762.1}; Flags: Fragment;	--	GO:0005634,nucleus; GO:0003677,DNA binding; GO:0046872,metal ion binding; GO:0006355,regulation of transcription, DNA-templated; GO:0006351,transcription, DNA-templated	Dof domain, zinc finger
gene-LOC103651211	1	NC_024461.2	201472856	201476757	-	LOC103651211	--	K04733 interleukin-1 receptor-associated kinase 4 [EC:2.7.11.1] | (RefSeq) LOW QUALITY PROTEIN: putative proline-rich receptor-like protein kinase PERK6 (A)	proline-rich receptor-like protein kinase PERK2 [Zea mays]	RecName: Full=Proline-rich receptor-like protein kinase PERK1; EC=2.7.11.1; AltName: Full=Proline-rich extensin-like receptor kinase 1; Short=AtPERK1;	SubName: Full=Proline-rich receptor-like protein kinase PERK15 {ECO:0000313|EMBL:ONM38205.1};	Serine/threonine protein kinase	GO:0016021,integral component of membrane; GO:0005886,plasma membrane; GO:0005524,ATP binding; GO:0004672,protein kinase activity; GO:0004674,protein serine/threonine kinase activity; GO:0004675,transmembrane receptor protein serine/threonine kinase activity; GO:0007166,cell surface receptor signaling pathway; GO:0046777,protein autophosphorylation; GO:0009620,response to fungus; GO:0009611,respo…	--
gene-LOC103651291	1	NC_024461.2	208811328	208813610	-	LOC103651291	--	K20716 mitogen-activated protein kinase kinase kinase 17/18 | (RefSeq) mitogen-activated protein kinase kinase kinase A (A)	mitogen-activated protein kinase kinase kinase 18 [Zea mays]	RecName: Full=Mitogen-activated protein kinase kinase kinase 17 {ECO:0000303|PubMed:25720833}; EC=2.7.11.25 {ECO:0000250|UniProtKB:Q9ZVP5, ECO:0000255|PROSITE-ProRule:PRU00159};	SubName: Full=NPK1-related protein kinase-like protein {ECO:0000313|EMBL:ONM38928.1};	MEKK and related serine/threonine protein kinases	GO:0005737,cytoplasm; GO:0005634,nucleus; GO:0005524,ATP binding; GO:0004709,MAP kinase kinase kinase activity; GO:0004674,protein serine/threonine kinase activity; GO:0004702,NA; GO:0009738,abscisic acid-activated signaling pathway; GO:0032147,activation of protein kinase activity; GO:0007346,regulation of mitotic cell cycle; GO:0009737,response to abscisic acid; GO:0006970,response to osmotic s…	Phosphotransferase enzyme family
gene-LOC103651407	1	NC_024461.2	216438455	216440353	+	LOC103651407	--	K13459 disease resistance protein RPS2 | (RefSeq) disease resistance protein At4g27190 (A)	WRKY transcription factor WRKY24 [Zea mays]	RecName: Full=Probable WRKY transcription factor 41; AltName: Full=WRKY DNA-binding protein 41;	SubName: Full=WRKY transcription factor {ECO:0000313|EMBL:AIB05910.1}; Flags: Fragment;	--	GO:0005634,nucleus; GO:0003700,DNA-binding transcription factor activity; GO:0043565,sequence-specific DNA binding; GO:0006351,transcription, DNA-templated	WRKY DNA -binding domain
gene-LOC103651447	1	NC_024461.2	218979430	218982259	+	LOC103651447	--	--	CASP-like protein 4U1 isoform X1 [Zea mays]	RecName: Full=CASP-like protein 4U1; Short=SbCASPL4U1;	SubName: Full=CASP-like protein 4U1 {ECO:0000313|EMBL:ONM39903.1};	--	GO:0016021,integral component of membrane; GO:0005886,plasma membrane	--
gene-LOC103652093	1	NC_024461.2	88992977	88994559	+	LOC103652093	--	K14300 nuclear pore complex protein Nup133 | (RefSeq) nuclear pore complex protein NUP133 (A)	uncharacterized protein LOC103652093 [Zea mays]	--	SubName: Full=Uncharacterized protein {ECO:0000313|EnsemblPlants:ORGLA08G0112700.1};	--	--	Domain of unknown function (DUF4218)
gene-LOC103652279	1	NC_024461.2	153914747	153915515	+	LOC103652279	--	K19589 release factor glutamine methyltransferase [EC:2.1.1.297] | (RefSeq) hemK methyltransferase family member 2-like (A)	hemK methyltransferase family member 2-like [Zea mays]	--	SubName: Full=HemK methyltransferase family member 2 {ECO:0000313|EMBL:ACG38344.1};	Predicted N6-DNA-methyltransferase	GO:0008168,methyltransferase activity; GO:0003676,nucleic acid binding	Methyltransferase domain
gene-LOC103652362	1	NC_024461.2	173059566	173060643	+	LOC103652362	--	K08695 anthocyanidin reductase [EC:1.3.1.77] | (RefSeq) anthocyanidin reductase ((2S)-flavan-3-ol-forming)-like (A)	anthocyanidin reductase ((2S)-flavan-3-ol-forming) [Zea mays]	RecName: Full=Anthocyanidin reductase ((2S)-flavan-3-ol-forming) {ECO:0000303|PubMed:16806954}; Short=VvANR {ECO:0000303|PubMed:16806954}; EC=1.3.1.112 {ECO:0000250|UniProtKB:Q5FB34}; AltName: Full=Protein BANYULS {ECO:0000303|PubMed:12788945}; Short=VvBAN {ECO:0000303|PubMed:12788945};	SubName: Full=Anthocyanidin reductase {ECO:0000313|EMBL:ONM35828.1};	Flavonol reductase/cinnamoyl-CoA reductase	GO:0050662,coenzyme binding; GO:0016491,oxidoreductase activity; GO:0009813,flavonoid biosynthetic process	RAWUL domain RING finger- and WD40-associated ubiquitin-like
gene-LOC103652607	1	NC_024461.2	225528791	225529761	+	LOC103652607	--	K23222 nuclease HARBI1 [EC:3.1.-.-] | (RefSeq) uncharacterized protein LOC8086313 (A)	transcription factor TCP8 [Zea mays]	RecName: Full=Transcription factor TCP20;	SubName: Full=Transcription factor TCP11 {ECO:0000313|EMBL:ONM03190.1};	--	GO:0005634,nucleus; GO:0003677,DNA binding; GO:0003700,DNA-binding transcription factor activity; GO:0000987,proximal promoter sequence-specific DNA binding; GO:0043565,sequence-specific DNA binding; GO:0009653,anatomical structure morphogenesis; GO:0006351,transcription, DNA-templated	TCP family transcription factor
gene-LOC103652893	1	--	--	--	--	--	--	--
gene-LOC103653182	1	NC_024462.2	44000345	44001278	+	LOC103653182	--	--	cyclin-dependent protein kinase inhibitor SMR1 [Zea mays]	--	SubName: Full=SMR7 {ECO:0000313|EMBL:ARU07788.1};	--	--	--
gene-LOC103653456	1	--	--	--	--	--	--	--
gene-LOC103653760	1	NC_024462.2	141340112	141343707	+	LOC103653760	--	K04730 interleukin-1 receptor-associated kinase 1 [EC:2.7.11.1] | (RefSeq) probable LRR receptor-like serine/threonine-protein kinase At3g47570 (A)	probable LRR receptor-like serine/threonine-protein kinase At3g47570 [Zea mays]	RecName: Full=Probable LRR receptor-like serine/threonine-protein kinase At3g47570; EC=2.7.11.1; Flags: Precursor;	SubName: Full=Protein kinase domain containing protein {ECO:0000313|EMBL:AQK53592.1};	--	GO:0016021,integral component of membrane; GO:0005886,plasma membrane; GO:0005524,ATP binding; GO:0004674,protein serine/threonine kinase activity	Protein tyrosine kinase
gene-LOC103653937	1	NC_024462.2	161032269	161036581	+	LOC103653937	--	K11855 ubiquitin carboxyl-terminal hydrolase 36/42 [EC:3.4.19.12] | (RefSeq) ubiquitin carboxyl-terminal hydrolase 21 isoform X1 (A)	ubiquitin carboxyl-terminal hydrolase 21 isoform X1 [Zea mays]	RecName: Full=Ubiquitin carboxyl-terminal hydrolase 21; EC=3.4.19.12; AltName: Full=Deubiquitinating enzyme 21; Short=AtUBP21; AltName: Full=Ubiquitin thioesterase 21; AltName: Full=Ubiquitin-specific-processing protease 21;	SubName: Full=Putative ubiquitin carboxyl-terminal hydrolase superfamily protein {ECO:0000313|EMBL:AQK54423.1};	Ubiquitin carboxyl-terminal hydrolase	GO:0036459,thiol-dependent ubiquitinyl hydrolase activity; GO:0016579,protein deubiquitination; GO:0006511,ubiquitin-dependent protein catabolic process	Ubiquitin carboxyl-terminal hydrolase
gene-LOC103654042	1	--	--	--	--	--	--	--
gene-LOC103654073	1	--	--	--	--	--	--	--
gene-LOC103654095	1	NC_024462.2	172596242	172598318	-	LOC103654095	--	K07426 cytochrome P450 family 4 subfamily B polypeptide 1 [EC:1.14.14.1] | (RefSeq) cytokinin hydroxylase-like (A)	cytochrome P450 714C3 [Zea mays]	RecName: Full=Cytochrome P450 714A1; EC=1.14.-.-; AltName: Full=EUI-like P450 A1;	SubName: Full=Putative cytochrome P450 superfamily protein {ECO:0000313|EMBL:AQK55303.1};	Cytochrome P450 CYP4/CYP19/CYP26 subfamilies	GO:0005789,endoplasmic reticulum membrane; GO:0016021,integral component of membrane; GO:0020037,heme binding; GO:0005506,iron ion binding; GO:0004497,monooxygenase activity; GO:0016705,oxidoreductase activity, acting on paired donors, with incorporation or reduction of molecular oxygen	Tetracyclin repressor-like, C-terminal domain
gene-LOC103654104	1	NC_024462.2	173385705	173397608	-	LOC103654104	--	K05610 ubiquitin carboxyl-terminal hydrolase L5 [EC:3.4.19.12] | (RefSeq) ubiquitin carboxyl-terminal hydrolase 2-like (A)	ubiquitin carboxyl-terminal hydrolase 2 [Zea mays]	RecName: Full=Ubiquitin carboxyl-terminal hydrolase 2 {ECO:0000303|PubMed:17559514}; EC=3.4.19.12 {ECO:0000305};	RecName: Full=Ubiquitin carboxyl-terminal hydrolase {ECO:0000256|PIRNR:PIRNR038120}; EC=3.4.19.12 {ECO:0000256|PIRNR:PIRNR038120};	--	GO:0005737,cytoplasm; GO:0005634,nucleus; GO:0004843,thiol-dependent ubiquitin-specific protease activity; GO:0016579,protein deubiquitination; GO:0010016,shoot system morphogenesis; GO:0006511,ubiquitin-dependent protein catabolic process	Ubiquitin carboxyl-terminal hydrolase, family 1
gene-LOC103654240	1	NC_024462.2	183208166	183209527	+	LOC103654240	--	K00020 3-hydroxyisobutyrate dehydrogenase [EC:1.1.1.31] | (RefSeq) 6-phosphogluconate dehydrogenase-like protein (A)	protein EXORDIUM [Zea mays]	RecName: Full=Protein EXORDIUM; Flags: Precursor;	SubName: Full=Protein EXORDIUM {ECO:0000313|EMBL:AQK56469.1};	--	GO:0048046,apoplast; GO:0005618,cell wall; GO:0005615,extracellular space; GO:0005794,Golgi apparatus; GO:0009505,plant-type cell wall; GO:0009741,response to brassinosteroid	Phosphate-induced protein 1 conserved region
gene-LOC103654359	1	NC_024462.2	193274586	193275818	-	LOC103654359	--	K00521 ferric-chelate reductase [EC:1.16.1.7] | (RefSeq) ferric reduction oxidase 7, chloroplastic-like (A)	uncharacterized protein LOC103654359 [Zea mays]	RecName: Full=NAC domain-containing protein 90; Short=ANAC090;	SubName: Full=Putative NAC domain transcription factor superfamily protein {ECO:0000313|EMBL:AQK57427.1};	--	GO:0005634,nucleus; GO:0003677,DNA binding; GO:0003700,DNA-binding transcription factor activity; GO:0006351,transcription, DNA-templated	No apical meristem (NAM) protein
gene-LOC103654395	1	NC_024462.2	195499971	195501592	-	LOC103654395	--	K19042 E3 ubiquitin-protein ligase BOI and related proteins [EC:2.3.2.27] | (RefSeq) E3 ubiquitin-protein ligase BOI (A)	E3 ubiquitin-protein ligase BOI [Zea mays]	RecName: Full=Probable BOI-related E3 ubiquitin-protein ligase 2; EC=2.3.2.27 {ECO:0000250|UniProtKB:Q9FHE4}; AltName: Full=RING-type E3 ubiquitin transferase BRG2 {ECO:0000305};	SubName: Full=Putative RING zinc finger domain superfamily protein {ECO:0000313|EMBL:AQK57564.1};	Predicted E3 ubiquitin ligase	GO:0046872,metal ion binding; GO:0016740,transferase activity; GO:0006952,defense response; GO:0043161,proteasome-mediated ubiquitin-dependent protein catabolic process; GO:0043067,regulation of programmed cell death	Prokaryotic RING finger family 4
gene-LOC103654541	1	NC_024462.2	207128890	207132342	-	LOC103654541	--	--	serine/arginine repetitive matrix protein 1 isoform X1 [Zea mays]	--	SubName: Full=Uncharacterized protein {ECO:0000313|EMBL:AQK58484.1, ECO:0000313|EnsemblPlants:Zm00001d052981_P001};	--	GO:0051513,regulation of monopolar cell growth	Domain of unknown function (DUF4378)
gene-LOC103654553	1	--	--	--	--	--	--	--
gene-LOC103654569	1	NC_024462.2	210921169	210924729	+	LOC103654569	--	K01937 CTP synthase [EC:6.3.4.2] | (RefSeq) CTP synthase 1-like (A)	uncharacterized protein LOC100194225 [Zea mays]	RecName: Full=U11/U12 small nuclear ribonucleoprotein 59 kDa protein; Short=U11/U12 snRNP 59 kDa protein; Short=U11/U12-59K;	SubName: Full=U11/U12 small nuclear ribonucleoprotein 59 kDa protein {ECO:0000313|EMBL:AQK58615.1};	--	GO:0005681,spliceosomal complex; GO:0006397,mRNA processing; GO:0008380,RNA splicing	Programmed cell death protein 7
gene-LOC103654664	1	NC_024462.2	222232753	222233902	+	LOC103654664	--	K00384 thioredoxin reductase (NADPH) [EC:1.8.1.9] | (RefSeq) thioredoxin reductase 1-like (A)	putative germin-like protein 2-1 [Zea mays]	RecName: Full=Putative germin-like protein 2-1; Flags: Precursor;	SubName: Full=Germin-like protein subfamily 1 member 8 {ECO:0000313|EMBL:AQK59036.1};	--	GO:0048046,apoplast; GO:0005618,cell wall; GO:0030145,manganese ion binding; GO:0045735,nutrient reservoir activity	Cupin domain
gene-LOC103654725	1	NC_024462.2	228801767	228805268	-	LOC103654725	--	--	uncharacterized protein LOC103639628 isoform X2 [Zea mays]	--	SubName: Full=Uncharacterized protein {ECO:0000313|EMBL:AQK59360.1, ECO:0000313|EnsemblPlants:Zm00001d053386_P001};	--	--	--
gene-LOC103654817	1	NC_024462.2	236577012	236580290	+	LOC103654817	--	K15639 PHYB activation tagged suppressor 1 [EC:1.14.-.-] | (RefSeq) cytochrome P450 734A2 (A)	cytochrome P450 734A2 [Zea mays]	RecName: Full=Cytochrome P450 734A2; EC=1.14.-.-;	SubName: Full=Cytochrome P450 734A1 {ECO:0000313|EMBL:AQK59916.1};	Cytochrome P450 CYP4/CYP19/CYP26 subfamilies	GO:0016021,integral component of membrane; GO:0020037,heme binding; GO:0005506,iron ion binding; GO:0004497,monooxygenase activity; GO:0016705,oxidoreductase activity, acting on paired donors, with incorporation or reduction of molecular oxygen; GO:0010268,brassinosteroid homeostasis; GO:0016131,brassinosteroid metabolic process; GO:0040008,regulation of growth	Cytochrome P450
gene-LOC103655092	1	NC_024462.2	10532758	10533655	-	LOC103655092	--	--	Barwin [Macleaya cordata]	RecName: Full=Hevein-like preproprotein; Contains: RecName: Full=CB-HEL; Contains: RecName: Full=CD-HEL; EC=3.1.-.-; AltName: Full=RNase; Flags: Precursor;	SubName: Full=Barwin {ECO:0000313|EMBL:OVA16236.1};	Predicted chitinase	GO:0005773,vacuole; GO:0008061,chitin binding; GO:0004540,ribonuclease activity; GO:0042742,defense response to bacterium; GO:0009817,defense response to fungus, incompatible interaction; GO:0031640,killing of cells of other organism; GO:0009723,response to ethylene; GO:0080027,response to herbivore; GO:0009651,response to salt stress; GO:0009615,response to virus; GO:0009627,systemic acquired re…	Barwin family
gene-LOC103655148	1	--	--	--	--	--	--	--
gene-LOC103655156	1	--	--	--	--	--	--	--
gene-LOC103655298	1	--	--	--	--	--	--	--
gene-LOC103655729	1	NC_024462.2	179564558	179565262	+	LOC103655729	--	K09286 EREBP-like factor | (RefSeq) hypothetical protein (A)	dehydration-responsive element-binding protein 1G [Zea mays]	RecName: Full=Ethylene-responsive transcription factor ERF017;	SubName: Full=Putative AP2/EREBP transcription factor superfamily protein {ECO:0000313|EMBL:AQK56190.1};	--	GO:0005634,nucleus; GO:0003677,DNA binding; GO:0003700,DNA-binding transcription factor activity; GO:0009873,ethylene-activated signaling pathway; GO:0006351,transcription, DNA-templated	AP2 domain
gene-LOC107403149	1	NC_024466.2	157649452	157650987	+	LOC107403149	--	K20716 mitogen-activated protein kinase kinase kinase 17/18 | (RefSeq) uncharacterized protein LOC107403149 (A)	uncharacterized protein LOC107403149 [Zea mays]	RecName: Full=Mitogen-activated protein kinase kinase kinase 17 {ECO:0000303|PubMed:25720833}; EC=2.7.11.25 {ECO:0000250|UniProtKB:Q9ZVP5, ECO:0000255|PROSITE-ProRule:PRU00159};	SubName: Full=MAP kinase kinase kinase18 {ECO:0000313|EMBL:AQK97686.1};	MEKK and related serine/threonine protein kinases	GO:0005737,cytoplasm; GO:0005634,nucleus; GO:0005524,ATP binding; GO:0004709,MAP kinase kinase kinase activity; GO:0004674,protein serine/threonine kinase activity; GO:0004702,NA; GO:0009738,abscisic acid-activated signaling pathway; GO:0032147,activation of protein kinase activity; GO:0007346,regulation of mitotic cell cycle; GO:0009737,response to abscisic acid; GO:0006970,response to osmotic s…	Lipopolysaccharide kinase (Kdo/WaaP) family
gene-LOC107522024	1	NC_024463.2	2439260	2442314	+	LOC107522024	--	K09250 cellular nucleic acid-binding protein | (RefSeq) uncharacterized protein LOC107522024 (A)	uncharacterized protein LOC107522024 [Zea mays]	RecName: Full=Cold shock protein 1; Short=AtCSP1; AltName: Full=Cold shock domain-containing protein 1;	SubName: Full=Uncharacterized protein {ECO:0000313|EMBL:ACN27672.1};	E3 ubiquitin ligase interacting with arginine methyltransferase	GO:0005737,cytoplasm; GO:0005634,nucleus; GO:0003690,double-stranded DNA binding; GO:0003729,mRNA binding; GO:0003723,RNA binding; GO:0003697,single-stranded DNA binding; GO:0008270,zinc ion binding; GO:0009631,cold acclimation; GO:0032508,DNA duplex unwinding; GO:0006355,regulation of transcription, DNA-templated; GO:0009409,response to cold; GO:0009651,response to salt stress; GO:0009414,respon…	GAG-polyprotein viral zinc-finger
gene-LOC107648850	1	NC_024459.2	298700320	298701131	+	LOC107648850	--	K23480 zinc finger protein 362/384 | (RefSeq) zinc finger protein ZAT5 (A)	uncharacterized protein LOC107648850 [Zea mays]	RecName: Full=Zinc finger protein ZAT7;	SubName: Full=Zinc finger protein ZAT11 {ECO:0000313|EMBL:ONM10911.1};	FOG: Zn-finger	GO:0005634,nucleus; GO:0003700,DNA-binding transcription factor activity; GO:0046872,metal ion binding; GO:0003676,nucleic acid binding; GO:0045926,negative regulation of growth; GO:0006355,regulation of transcription, DNA-templated; GO:0010200,response to chitin; GO:0006979,response to oxidative stress; GO:0006351,transcription, DNA-templated	C2H2-type zinc finger
gene-LOC109729185	1	--	--	--	--	--	--	--
gene-LOC109939175	1	NC_024460.2	26408427	26412118	-	LOC109939175	--	--	DNA-directed RNA polymerase III subunit RPC9-like [Zea mays]	--	SubName: Full=RNA polymerase II Rpb4 core protein {ECO:0000313|EMBL:ONM15631.1};	Predicted RNA polymerase III subunit C17	GO:0003899,DNA-directed 5'-3' RNA polymerase activity; GO:0000166,nucleotide binding; GO:0006351,transcription, DNA-templated	RNA polymerase Rpb4
gene-LOC109939310	1	--	--	--	--	--	--	--
gene-LOC109939317	1	--	--	--	--	--	--	--
gene-LOC109939917	1	NC_024463.2	49227571	49230627	+	LOC109939917	--	K15289 solute carrier family 35, member F5 | (RefSeq) uncharacterized vacuolar membrane protein YML018C-like (A)	uncharacterized vacuolar membrane protein YML018C isoform X2 [Zea mays]	--	SubName: Full=EamA-like transporter family {ECO:0000313|EMBL:AQK66333.1};	Predicted membrane protein	GO:0016021,integral component of membrane; GO:0022857,transmembrane transporter activity	Purine nucleobase transmembrane transport
gene-LOC109939952	1	--	--	--	--	--	--	--
gene-LOC109940246	1	NC_024464.2	173879255	173882166	-	LOC109940246	--	K10727 chromatin licensing and DNA replication factor 1 | (RefSeq) CDT1-like protein a, chloroplastic (A)	uncharacterized protein LOC109940246 isoform X1 [Zea mays]	--	SubName: Full=Uncharacterized protein {ECO:0000313|EMBL:AQK89090.1, ECO:0000313|EnsemblPlants:Zm00001d039230_P001};	--	--	Protein of unknown function (DUF4022)
gene-LOC109940457	1	NC_024464.2	82047707	82048306	-	LOC109940457	--	--	uncharacterized protein LOC109940457 [Zea mays]	--	--	--	--	--
gene-LOC109940821	1	NC_024465.2	165869030	165870475	-	LOC109940821	--	K04371 mitogen-activated protein kinase 1/3 [EC:2.7.11.24] | (RefSeq) LOW QUALITY PROTEIN: mitogen-activated protein kinase 9-like (A)	mitogen-activated protein kinase 10 [Zea mays]	RecName: Full=Mitogen-activated protein kinase 10; Short=MAP kinase 10; EC=2.7.11.24;	SubName: Full=Big map kinase/bmk {ECO:0000313|EMBL:ONM59067.1};	Mitogen-activated protein kinase	GO:0005737,cytoplasm; GO:0005634,nucleus; GO:0005524,ATP binding; GO:0004707,MAP kinase activity; GO:0010468,regulation of gene expression	--
gene-LOC109940845	1	NC_024465.2	102196710	102197757	+	LOC109940845	--	--	uncharacterized protein LOC109940845 [Zea mays]	--	SubName: Full=Uncharacterized protein {ECO:0000313|EMBL:ONM54615.1, ECO:0000313|EnsemblPlants:Zm00001d020250_P001};	--	--	Cotton fibre expressed protein
gene-LOC109940938	1	NC_024465.2	116924934	116926659	-	LOC109940938	--	K10406 kinesin family member C2/C3 | (RefSeq) kinesin KP1-like (A)	uncharacterized protein LOC109940938 [Zea mays]	--	SubName: Full=DUF868 family protein {ECO:0000313|EMBL:ONM54970.1};	--	--	Plant protein of unknown function (DUF868)
gene-LOC109941200	1	--	--	--	--	--	--	--
gene-LOC109941388	1	--	--	--	--	--	--	--
gene-LOC109941699	1	--	--	--	--	--	--	--
gene-LOC109942380	1	NC_024467.2	32796330	32824567	-	LOC109942380	--	K01913 acetate---CoA ligase [EC:6.2.1.1] | (RefSeq) acetate/butyrate--CoA ligase AAE7, peroxisomal (A)	probable acyl-activating enzyme 6 [Zea mays]	RecName: Full=Probable acyl-activating enzyme 5, peroxisomal; EC=6.2.1.-; AltName: Full=AMP-binding protein 5; Short=AtAMPBP5;	SubName: Full=Putative acyl-activating enzyme 5 peroxisomal {ECO:0000313|EMBL:AQL02970.1};	Acyl-CoA synthetase	GO:0005777,peroxisome; GO:0016874,ligase activity; GO:0006631,fatty acid metabolic process	AMP-binding enzyme C-terminal domain
gene-LOC109942770	1	--	--	--	--	--	--	--
gene-LOC109943070	1	--	--	--	--	--	--	--
gene-LOC109943176	1	NC_024468.2	114035992	114037489	+	LOC109943176	--	K19042 E3 ubiquitin-protein ligase BOI and related proteins [EC:2.3.2.27] | (RefSeq) BOI-related E3 ubiquitin-protein ligase 1-like (A)	BOI-related E3 ubiquitin-protein ligase 1 [Zea mays]	RecName: Full=Probable BOI-related E3 ubiquitin-protein ligase 3; EC=2.3.2.27 {ECO:0000250|UniProtKB:Q9FHE4}; AltName: Full=RING-type E3 ubiquitin transferase BRG3 {ECO:0000305};	SubName: Full=Putative BOI-related E3 ubiquitin-protein ligase 2 {ECO:0000313|EMBL:AQK43513.1};	Predicted E3 ubiquitin ligase	GO:0005634,nucleus; GO:0046872,metal ion binding; GO:0016740,transferase activity; GO:0006952,defense response; GO:0043161,proteasome-mediated ubiquitin-dependent protein catabolic process; GO:0043067,regulation of programmed cell death	Zinc finger, C3HC4 type (RING finger)
gene-LOC109943395	1	--	--	--	--	--	--	--
gene-LOC109943413	1	--	--	--	--	--	--	--
gene-LOC109943422	1	NC_024459.2	63585534	63588950	+	LOC109943422	--	--	uncharacterized protein LOC109943422 [Zea mays]	--	SubName: Full=ARM repeat superfamily protein {ECO:0000313|EMBL:ONL98308.1};	--	GO:0016021,integral component of membrane	Armadillo/beta-catenin-like repeat
gene-LOC109943436	1	--	--	--	--	--	--	--
gene-LOC109943489	1	--	--	--	--	--	--	--
gene-LOC109943555	1	--	--	--	--	--	--	--
gene-LOC109943627	1	--	--	--	--	--	--	--
gene-LOC109943797	1	--	--	--	--	--	--	--
gene-LOC109943946	1	--	--	--	--	--	--	--
gene-LOC109944060	1	NC_024460.2	197658875	197660972	-	LOC109944060	--	--	uncharacterized protein LOC109944060 [Zea mays]	--	--	--	--	--
gene-LOC109944335	1	NC_024460.2	175112740	175113249	+	LOC109944335	--	K03260 translation initiation factor 4G | (RAP-DB) Os06g0520600, ZINC_FINGER_CCCH_DOMAIN-CONTAINING_PROTEIN_43, C3H43; Similar to Zinc finger CCCH type domain containing protein ZFN-like 1. (A)	uncharacterized protein LOC109944335, partial [Zea mays]	RecName: Full=Zinc finger CCCH domain-containing protein 43; Short=OsC3H43;	SubName: Full=Uncharacterized protein {ECO:0000313|EMBL:PAN52936.1};	--	GO:0003677,DNA binding; GO:0046872,metal ion binding; GO:0003723,RNA binding	--
gene-LOC109944627	1	NC_024460.2	236077395	236079272	-	LOC109944627	--	--	patatin-like protein 1 [Zea mays]	RecName: Full=Patatin-like protein 2; Short=OsPLP2; EC=3.1.1.-;	RecName: Full=Patatin {ECO:0000256|RuleBase:RU361262}; EC=3.1.1.- {ECO:0000256|RuleBase:RU361262};	Ca2+-independent phospholipase A2	GO:0005737,cytoplasm; GO:0016020,membrane; GO:0047372,acylglycerol lipase activity; GO:0004620,phospholipase activity; GO:0006952,defense response; GO:0016042,lipid catabolic process	--
gene-LOC109944983	1	NC_024461.2	41118311	41122695	+	LOC109944983	--	--	uncharacterized protein LOC109944983 [Zea mays]	--	SubName: Full=Uncharacterized protein {ECO:0000313|EMBL:ONM31278.1, ECO:0000313|EnsemblPlants:Zm00001d040390_P003};	--	--	Asparaginase
gene-LOC109945128	1	NC_024461.2	155057372	155058018	-	LOC109945128	--	K08903 photosystem II 13kDa protein | (RefSeq) photosystem II reaction center W protein (A)	photosystem II reaction center W protein isoform X1 [Zea mays]	RecName: Full=Photosystem II reaction center PSB28 protein, chloroplastic; AltName: Full=Photosystem II protein W-like; Flags: Precursor;	RecName: Full=Photosystem II reaction center Psb28 protein {ECO:0000256|RuleBase:RU003509};	--	GO:0009535,chloroplast thylakoid membrane; GO:0009654,photosystem II oxygen evolving complex; GO:0015979,photosynthesis	Psb28 protein
gene-LOC109945191	1	NC_024461.2	203986834	203988107	-	LOC109945191	--	K23222 nuclease HARBI1 [EC:3.1.-.-] | (RefSeq) uncharacterized protein LOC103646140 isoform X1 (A)	uncharacterized protein LOC109945191 [Zea mays]	--	SubName: Full=Uncharacterized protein {ECO:0000313|EMBL:JAF54352.1};	--	GO:0016788,hydrolase activity, acting on ester bonds	Plant transposon protein
gene-LOC109945968	1	--	--	--	--	--	--	--
gene-LOC111589421	1	--	--	--	--	--	--	--
gene-LOC111589769	1	NC_024465.2	161667552	161670367	+	LOC111589769	--	K20858 calcium uniporter protein, mitochondrial | (RefSeq) uncharacterized LOC105046210 (A)	pentatricopeptide repeat-containing protein At4g18975, chloroplastic-like [Zea mays]	RecName: Full=Pentatricopeptide repeat-containing protein At4g18975, chloroplastic; Flags: Precursor;	SubName: Full=Pentatricopeptide repeat-containing protein chloroplastic {ECO:0000313|EMBL:ONM58204.1};	--	GO:0009507,chloroplast; GO:0043231,intracellular membrane-bounded organelle; GO:0004519,endonuclease activity; GO:0003723,RNA binding; GO:0009451,RNA modification	PPR repeat
gene-LOC541726	1	NC_024463.2	190146623	190148406	-	LOC541726	--	K09422 transcription factor MYB, plant | (RefSeq) myb-related protein 308 (A)	myb-related protein 308 [Zea mays]	RecName: Full=Transcription factor MYB21; AltName: Full=Myb homolog 3; Short=AtMyb3; AltName: Full=Myb-related protein 21; Short=AtMYB21;	SubName: Full=R2R3MYB-domain protein {ECO:0000313|EMBL:AQK72661.1};	Transcription factor, Myb superfamily	GO:0005634,nucleus; GO:0000981,DNA-binding transcription factor activity, RNA polymerase II-specific; GO:0043565,sequence-specific DNA binding; GO:0001135,RNA polymerase II transcription regulator recruiting activity; GO:0044212,transcription regulatory region DNA binding; GO:0030154,cell differentiation; GO:0009740,gibberellic acid mediated signaling pathway; GO:0009867,jasmonic acid mediated si…	Myb-like DNA-binding domain
gene-LOC541871	1	NC_024459.2	218500155	218501657	+	LOC541871	--	K11275 histone H1/5 | (RefSeq) LOC109734266; HMG-Y-related protein A-like (A)	HMGI/Y protein [Zea mays]	RecName: Full=HMG-Y-related protein A; Short=ZmHMGA; AltName: Full=High mobility group A protein;	SubName: Full=HMGI/Y protein {ECO:0000313|EMBL:CAB40848.2};	--	GO:0005730,nucleolus; GO:0000786,nucleosome; GO:0043565,sequence-specific DNA binding; GO:0006334,nucleosome assembly; GO:2000014,regulation of endosperm development; GO:0006355,regulation of transcription, DNA-templated	AT hook motif
gene-MIR164d	1	--	--	--	--	--	--	--
gene-MYB112	1	NC_024467.2	99814832	99816120	+	MYB112	--	K09422 transcription factor MYB, plant | (RefSeq) MYB112; MYB transcription factor TaMYB1 (A)	MYB transcription factor TaMYB1 [Zea mays]	RecName: Full=Transcription factor MYB44 {ECO:0000303|PubMed:11597504}; AltName: Full=Myb-related protein 44 {ECO:0000303|PubMed:11597504}; Short=AtMYB44 {ECO:0000303|PubMed:11597504}; AltName: Full=Myb-related protein R1 {ECO:0000303|PubMed:9678577}; Short=AtMYBR1 {ECO:0000303|PubMed:9678577};	SubName: Full=MYB transcription factor {ECO:0000313|EMBL:AIB05022.1}; SubName: Full=MYB transcription factor TaMYB1 {ECO:0000313|EMBL:ACG41591.1};	Transcription factor, Myb superfamily	GO:0005634,nucleus; GO:0003700,DNA-binding transcription factor activity; GO:0000981,DNA-binding transcription factor activity, RNA polymerase II-specific; GO:0043565,sequence-specific DNA binding; GO:0001135,RNA polymerase II transcription regulator recruiting activity; GO:0044212,transcription regulatory region DNA binding; GO:0009738,abscisic acid-activated signaling pathway; GO:0030154,cell d…	Rap1 Myb domain
gene-MYB121	1	NC_024459.2	234842943	234845229	+	MYB121	--	K09422 transcription factor MYB, plant | (RefSeq) MYB121; putative MYB DNA-binding domain superfamily protein (A)	putative MYB DNA-binding domain superfamily protein [Zea mays]	RecName: Full=Transcription factor MYB15 {ECO:0000305}; AltName: Full=Myb-related protein 15 {ECO:0000305}; Short=AtMYB15 {ECO:0000312|EMBL:CAA74603.1}; AltName: Full=Myb-related protein Y19 {ECO:0000305}; Short=AtY19 {ECO:0000303|PubMed:8980549};	SubName: Full=MYB transcription factor {ECO:0000313|EMBL:AIB04389.1}; SubName: Full=Myb domain protein 15 {ECO:0000313|EMBL:ONM05776.1};	Transcription factor, Myb superfamily	GO:0005634,nucleus; GO:0003700,DNA-binding transcription factor activity; GO:0000981,DNA-binding transcription factor activity, RNA polymerase II-specific; GO:0043565,sequence-specific DNA binding; GO:0001135,RNA polymerase II transcription regulator recruiting activity; GO:0044212,transcription regulatory region DNA binding; GO:0030154,cell differentiation; GO:0006357,regulation of transcription…	Myb-like DNA-binding domain
gene-MYB145	1	NC_024461.2	52179051	52180186	+	MYB145	--	K09422 transcription factor MYB, plant | (RefSeq) MYB145; cpm7 (A)	cpm7 [Zea mays]	RecName: Full=Transcription factor JAMYB {ECO:0000305}; AltName: Full=OsJAMyb {ECO:0000303|PubMed:11310740};	SubName: Full=Cpm7 {ECO:0000313|EMBL:ACG45505.1};	Transcription factor, Myb superfamily	GO:0005634,nucleus; GO:0000981,DNA-binding transcription factor activity, RNA polymerase II-specific; GO:0043565,sequence-specific DNA binding; GO:0001135,RNA polymerase II transcription regulator recruiting activity; GO:0044212,transcription regulatory region DNA binding; GO:0030154,cell differentiation; GO:0006952,defense response; GO:0006357,regulation of transcription by RNA polymerase II; GO…	Myb-like DNA-binding domain
gene-NAC1	1	NC_024459.2	297602147	297603250	+	NAC1	--	K00521 ferric-chelate reductase [EC:1.16.1.7] | (RefSeq) ferric reduction oxidase 7, chloroplastic-like (A)	NAC1 transcription factor [Zea mays]	RecName: Full=NAC domain-containing protein 2 {ECO:0000303|PubMed:15029955}; Short=ONAC002 {ECO:0000303|PubMed:15029955}; AltName: Full=OsNAC19 {ECO:0000303|Ref.1}; AltName: Full=Protein STRESS-RESPONSIVE NAC 1 {ECO:0000303|PubMed:16924117};	SubName: Full=NAC domain-containing protein 67 {ECO:0000313|EMBL:ACG35524.1}; SubName: Full=NAC transcription factor {ECO:0000313|EMBL:AIB05467.1}; SubName: Full=NAC1 {ECO:0000313|EMBL:AKP20516.1}; SubName: Full=NAC1 transcription factor {ECO:0000313|EMBL:ACF33136.1}; SubName: Full=SNAC1 {ECO:0000313|EMBL:AEY78612.1};	--	GO:0005634,nucleus; GO:0042803,protein homodimerization activity; GO:0043565,sequence-specific DNA binding; GO:1901002,positive regulation of response to salt stress; GO:1902584,positive regulation of response to water deprivation; GO:0006355,regulation of transcription, DNA-templated; GO:0006351,transcription, DNA-templated	No apical meristem (NAM) protein
gene-PP2C14	1	NC_024459.2	39490052	39492197	-	PP2C14	--	K14497 protein phosphatase 2C [EC:3.1.3.16] | (RefSeq) PP2C14; 2C-type protein phosphatase protein (A)	unknown [Zea mays]	RecName: Full=Probable protein phosphatase 2C 30; Short=OsPP2C30; EC=3.1.3.16;	SubName: Full=Orphans transcription factor {ECO:0000313|EMBL:AIB05797.1};	Serine/threonine protein phosphatase	GO:0046872,metal ion binding; GO:0004722,protein serine/threonine phosphatase activity	Protein phosphatase 2C
gene-PP2C26	1	NC_024459.2	45537884	45539961	+	PP2C26	--	K17506 protein phosphatase 1L [EC:3.1.3.16] | (RefSeq) PP2C26; 2C-type protein phosphatase protein (A)	2C-type protein phosphatase protein [Zea mays]	RecName: Full=Probable protein phosphatase 2C 32; Short=OsPP2C32; EC=3.1.3.16;	SubName: Full=2C-type protein phosphatase protein {ECO:0000313|EMBL:AIG52091.1}; SubName: Full=Orphans transcription factor {ECO:0000313|EMBL:AIB05385.1}; SubName: Full=Protein phosphatase type 2-C {ECO:0000313|EMBL:ABM30224.1};	Serine/threonine protein phosphatase	GO:0016021,integral component of membrane; GO:0046872,metal ion binding; GO:0004722,protein serine/threonine phosphatase activity	Stage II sporulation protein E (SpoIIE)
gene-PPCK4	1	NC_024460.2	31084436	31085836	+	PPCK4	--	K04515 calcium/calmodulin-dependent protein kinase (CaM kinase) II [EC:2.7.11.17] | (RefSeq) phosphoenolpyruvate carboxylase kinase 1-like (A)	phosphoenolpyruvate carboxylase kinase 4 [Zea mays]	RecName: Full=Phosphoenolpyruvate carboxylase kinase 1; Short=AtPPCK1; EC=2.7.11.1;	SubName: Full=Calcium-dependent protein kinase 2 {ECO:0000313|EMBL:ACG40175.1}; SubName: Full=Phosphoenolpyruvate carboxylase kinase 2 {ECO:0000313|EMBL:ONM15983.1};	Ca2+/calmodulin-dependent protein kinase, EF-Hand protein superfamily	GO:0005737,cytoplasm; GO:0005634,nucleus; GO:0005524,ATP binding; GO:0009931,calcium-dependent protein serine/threonine kinase activity; GO:0005516,calmodulin binding; GO:0004683,calmodulin-dependent protein kinase activity; GO:0004674,protein serine/threonine kinase activity; GO:0035556,intracellular signal transduction; GO:0018105,peptidyl-serine phosphorylation; GO:0046777,protein autophosphor…	Fungal protein kinase
gene-SGR1	1	NC_024460.2	201912786	201914698	-	SGR1	--	K22013 magnesium dechelatase [EC:4.99.1.10] | (RefSeq) hypothetical protein (A)	hypothetical protein ARALYDRAFT_352273 [Arabidopsis lyrata subsp. lyrata]	RecName: Full=Protein STAY-GREEN, chloroplastic; AltName: Full=Protein STAYGREEN; Flags: Precursor;	SubName: Full=Uncharacterized protein {ECO:0000313|EMBL:EFH48891.1};	--	GO:0009507,chloroplast	Staygreen protein
gene-TIDP2779	1	NC_024467.2	106814743	106815891	+	TIDP2779	--	--	uncharacterized protein LOC100384718 [Zea mays]	RecName: Full=Chaperone protein dnaJ 8, chloroplastic; Short=AtDjC8; Short=AtJ8; Flags: Precursor;	SubName: Full=Chaperone protein dnaJ 8 chloroplastic {ECO:0000313|EMBL:AQL05050.1};	Molecular chaperone (DnaJ superfamily)	GO:0009507,chloroplast; GO:0009570,chloroplast stroma; GO:0005634,nucleus; GO:0009416,response to light stimulus	DnaJ domain
gene-TIDP2949	1	NC_024461.2	186840835	186843866	-	TIDP2949	--	K13424 WRKY transcription factor 33 | (RefSeq) TIDP2949; uncharacterized protein LOC100279301 (A)	uncharacterized protein LOC100279301 [Zea mays]	RecName: Full=WRKY transcription factor WRKY24 {ECO:0000303|PubMed:16919842}; Short=OsWRKY24 {ECO:0000303|PubMed:16919842};	SubName: Full=Uncharacterized protein {ECO:0000313|EMBL:ACL52601.1};	--	GO:0005634,nucleus; GO:0003700,DNA-binding transcription factor activity; GO:0043565,sequence-specific DNA binding; GO:0009738,abscisic acid-activated signaling pathway; GO:0009740,gibberellic acid mediated signaling pathway; GO:0009788,negative regulation of abscisic acid-activated signaling pathway; GO:0009938,negative regulation of gibberellic acid mediated signaling pathway; GO:0045893,positi…	--
gene-TIDP3044	1	NC_024461.2	168999383	169003375	+	TIDP3044	--	K09775 uncharacterized protein | (RefSeq) TIDP3044; uncharacterized protein LOC100281758 (A)	uncharacterized protein LOC100281758 [Zea mays]	--	SubName: Full=Acid phosphatase/vanadium-dependent haloperoxidase related {ECO:0000313|EMBL:ACG29897.1}; SubName: Full=Acid phosphatase/vanadium-dependent haloperoxidase-related protein {ECO:0000313|EMBL:ONM35494.1};	--	GO:0016021,integral component of membrane; GO:0004601,peroxidase activity	PAP2 superfamily
gene-TIDP3279	1	NC_024461.2	119199380	119200177	+	TIDP3279	--	K13448 calcium-binding protein CML | (RefSeq) TIDP3279; uncharacterized protein LOC100280399 (A)	uncharacterized protein LOC100280399 [Zea mays]	RecName: Full=Calmodulin-like protein 5; AltName: Full=Calmodulin-2; AltName: Full=OsCAM-2;	SubName: Full=Calmodulin {ECO:0000313|EMBL:ACG26442.1}; SubName: Full=Calmodulin-like protein 11 {ECO:0000313|EMBL:ONM32993.1};	Calmodulin and related proteins (EF-Hand superfamily)	GO:0005509,calcium ion binding	Ca2+ insensitive EF hand
gene-TIDP3280	1	NC_024460.2	223829112	223831633	-	TIDP3280	--	K10277 lysine-specific demethylase 8 [EC:1.14.11.27] | (RefSeq) uncharacterized protein LOC111590857 (A)	uncharacterized protein LOC100275369 [Zea mays]	RecName: Full=Protein ENHANCED DISEASE RESISTANCE 4 {ECO:0000303|PubMed:25747881};	SubName: Full=Uncharacterized protein {ECO:0000313|EMBL:ACG27638.1, ECO:0000313|EnsemblPlants:Zm00001d007175_P001};	--	GO:0005768,endosome; GO:0005886,plasma membrane; GO:0006952,defense response; GO:0006897,endocytosis; GO:1900150,regulation of defense response to fungus; GO:0030100,regulation of endocytosis; GO:0009620,response to fungus; GO:0009863,salicylic acid mediated signaling pathway	--
gene-TIDP3406	1	NC_024459.2	19906134	19909038	-	TIDP3406	--	K02548 1,4-dihydroxy-2-naphthoate octaprenyltransferase [EC:2.5.1.74 2.5.1.-] | (RefSeq) TIDP3406; uncharacterized protein LOC100285808 (A)	unknown [Zea mays]	RecName: Full=2-carboxy-1,4-naphthoquinone phytyltransferase, chloroplastic; EC=2.5.1.130 {ECO:0000269|PubMed:15686525}; AltName: Full=1,4-dihydroxy-2-naphthoate phytyltransferase; AltName: Full=1,4-dihydroxy-2-naphthoate polyprenyltransferase; AltName: Full=Protein ABERRANT CHLOROPLAST DEVELOPMENT 4; AltName: Full=menA-like protein; Short=AtMENA; Flags: Precursor;	SubName: Full=Uncharacterized protein {ECO:0000313|EMBL:ACN29030.1};	Predicted membrane protein	GO:0009507,chloroplast; GO:0031969,chloroplast membrane; GO:0016021,integral component of membrane; GO:0046428,1,4-dihydroxy-2-naphthoate octaprenyltransferase activity; GO:0004659,prenyltransferase activity; GO:0009772,photosynthetic electron transport in photosystem II; GO:0042372,phylloquinone biosynthetic process; GO:0010236,plastoquinone biosynthetic process; GO:0032194,ubiquinone biosynthet…	--
gene-TLA1	1	NC_024460.2	217204133	217204737	-	TLA1	--	--	transparent leaf area peptide [Zea mays]	--	--	--	--	--
gene-WRKY67	1	NC_024468.2	67963778	67965032	+	WRKY67	--	K13425 WRKY transcription factor 22 | (RefSeq) WRKY transcription factor 22-like (A)	WRKY25 - superfamily of TFs having WRKY and zinc finger domains [Zea mays]	RecName: Full=Probable WRKY transcription factor 11; AltName: Full=WRKY DNA-binding protein 11;	SubName: Full=Putative WRKY DNA-binding domain superfamily protein {ECO:0000313|EMBL:AQK41089.1}; SubName: Full=WRKY25-superfamily of TFs having WRKY and zinc finger domains {ECO:0000313|EMBL:ACG44783.1};	--	GO:0005634,nucleus; GO:0005516,calmodulin binding; GO:0003700,DNA-binding transcription factor activity; GO:0043565,sequence-specific DNA binding; GO:0042742,defense response to bacterium; GO:0010200,response to chitin; GO:0006351,transcription, DNA-templated	Plant zinc cluster domain
gene-WRKY97	1	NC_024462.2	76138278	76139547	+	WRKY97	--	K20854 hydroxyproline O-galactosyltransferase HPGT [EC:2.4.1.-] | (RefSeq) probable beta-1,3-galactosyltransferase 11 (A)	WRKY69 - superfamily of TFs having WRKY and zinc finger domains [Zea mays]	RecName: Full=Probable WRKY transcription factor 41; AltName: Full=WRKY DNA-binding protein 41;	SubName: Full=Putative WRKY DNA-binding domain superfamily protein {ECO:0000313|EMBL:AQK52187.1}; SubName: Full=WRKY transcription factor {ECO:0000313|EMBL:AIB05035.1}; SubName: Full=WRKY69-superfamily of TFs having WRKY and zinc finger domains {ECO:0000313|EMBL:ACG27194.1};	--	GO:0005634,nucleus; GO:0003700,DNA-binding transcription factor activity; GO:0043565,sequence-specific DNA binding; GO:0006351,transcription, DNA-templated	WRKY DNA -binding domain
gene-ZIM10	1	NC_024463.2	38196113	38196882	+	ZIM10	--	K13464 jasmonate ZIM domain-containing protein | (RefSeq) ZIM10; ZIM motif family protein (A)	ZIM motif family protein [Zea mays]	--	SubName: Full=TIFY20 {ECO:0000313|EMBL:AND66104.1}; SubName: Full=ZIM motif family protein {ECO:0000313|EMBL:ACG48285.1};	--	--	tify domain
gene-ZIM4	1	NC_024467.2	153417770	153418651	-	ZIM4	--	K13464 jasmonate ZIM domain-containing protein | (RefSeq) ZIM4; ZIM motif family protein (A)	ZIM motif family protein [Zea mays]	RecName: Full=Protein TIFY 11b {ECO:0000305}; Short=OsTIFY11b {ECO:0000303|PubMed:19618278}; AltName: Full=Jasmonate ZIM domain-containing protein 10 {ECO:0000305}; Short=OsJAZ10 {ECO:0000303|PubMed:19618278}; AltName: Full=OsJAZ4 {ECO:0000303|PubMed:23320078};	SubName: Full=Putative tify domain/CCT motif transcription factor family protein {ECO:0000313|EMBL:AQL09249.1}; SubName: Full=TIFY28 {ECO:0000313|EMBL:AND66112.1}; SubName: Full=ZIM motif family protein {ECO:0000313|EMBL:ACG40443.1}; SubName: Full=ZIM transcription factor {ECO:0000313|EMBL:AIB05493.1};	--	GO:0005634,nucleus; GO:0003714,transcription corepressor activity; GO:1903507,negative regulation of nucleic acid-templated transcription; GO:0031347,regulation of defense response; GO:2000022,regulation of jasmonic acid mediated signaling pathway; GO:0006355,regulation of transcription, DNA-templated; GO:0009611,response to wounding; GO:0006351,transcription, DNA-templated	Divergent CCT motif
gene-asn2	1	NC_024461.2	233328406	233331483	-	asn2	--	K01953 asparagine synthase (glutamine-hydrolysing) [EC:6.3.5.4] | (RefSeq) asn2; asparagine synthetase 2 (A)	asparagine synthetase2 [Zea mays]	RecName: Full=Asparagine synthetase [glutamine-hydrolyzing]; EC=6.3.5.4; AltName: Full=Glutamine-dependent asparagine synthetase;	SubName: Full=Asparagine synthetase2 {ECO:0000313|EMBL:ONM41943.1};	Asparagine synthase (glutamine-hydrolyzing)	GO:0004066,asparagine synthase (glutamine-hydrolyzing) activity; GO:0005524,ATP binding; GO:0006541,glutamine metabolic process; GO:0070981,L-asparagine biosynthetic process	Glutamine amidotransferase domain
gene-bHLH165	1	NC_024462.2	49701360	49703893	-	bHLH165	--	--	putative HLH DNA-binding domain superfamily protein isoform X1 [Zea mays]	RecName: Full=Transcription factor bHLH77; AltName: Full=Basic helix-loop-helix protein 77; Short=AtbHLH77; Short=bHLH 77; AltName: Full=Protein ACTIVATOR FOR CELL ELONGATION 3; AltName: Full=Transcription factor EN 87; AltName: Full=bHLH transcription factor bHLH077;	SubName: Full=BHLH transcription factor {ECO:0000313|EMBL:AIB04376.1}; SubName: Full=Transcription factor bHLH137 {ECO:0000313|EMBL:AQK51498.1};	--	GO:0005634,nucleus; GO:0003700,DNA-binding transcription factor activity; GO:0046983,protein dimerization activity; GO:0044212,transcription regulatory region DNA binding; GO:0006355,regulation of transcription, DNA-templated; GO:0006351,transcription, DNA-templated	--
gene-bHLH76	1	NC_024461.2	29230164	29233762	-	bHLH76	--	--	putative HLH DNA-binding domain superfamily protein [Zea mays]	RecName: Full=Transcription factor bHLH167 {ECO:0000305}; AltName: Full=Basic helix-loop-helix protein 167 {ECO:0000305}; Short=AtbHLH167 {ECO:0000305}; Short=bHLH 167 {ECO:0000305}; AltName: Full=bHLH transcription factor bHLH167 {ECO:0000305};	SubName: Full=BHLH transcription factor {ECO:0000313|EMBL:AIB04359.1}; SubName: Full=Basic helix-loop-helix (BHLH) DNA-binding superfamily protein {ECO:0000313|EMBL:ONM30645.1};	--	GO:0005737,cytoplasm; GO:0005634,nucleus; GO:0090575,RNA polymerase II transcription factor complex; GO:0003700,DNA-binding transcription factor activity; GO:0046983,protein dimerization activity; GO:0000977,RNA polymerase II regulatory region sequence-specific DNA binding; GO:0006357,regulation of transcription by RNA polymerase II; GO:0006355,regulation of transcription, DNA-templated; GO:00063…	--
gene-calmodulin	1	NC_024459.2	279979205	279981678	+	calmodulin	--	K02183 calmodulin | (RefSeq) calmodulin; calmodulin-like protein 4 (A)	calmodulin-like protein 4 [Zea mays]	RecName: Full=Calmodulin-like protein 4;	SubName: Full=Calmodulin {ECO:0000313|EMBL:ACG36328.1};	Calmodulin and related proteins (EF-Hand superfamily)	GO:0005509,calcium ion binding	Family of unknown function (DUF5580)
gene-cl146_1	1	NC_024463.2	4781555	4784634	-	cl146_1	--	K13412 calcium-dependent protein kinase [EC:2.7.11.1] | (RefSeq) cl146_1; uncharacterized protein LOC541988 (A)	calcium-dependent protein kinase 10 [Zea mays]	RecName: Full=Calcium-dependent protein kinase 10 {ECO:0000305}; Short=OsCDPK10 {ECO:0000305}; Short=OsCPK10 {ECO:0000303|PubMed:15695435}; EC=2.7.11.1 {ECO:0000305};	SubName: Full=Calcium-dependent protein kinase 10 {ECO:0000313|EMBL:AQK62479.1};	Ca2+/calmodulin-dependent protein kinase, EF-Hand protein superfamily	GO:0005737,cytoplasm; GO:0016020,membrane; GO:0005634,nucleus; GO:0005524,ATP binding; GO:0005509,calcium ion binding; GO:0009931,calcium-dependent protein serine/threonine kinase activity; GO:0005516,calmodulin binding; GO:0004683,calmodulin-dependent protein kinase activity; GO:0009738,abscisic acid-activated signaling pathway; GO:0035556,intracellular signal transduction; GO:0018105,peptidyl-s…	EF-hand domain pair
gene-cl26646_1	1	NC_024460.2	229771472	229779665	-	cl26646_1	--	--	Haloacid dehalogenase-like hydrolase domain-containing protein [Zea mays]	RecName: Full=CBBY-like protein {ECO:0000303|PubMed:27246049}; Short=AtCbby {ECO:0000303|PubMed:27246049}; EC=3.1.3.- {ECO:0000269|PubMed:27246049}; Flags: Precursor;	SubName: Full=Haloacid dehalogenase-like hydrolase domain-containing protein {ECO:0000313|EMBL:ONM26604.1};	Predicted haloacid-halidohydrolase and related hydrolases	GO:0009507,chloroplast; GO:0009941,chloroplast envelope; GO:0009570,chloroplast stroma; GO:0016787,hydrolase activity; GO:0046872,metal ion binding; GO:0008152,metabolic process	--
gene-cl846_1	1	NC_024464.2	79177902	79179897	+	cl846_1	--	K16223 protein FLOWERING LOCUS T | (RefSeq) cl846_1; uncharacterized protein LOC100127524 (A)	uncharacterized protein LOC100127524 [Zea mays]	RecName: Full=Protein HEADING DATE 3A; AltName: Full=FT-like protein A;	SubName: Full=ZCN15 {ECO:0000313|EMBL:ABW96237.1};	Phosphatidylethanolamine binding protein	GO:0005737,cytoplasm; GO:0005634,nucleus; GO:0008429,phosphatidylethanolamine binding; GO:0030154,cell differentiation; GO:0009908,flower development; GO:0010229,inflorescence development; GO:0009909,regulation of flower development; GO:0048510,regulation of timing of transition from vegetative to reproductive phase; GO:0048572,short-day photoperiodism; GO:0048575,short-day photoperiodism, flower…	Phosphatidylethanolamine-binding protein
gene-cyp12	1	NC_024460.2	189708389	189712404	+	cyp12	--	K20623 typhasterol/6-deoxotyphasterol 2alpha-hydroxylase | (RefSeq) cytochrome P450 71A1 (A)	cytochrome P450 monooxygenase CYP92A1 [Zea mays subsp. mays]	RecName: Full=Flavonoid 3'-monooxygenase; EC=1.14.13.21; AltName: Full=Cytochrome P450 75B2; AltName: Full=Flavonoid 3'-hydroxylase;	SubName: Full=Cytochrome P450 12 {ECO:0000313|EMBL:ONM22198.1}; SubName: Full=Cytochrome P450 monooxygenase CYP92A1 {ECO:0000313|EMBL:AAL66767.1};	Cytochrome P450 CYP2 subfamily	GO:0005789,endoplasmic reticulum membrane; GO:0016021,integral component of membrane; GO:0016711,flavonoid 3'-monooxygenase activity; GO:0020037,heme binding; GO:0005506,iron ion binding; GO:0009813,flavonoid biosynthetic process	Cytochrome P450
gene-fae1	1	NC_024467.2	90216733	90218829	+	fae1	--	K15397 3-ketoacyl-CoA synthase [EC:2.3.1.199] | (RefSeq) fae1; fatty acid elongase 1 (A)	fatty acid elongase 1 [Zea mays]	RecName: Full=3-ketoacyl-CoA synthase 11 {ECO:0000303|PubMed:18465198}; Short=KCS-11 {ECO:0000303|PubMed:18465198}; EC=2.3.1.199 {ECO:0000269|PubMed:16765910}; AltName: Full=Very long-chain fatty acid condensing enzyme 11 {ECO:0000303|PubMed:18465198}; Short=VLCFA condensing enzyme 11 {ECO:0000303|PubMed:18465198};	RecName: Full=3-ketoacyl-CoA synthase {ECO:0000256|PIRNR:PIRNR036417}; EC=2.3.1.- {ECO:0000256|PIRNR:PIRNR036417};	--	GO:0016021,integral component of membrane; GO:0102336,3-oxo-arachidoyl-CoA synthase activity; GO:0102337,3-oxo-cerotoyl-CoA synthase activity; GO:0102338,3-oxo-lignoceronyl-CoA synthase activity; GO:0102756,very-long-chain 3-ketoacyl-CoA synthase activity; GO:0006633,fatty acid biosynthetic process; GO:0009409,response to cold; GO:0009416,response to light stimulus	Chalcone and stilbene synthases, N-terminal domain
gene-gl1	1	NC_024465.2	122229076	122234559	+	gl1	--	K15404 aldehyde decarbonylase [EC:4.1.99.5] | (RefSeq) CER1-1; hypothetical protein (A)	Glossy1 [Zea mays]	RecName: Full=Protein ECERIFERUM 3; AltName: Full=Protein FACELESS POLLEN 1; AltName: Full=Protein WAX2; AltName: Full=Protein YORE-YORE;	SubName: Full=Glossy1 {ECO:0000313|EMBL:ONM55119.1};	--	GO:0005789,endoplasmic reticulum membrane; GO:0016021,integral component of membrane; GO:0016020,membrane; GO:0005886,plasma membrane; GO:0005506,iron ion binding; GO:0016491,oxidoreductase activity; GO:0043447,alkane biosynthetic process; GO:0042335,cuticle development; GO:0006723,cuticle hydrocarbon biosynthetic process; GO:0008610,lipid biosynthetic process; GO:0006629,lipid metabolic process;…	short chain dehydrogenase
gene-gln3	1	NC_024467.2	148903140	148910951	+	gln3	--	K01915 glutamine synthetase [EC:6.3.1.2] | (RefSeq) gln3; glutamine synthetase root isozyme 5 (A)	glutamine synthetase root isozyme 5 [Zea mays]	RecName: Full=Glutamine synthetase root isozyme 5; EC=6.3.1.2; AltName: Full=GS117; AltName: Full=Glutamate--ammonia ligase;	RecName: Full=Glutamine synthetase {ECO:0000256|RuleBase:RU004356}; EC=6.3.1.2 {ECO:0000256|RuleBase:RU004356};	Glutamine synthetase	GO:0005737,cytoplasm; GO:0005524,ATP binding; GO:0004356,glutamate-ammonia ligase activity; GO:0006542,glutamine biosynthetic process	Glutamine synthetase, beta-Grasp domain
gene-gpm115	1	NC_024465.2	67848622	67850437	-	gpm115	--	K12486 stromal membrane-associated protein | (RefSeq) ADP-ribosylation factor GTPase-activating protein AGD12-like (A)	unknown [Zea mays]	RecName: Full=Protein C2-DOMAIN ABA-RELATED 11 {ECO:0000305}; Contains: RecName: Full=Protein C2-DOMAIN ABA-RELATED 11, N-terminally processed;	SubName: Full=Uncharacterized protein {ECO:0000313|EMBL:ACN26112.1};	Predicted Ca2+-dependent phospholipid-binding protein	GO:0005634,nucleus; GO:0005886,plasma membrane; GO:0005773,vacuole; GO:0005096,GTPase activator activity; GO:0046872,metal ion binding; GO:0005543,phospholipid binding; GO:0009738,abscisic acid-activated signaling pathway; GO:0009789,positive regulation of abscisic acid-activated signaling pathway; GO:0043547,positive regulation of GTPase activity	C2 domain
gene-gpm540b	1	NC_024463.2	6951405	6954338	+	gpm540b	--	K00012 UDPglucose 6-dehydrogenase [EC:1.1.1.22] | (RefSeq) gpm540b; uncharacterized protein LOC100282847 (A)	uncharacterized protein LOC100282847 isoform X1 [Zea mays]	RecName: Full=UDP-glucose 6-dehydrogenase 5; Short=UDP-Glc dehydrogenase 5; Short=UDP-GlcDH 5; Short=UDPGDH 5; EC=1.1.1.22; AltName: Full=Os-UGD5;	RecName: Full=UDP-glucose 6-dehydrogenase {ECO:0000256|PIRNR:PIRNR000124}; EC=1.1.1.22 {ECO:0000256|PIRNR:PIRNR000124};	UDP-glucose/GDP-mannose dehydrogenase	GO:0005829,cytosol; GO:0005634,nucleus; GO:0051287,NAD binding; GO:0003979,UDP-glucose 6-dehydrogenase activity; GO:0006024,glycosaminoglycan biosynthetic process; GO:0006065,UDP-glucuronate biosynthetic process	NAD binding domain of 6-phosphogluconate dehydrogenase
gene-gpm636	1	NC_024460.2	25171444	25176433	-	gpm636	--	K05681 ATP-binding cassette, subfamily G (WHITE), member 2 | (RefSeq) hypothetical protein (A)	unknown [Zea mays]	RecName: Full=ABC transporter G family member 11; Short=ABC transporter ABCG.11; Short=AtABCG11; AltName: Full=Protein CUTICULAR DEFECT AND ORGAN FUSION 1; AltName: Full=Protein DESPERADO; AltName: Full=Protein PERMEABLE LEAVES 1; AltName: Full=White-brown complex homolog protein 11; Short=AtWBC11;	SubName: Full=Uncharacterized protein {ECO:0000313|EMBL:ACN27163.1};	Transporter, ABC superfamily (Breast cancer resistance protein)	GO:0009897,external side of plasma membrane; GO:0016021,integral component of membrane; GO:0005886,plasma membrane; GO:0005524,ATP binding; GO:0042626,ATPase activity, coupled to transmembrane movement of substances; GO:0015245,fatty acid transmembrane transporter activity; GO:0042803,protein homodimerization activity; GO:0010588,cotyledon vascular tissue pattern formation; GO:0080051,cutin trans…	ABC-2 type transporter
gene-his2b2	1	NC_024462.2	65617905	65618672	-	his2b2	--	K11252 histone H2B | (RefSeq) LOC109781762; histone H2B.3-like (A)	putative histone H2B.1 [Triticum urartu]	RecName: Full=Histone H2B.2;	RecName: Full=Histone H2B {ECO:0000256|RuleBase:RU000451};	Histone H2B	GO:0000786,nucleosome; GO:0005634,nucleus; GO:0003677,DNA binding; GO:0046982,protein heterodimerization activity	Histone-like transcription factor (CBF/NF-Y) and archaeal histone
gene-lox6	1	NC_024460.2	4150426	4154016	+	lox6	--	K15718 linoleate 9S-lipoxygenase [EC:1.13.11.58] | (RefSeq) lox6; lipoxygenase 6 (A)	lipoxygenase 6 [Zea mays]	RecName: Full=Probable linoleate 9S-lipoxygenase 5; EC=1.13.11.58; AltName: Full=Leaf lipoxygenase;	RecName: Full=Lipoxygenase {ECO:0000256|RuleBase:RU003975}; EC=1.13.11.- {ECO:0000256|RuleBase:RU003975};	--	GO:0005737,cytoplasm; GO:0046872,metal ion binding; GO:0016702,oxidoreductase activity, acting on single donors with incorporation of molecular oxygen, incorporation of two atoms of oxygen; GO:0031408,oxylipin biosynthetic process	Lipoxygenase
gene-mrpi2	1	NC_024461.2	192962574	192965426	+	mrpi2	--	--	MRP interacting 2 [Zea mays]	--	SubName: Full=C2H2 zinc finger protein {ECO:0000313|EMBL:CAR92509.1}; SubName: Full=MRP interacting2 {ECO:0000313|EMBL:ONM37273.1}; SubName: Full=Nucleic acid binding protein {ECO:0000313|EMBL:ACG44702.1};	--	GO:0003676,nucleic acid binding	Zinc finger, C2H2 type
gene-opr1	1	NC_024467.2	6927841	6929381	-	opr1	--	K05894 12-oxophytodienoic acid reductase [EC:1.3.1.42] | (RefSeq) opr1; 12-oxo-phytodienoic acid reductase 1 (A)	12-oxophytodienoate reductase 1 [Dichanthelium oligosanthes]	RecName: Full=12-oxophytodienoate reductase 1; EC=1.3.1.42; AltName: Full=12-oxophytodienoate-10,11-reductase 1; Short=OPDA-reductase 1; Short=OsOPR1;	SubName: Full=Uncharacterized protein {ECO:0000313|EnsemblPlants:OMERI06G08530.1};	NADH:flavin oxidoreductase/12-oxophytodienoate reductase	GO:0005622,intracellular; GO:0016629,12-oxophytodienoate reductase activity; GO:0010181,FMN binding; GO:0006952,defense response; GO:0009695,jasmonic acid biosynthetic process; GO:0031408,oxylipin biosynthetic process	--
gene-pco074808b	1	NC_024459.2	40428745	40431005	+	pco074808b	--	K07025 putative hydrolase of the HAD superfamily | (RefSeq) uncharacterized protein LOC8081509 (A)	uncharacterized protein LOC100273259 isoform X1 [Zea mays]	--	SubName: Full=Haloacid dehalogenase-like hydrolase (HAD) superfamily protein {ECO:0000313|EMBL:ONL96540.1};	Haloacid dehalogenase-like hydrolase	GO:0016787,hydrolase activity; GO:0008152,metabolic process	Acid Phosphatase
gene-pco078009(446)	1	NC_024463.2	72691877	72694174	+	pco078009(446)	--	K00666 fatty-acyl-CoA synthase [EC:6.2.1.-] | (RefSeq) probable acyl-activating enzyme 1, peroxisomal (A)	uncharacterized protein LOC100281193 [Zea mays]	RecName: Full=Probable acyl-activating enzyme 1, peroxisomal; EC=6.2.1.-; AltName: Full=AMP-binding protein 1; Short=AtAMPBP1;	SubName: Full=AMP binding protein {ECO:0000313|EMBL:ACG27996.1};	Acyl-CoA synthetase	GO:0005777,peroxisome; GO:0016874,ligase activity; GO:0006631,fatty acid metabolic process	AMP-binding enzyme C-terminal domain
gene-pco079415(520)	1	NC_024464.2	44300293	44304215	-	pco079415(520)	--	K15918 D-glycerate 3-kinase [EC:2.7.1.31] | (RefSeq) pco079415(520); uncharacterized protein LOC100274052 (A)	uncharacterized protein LOC100274052 isoform X1 [Zea mays]	RecName: Full=D-glycerate 3-kinase, chloroplastic {ECO:0000305}; Short=AtGLYK {ECO:0000303|PubMed:15980259}; EC=2.7.1.31 {ECO:0000269|PubMed:15980259}; Flags: Precursor;	SubName: Full=Protein Kinase C630.09c {ECO:0000313|EMBL:ACG47901.1};	Predicted kinase	GO:0009507,chloroplast; GO:0009941,chloroplast envelope; GO:0009570,chloroplast stroma; GO:0005737,cytoplasm; GO:0005829,cytosol; GO:0005524,ATP binding; GO:0008887,glycerate kinase activity; GO:0004849,uridine kinase activity; GO:0009854,oxidative photosynthetic carbon pathway; GO:0009853,photorespiration; GO:0006206,pyrimidine nucleobase metabolic process; GO:0043097,pyrimidine nucleoside salva…	--
gene-pco096605	1	NC_024459.2	4133090	4134886	-	pco096605	--	K15333 tRNA guanosine-2'-O-methyltransferase [EC:2.1.1.34] | (RefSeq) uncharacterized protein LOC104224633 (A)	uncharacterized protein LOC100274260 [Zea mays]	RecName: Full=Subtilisin-like protease SBT1.6 {ECO:0000303|PubMed:16193095}; EC=3.4.21.- {ECO:0000305}; AltName: Full=Subtilase subfamily 1 member 6 {ECO:0000303|PubMed:16193095}; Short=AtSBT1.6 {ECO:0000303|PubMed:16193095}; AltName: Full=Subtilisin-like serine protease 2 {ECO:0000303|PubMed:12702015}; Short=At-SLP2 {ECO:0000303|PubMed:12702015}; Flags: Precursor;	SubName: Full=Uncharacterized protein {ECO:0000313|EMBL:ACF87635.1};	--	GO:0016020,membrane; GO:0004252,serine-type endopeptidase activity; GO:0008236,serine-type peptidase activity; GO:0009827,plant-type cell wall modification	PA domain
gene-pco098137	1	NC_024466.2	156039720	156043888	+	pco098137	--	K16732 protein regulator of cytokinesis 1 | (RefSeq) pco098137; uncharacterized protein LOC100191450 (A)	uncharacterized protein LOC100191450 [Zea mays]	RecName: Full=65-kDa microtubule-associated protein 3; Short=AtMAP65-3; AltName: Full=Protein PLEIADE;	SubName: Full=65-kDa microtubule-associated protein 3 {ECO:0000313|EMBL:AQK97557.1};	Microtubule-associated protein essential for anaphase spindle elongation	GO:0055028,cortical microtubule; GO:0005874,microtubule; GO:0005634,nucleus; GO:0009524,phragmoplast; GO:0009574,preprophase band; GO:0008017,microtubule binding; GO:0000911,cytokinesis by cell plate formation; GO:0052096,formation by symbiont of syncytium involving giant cell for nutrient acquisition from host; GO:0000226,microtubule cytoskeleton organization; GO:0046785,microtubule polymerizati…	Microtubule associated protein (MAP65/ASE1 family)
gene-pco105355	1	NC_024462.2	199034864	199038928	+	pco105355	--	K20557 transcription factor VIP1 | (RefSeq) transcription factor VIP1-like (A)	uncharacterized protein LOC100384258 [Zea mays]	RecName: Full=Transcription factor RF2b;	SubName: Full=BZIP transcription factor {ECO:0000313|EMBL:AIB05230.1};	--	GO:0005634,nucleus; GO:0003677,DNA binding; GO:0003700,DNA-binding transcription factor activity; GO:0006351,transcription, DNA-templated	Basic region leucine zipper
gene-pco113038e	1	NC_024460.2	212770347	212773756	-	pco113038e	--	K13412 calcium-dependent protein kinase [EC:2.7.11.1] | (RefSeq) pco113038e; uncharacterized protein LOC100280693 (A)	Calcium-dependent protein kinase 7 [Zea mays]	RecName: Full=Calcium-dependent protein kinase 20 {ECO:0000305}; Short=OsCDPK20 {ECO:0000305}; Short=OsCPK20 {ECO:0000303|PubMed:15695435}; EC=2.7.11.1 {ECO:0000305};	SubName: Full=Calcium-dependent protein kinase 7 {ECO:0000313|EMBL:ONM24566.1};	Ca2+/calmodulin-dependent protein kinase, EF-Hand protein superfamily	GO:0005737,cytoplasm; GO:0005634,nucleus; GO:0005886,plasma membrane; GO:0005524,ATP binding; GO:0005509,calcium ion binding; GO:0009931,calcium-dependent protein serine/threonine kinase activity; GO:0005516,calmodulin binding; GO:0004683,calmodulin-dependent protein kinase activity; GO:0009738,abscisic acid-activated signaling pathway; GO:0035556,intracellular signal transduction; GO:0018105,pep…	EF-hand domain pair
gene-pco113787	1	NC_024463.2	60363506	60365001	+	pco113787	--	--	uncharacterized protein LOC100283751 isoform X1 [Zea mays]	RecName: Full=Thylakoid lumenal 16.5 kDa protein, chloroplastic; Flags: Precursor;	SubName: Full=Thylakoid lumenal 16.5 kDa protein chloroplastic {ECO:0000313|EMBL:AQK66951.1};	--	GO:0009507,chloroplast; GO:0009941,chloroplast envelope; GO:0009570,chloroplast stroma; GO:0009534,chloroplast thylakoid; GO:0009543,chloroplast thylakoid lumen; GO:0009535,chloroplast thylakoid membrane; GO:0009579,thylakoid; GO:0031977,thylakoid lumen; GO:0010206,photosystem II repair; GO:0009735,response to cytokinin	--
gene-pco124475	1	NC_024467.2	33208139	33209276	-	pco124475	--	K03860 phosphatidylinositol glycan, class Q | (RefSeq) N-acetylglucosaminyl-phosphatidylinositol biosynthetic protein gpi1-like (A)	uncharacterized protein LOC100282417 isoform X1 [Zea mays]	RecName: Full=Gibberellin-regulated protein 4; AltName: Full=GAST1 protein homolog 4; Flags: Precursor;	SubName: Full=Uncharacterized protein {ECO:0000313|EMBL:ACN31216.1};	--	GO:0005623,cell; GO:0005576,extracellular region; GO:0045454,cell redox homeostasis; GO:0009740,gibberellic acid mediated signaling pathway; GO:0009739,response to gibberellin	Gibberellin regulated protein
gene-pco124760	1	NC_024467.2	150564485	150566603	-	pco124760	--	K01102 pyruvate dehydrogenase phosphatase [EC:3.1.3.43] | (RefSeq) pco124760; uncharacterized protein LOC100191524 (A)	uncharacterized protein LOC100191524 [Zea mays]	RecName: Full=Probable protein phosphatase 2C 29; Short=OsPP2C29; EC=3.1.3.16;	SubName: Full=Orphans transcription factor {ECO:0000313|EMBL:AIB05426.1};	Protein phosphatase 2C/pyruvate dehydrogenase (lipoamide) phosphatase	GO:0046872,metal ion binding; GO:0004722,protein serine/threonine phosphatase activity	--
gene-pco127567(465)	1	NC_024459.2	177577739	177583959	+	pco127567(465)	--	--	uncharacterized protein LOC100272921 isoform X1 [Zea mays]	RecName: Full=Protein YABBY 6; AltName: Full=OsYAB5; AltName: Full=OsYABBY6;	SubName: Full=Putative axial regulator YABBY 2 {ECO:0000313|EMBL:ONM02191.1};	--	GO:0005634,nucleus; GO:0046872,metal ion binding; GO:0007275,multicellular organism development	Transcription elongation factor Elf1 like
gene-pco131712	1	NC_024461.2	25411890	25415672	+	pco131712	--	K18207 protein O-mannose beta-1,4-N-acetylglucosaminyltransferase [EC:2.4.1.312] | (RefSeq) uncharacterized LOC100191928 (A)	uncharacterized protein LOC100191481 [Zea mays]	--	SubName: Full=Glycosyltransferase family 61 protein {ECO:0000313|EMBL:ONM30476.1};	Uncharacterized conserved protein	GO:0016021,integral component of membrane; GO:0016757,transferase activity, transferring glycosyl groups	Protein of unknown function (DUF563)
gene-pco133091	1	NC_024463.2	2977620	2979101	-	pco133091	--	K00521 ferric-chelate reductase [EC:1.16.1.7] | (RefSeq) ferric reduction oxidase 7, chloroplastic-like (A)	uncharacterized protein LOC100273092 [Zea mays]	RecName: Full=NAC domain-containing protein 2 {ECO:0000303|PubMed:15029955}; Short=ONAC002 {ECO:0000303|PubMed:15029955}; AltName: Full=OsNAC19 {ECO:0000303|Ref.1}; AltName: Full=Protein STRESS-RESPONSIVE NAC 1 {ECO:0000303|PubMed:16924117};	SubName: Full=NAC domain-containing protein 2 {ECO:0000313|EMBL:AQK62074.1};	--	GO:0005634,nucleus; GO:0042803,protein homodimerization activity; GO:0043565,sequence-specific DNA binding; GO:1901002,positive regulation of response to salt stress; GO:1902584,positive regulation of response to water deprivation; GO:0006355,regulation of transcription, DNA-templated; GO:0006351,transcription, DNA-templated	No apical meristem (NAM) protein
gene-pco143484	1	NC_024461.2	204281394	204282022	+	pco143484	--	--	uncharacterized protein LOC100278853 precursor [Zea mays]	--	SubName: Full=Uncharacterized protein {ECO:0000313|EMBL:ACG47762.1};	--	--	--
gene-pco145234	1	NC_024465.2	175527693	175529053	-	pco145234	--	K07874 Ras-related protein Rab-1A | (RefSeq) probable carboxylesterase 18 (A)	uncharacterized protein LOC100283680 [Zea mays]	RecName: Full=Probable carboxylesterase 18; AltName: Full=AtCXE18; EC=3.1.1.1;	SubName: Full=Gibberellin receptor GID1L2 {ECO:0000313|EMBL:ACG37635.1}; SubName: Full=Putative carboxylesterase 18 {ECO:0000313|EMBL:ONM60126.1};	Arylacetamide deacetylase	GO:0052689,carboxylic ester hydrolase activity; GO:0009056,catabolic process; GO:0009860,pollen tube growth	Steryl acetyl hydrolase
gene-pdk1	1	NC_024464.2	150024464	150035047	+	pdk1	--	K01006 pyruvate, orthophosphate dikinase [EC:2.7.9.1] | (RefSeq) pdk1; pyruvate, phosphate dikinase 1, chloroplastic precursor (A)	pyruvate, phosphate dikinase 1, chloroplastic isoform X1 [Zea mays]	RecName: Full=Pyruvate, phosphate dikinase 1, chloroplastic {ECO:0000303|PubMed:1668653}; EC=2.7.9.1 {ECO:0000269|PubMed:10683263, ECO:0000269|PubMed:21414960, ECO:0000269|PubMed:9038349, ECO:0000269|PubMed:9287137}; AltName: Full=Pyruvate, orthophosphate dikinase 1; Flags: Precursor;	SubName: Full=Uncharacterized protein {ECO:0000313|EMBL:ACL53045.1};	--	GO:0009507,chloroplast; GO:0005524,ATP binding; GO:0016301,kinase activity; GO:0046872,metal ion binding; GO:0050242,pyruvate, phosphate dikinase activity; GO:0015979,photosynthesis; GO:0006090,pyruvate metabolic process	PEP-utilising enzyme, mobile domain
gene-rth3	1	NC_024459.2	47787690	47790121	+	rth3	--	K23344 DDRGK domain-containing protein 1 | (RefSeq) COBRA-like protein 10 (A)	roothair defective 3 precursor [Zea mays]	RecName: Full=COBRA-like protein 7; Flags: Precursor;	SubName: Full=Uncharacterized protein {ECO:0000313|EMBL:ACL53066.1};	--	GO:0031225,anchored component of membrane; GO:0046658,anchored component of plasma membrane; GO:0005768,endosome; GO:0005794,Golgi apparatus; GO:0009506,plasmodesma; GO:0005802,trans-Golgi network; GO:0016049,cell growth; GO:0010215,cellulose microfibril organization	Cellulose binding domain
gene-sat2	1	NC_024459.2	24416858	24418122	+	sat2	--	K00640 serine O-acetyltransferase [EC:2.3.1.30] | (RefSeq) sat2; serine acetyltransferase 2 (A)	satase isoform II [Zea mays]	RecName: Full=Probable serine acetyltransferase 4; EC=2.3.1.30; AltName: Full=OsSERAT2;2;	SubName: Full=Satase isoform II {ECO:0000313|EMBL:AAN76865.1};	Serine O-acetyltransferase	GO:0005829,cytosol; GO:0009001,serine O-acetyltransferase activity; GO:0019344,cysteine biosynthetic process; GO:0006535,cysteine biosynthetic process from serine	Hexapeptide repeat of succinyl-transferase
gene-si660055c01	1	NC_024461.2	194806662	194810739	+	si660055c01	--	K00279 cytokinin dehydrogenase [EC:1.5.99.12] | (RefSeq) si660055c01; cytokinin dehydrogenase 4 isoform X1 (A)	cytokinin dehydrogenase 4 precursor [Zea mays]	RecName: Full=Cytokinin dehydrogenase 5; EC=1.5.99.12; AltName: Full=Cytokinin oxidase 5; Short=OsCKX5; Flags: Precursor;	SubName: Full=Cytokinin oxidase 4 {ECO:0000313|EMBL:ONM37449.1};	Proteins containing the FAD binding domain	GO:0005615,extracellular space; GO:0019139,cytokinin dehydrogenase activity; GO:0050660,flavin adenine dinucleotide binding; GO:0016614,oxidoreductase activity, acting on CH-OH group of donors; GO:0009690,cytokinin metabolic process	FAD binding domain
gene-si683003c04	1	NC_024459.2	264688455	264693460	+	si683003c04	--	K16275 E3 ubiquitin-protein ligase BAH [EC:2.3.2.27] | (RefSeq) si683003c04; uncharacterized protein LOC100274874 (A)	putative E3 ubiquitin-protein ligase BAH1-like [Zea mays]	RecName: Full=Probable E3 ubiquitin-protein ligase BAH1-like 1; EC=2.3.2.27 {ECO:0000305}; AltName: Full=RING-type E3 ubiquitin transferase BAH1-like 1 {ECO:0000305};	SubName: Full=Putative E3 ubiquitin-protein ligase BAH1-like {ECO:0000313|EMBL:ONM07735.1};	--	GO:0005634,nucleus; GO:0046872,metal ion binding; GO:0061630,ubiquitin protein ligase activity; GO:0043161,proteasome-mediated ubiquitin-dependent protein catabolic process; GO:0016567,protein ubiquitination	Zinc finger, C3HC4 type (RING finger)
gene-ts1	1	NC_024460.2	47105182	47109658	-	ts1	--	K00454 lipoxygenase [EC:1.13.11.12] | (RefSeq) ts1; tassel seed 1 isoform X1 (A)	Lipoxygenase [Zea mays]	RecName: Full=Putative lipoxygenase 5; EC=1.13.11.12;	RecName: Full=Lipoxygenase {ECO:0000256|RuleBase:RU003975}; EC=1.13.11.- {ECO:0000256|RuleBase:RU003975};	--	GO:0016165,linoleate 13S-lipoxygenase activity; GO:0046872,metal ion binding; GO:0031408,oxylipin biosynthetic process	--
gene-umc1107	1	NC_024467.2	114408410	114410509	+	umc1107	--	K19996 phosphatidylinositol transfer protein SFH5 | (RefSeq) patellin-4 (A)	Patellin-5 [Zea mays]	RecName: Full=Patellin-4;	SubName: Full=Patellin-5 {ECO:0000313|EMBL:AQL05305.1};	Phosphatidylinositol transfer protein SEC14 and related proteins	GO:0005829,cytosol; GO:0005634,nucleus; GO:0005886,plasma membrane; GO:0008289,lipid binding; GO:0007049,cell cycle; GO:0051301,cell division	CRAL/TRIO, N-terminal domain
gene-umc1283	1	NC_024463.2	114786893	114788078	-	umc1283	--	K15407 queuine tRNA-ribosyltransferase subunit QTRTD1 [EC:2.4.2.29] | (RefSeq) tRNA-guanine transglycosylase (A)	uncharacterized protein LOC100194201 [Zea mays]	--	SubName: Full=Ran BP2/NZF zinc finger-like superfamily protein {ECO:0000313|EMBL:AQK69389.1};	RNA-binding Ran Zn-finger protein and related proteins	GO:0046872,metal ion binding	--
gene-umc1290	1	NC_024459.2	275610625	275611161	+	umc1290	--	--	uncharacterized protein LOC100274767 [Zea mays]	--	SubName: Full=Uncharacterized protein {ECO:0000313|EMBL:ACG24781.1, ECO:0000313|EnsemblPlants:Zm00001d033846_P001};	--	--	--
gene-umc1509	1	NC_024462.2	6223611	6225506	+	umc1509	--	K16815 calcium-independent phospholipase A2-gamma | (RefSeq) hypothetical protein (A)	unknown [Zea mays]	RecName: Full=Patatin-like protein 1; Short=OsPLP1; EC=3.1.1.-;	RecName: Full=Patatin {ECO:0000256|RuleBase:RU361262}; EC=3.1.1.- {ECO:0000256|RuleBase:RU361262};	Ca2+-independent phospholipase A2	GO:0005737,cytoplasm; GO:0016020,membrane; GO:0047372,acylglycerol lipase activity; GO:0004620,phospholipase activity; GO:0006952,defense response; GO:0016042,lipid catabolic process	Patatin-like phospholipase
gene-umc1585	1	NC_024465.2	125133753	125135812	-	umc1585	--	K13464 jasmonate ZIM domain-containing protein | (RefSeq) umc1585; uncharacterized LOC100384222 (A)	uncharacterized LOC100384222 [Zea mays]	RecName: Full=Protein TIFY 10c {ECO:0000305}; Short=OsTIFY10c {ECO:0000303|PubMed:19618278}; AltName: Full=Jasmonate ZIM domain-containing protein 8 {ECO:0000305}; Short=OsJAZ8 {ECO:0000303|PubMed:19618278}; AltName: Full=OsJAZ7 {ECO:0000303|PubMed:21332845};	SubName: Full=TIFY25 {ECO:0000313|EMBL:AND66109.1}; SubName: Full=ZIM transcription factor {ECO:0000313|EMBL:AIB05448.1}; SubName: Full=ZIM-transcription factor 28 {ECO:0000313|EMBL:ONM55267.1};	--	GO:0005829,cytosol; GO:0005634,nucleus; GO:0003714,transcription corepressor activity; GO:0006952,defense response; GO:1903507,negative regulation of nucleic acid-templated transcription; GO:0031347,regulation of defense response; GO:2000022,regulation of jasmonic acid mediated signaling pathway; GO:0006355,regulation of transcription, DNA-templated; GO:0009611,response to wounding; GO:0006351,tr…	Divergent CCT motif
gene-umc1714	1	NC_024467.2	154303206	154311326	-	umc1714	--	K17693 DNA-binding protein inhibitor ID2 | (RefSeq) transcription factor PRE6-like (A)	Transcription factor ILI3 [Dichanthelium oligosanthes]	RecName: Full=Transcription factor ILI3; Short=OsILI3; AltName: Full=Basic helix-loop-helix protein 153; Short=OsbHLH153; AltName: Full=Protein INCREASED LEAF INCLINATION 3; AltName: Full=bHLH transcription factor bHLH153;	SubName: Full=Transcription factor ILI3 {ECO:0000313|EMBL:OEL28265.1};	--	GO:0046983,protein dimerization activity; GO:0040008,regulation of growth; GO:0006355,regulation of transcription, DNA-templated; GO:0006351,transcription, DNA-templated	Helix-loop-helix DNA-binding domain
gene-umc1794	1	NC_024467.2	144188669	144190114	-	umc1794	--	K14493 gibberellin receptor GID1 [EC:3.-.-.-] | (RefSeq) GLP1; GLP1 GID1-like protein (A)	uncharacterized protein LOC100283375 [Zea mays]	RecName: Full=Probable carboxylesterase 17; AltName: Full=AtCXE17; EC=3.1.1.1;	SubName: Full=Putative carboxylesterase 17 {ECO:0000313|EMBL:AQL07913.1};	Arylacetamide deacetylase	GO:0052689,carboxylic ester hydrolase activity; GO:0016787,hydrolase activity; GO:0009056,catabolic process	Steryl acetyl hydrolase
gene-umc2204	1	NC_024459.2	23625834	23627370	+	umc2204	--	K09338 homeobox-leucine zipper protein | (RefSeq) umc2204; uncharacterized protein LOC100274482 (A)	uncharacterized protein LOC100274482 [Zea mays]	RecName: Full=Homeobox-leucine zipper protein HOX12; AltName: Full=HD-ZIP protein HOX12; AltName: Full=Homeodomain transcription factor HOX12; AltName: Full=OsHox12;	SubName: Full=Grassy tillers1 {ECO:0000313|EMBL:ONL94799.1};	Transcription factor HEX, contains HOX and HALZ domains	GO:0005634,nucleus; GO:0043565,sequence-specific DNA binding; GO:0006355,regulation of transcription, DNA-templated; GO:0006351,transcription, DNA-templated	Homeobox KN domain
gene-umc2611	1	NC_024466.2	135928640	135930465	+	umc2611	--	K15286 solute carrier family 35, member E4 | (RefSeq) plastidic phosphate translocator (A)	uncharacterized protein LOC100286283 [Zea mays]	RecName: Full=Probable sugar phosphate/phosphate translocator At3g11320;	SubName: Full=Organic anion transporter {ECO:0000313|EMBL:ACG48699.1}; SubName: Full=Putative sugar phosphate/phosphate translocator {ECO:0000313|EMBL:AQK95416.1};	Glucose-6-phosphate/phosphate and phosphoenolpyruvate/phosphate antiporter	GO:0005783,endoplasmic reticulum; GO:0005794,Golgi apparatus; GO:0016021,integral component of membrane; GO:0008643,carbohydrate transport	EamA-like transporter family
gene-umi11	1	NC_024465.2	3974285	3974843	+	umi11	--	--	ustilago maydis induced11 precursor [Zea mays]	--	SubName: Full=Putative cyclotide family protein {ECO:0000313|EMBL:AAW23948.1, ECO:0000313|EnsemblPlants:Zm00001d018744_P001};	--	--	Cyclotide family
gene-znod1	1	NC_024467.2	18529345	18531177	-	znod1	--	K21026 acetylajmaline esterase [EC:3.1.1.80] | (RefSeq) znod1; Zea nodulation homolog1 precursor (A)	Zea nodulation homolog1 precursor [Zea mays]	RecName: Full=GDSL esterase/lipase At5g45910; EC=3.1.1.-; AltName: Full=Extracellular lipase At5g45910; Flags: Precursor;	SubName: Full=Alpha-L-fucosidase 2 {ECO:0000313|EMBL:ACG39271.1};	--	GO:0005576,extracellular region; GO:0016788,hydrolase activity, acting on ester bonds; GO:0016042,lipid catabolic process	--

## Sheet: Cluster 2
The DEGs divided into cluster 2
Gene	Group	chr	start	end	strand	gene_name	gene_description	KEGG	NR	Swissprot	Tremble	KOG	GO	Pfam
gene-ACO31	2	NC_024468.2	90456153	90457507	-	ACO31	--	K05933 aminocyclopropanecarboxylate oxidase [EC:1.14.17.4] | (RefSeq) ACO31; acc oxidase (A)	acc oxidase [Zea mays]	RecName: Full=1-aminocyclopropane-1-carboxylate oxidase; Short=ACC oxidase; EC=1.14.17.4; AltName: Full=Ethylene-forming enzyme; Short=EFE;	SubName: Full=1-aminocyclopropane-1-carboxylate oxidase15 {ECO:0000313|EMBL:AQK42172.1}; SubName: Full=Acc oxidase {ECO:0000313|EMBL:AAR25562.1};	Iron/ascorbate family oxidoreductases	GO:0009815,1-aminocyclopropane-1-carboxylate oxidase activity; GO:0031418,L-ascorbic acid binding; GO:0046872,metal ion binding; GO:0009693,ethylene biosynthetic process; GO:0009835,fruit ripening	non-haem dioxygenase in morphine synthesis N-terminal
gene-ANAC010	2	NC_024461.2	213845105	213849401	+	ANAC010	--	--	putative NAC domain transcription factor superfamily protein [Zea mays]	RecName: Full=NAC domain-containing protein 73 {ECO:0000303|PubMed:15029955}; Short=ANAC073 {ECO:0000303|PubMed:15029955}; AltName: Full=Protein SECONDARY WALL-ASSOCIATED NAC DOMAIN PROTEIN 2 {ECO:0000303|PubMed:18952777};	SubName: Full=NAC82 NAC type transcription factor {ECO:0000313|EMBL:AFT82715.1}; Flags: Fragment;	--	GO:0005634,nucleus; GO:0003700,DNA-binding transcription factor activity; GO:0043565,sequence-specific DNA binding; GO:0044212,transcription regulatory region DNA binding; GO:0045893,positive regulation of transcription, DNA-templated; GO:2000652,regulation of secondary cell wall biogenesis; GO:0006351,transcription, DNA-templated	No apical meristem (NAM) protein
gene-ARF23	2	NC_024464.2	162803523	162809813	+	ARF23	--	K14486 auxin response factor | (RefSeq) ARF23; auxin response factor 23 (A)	unknown [Zea mays]	RecName: Full=Auxin response factor 14;	RecName: Full=Auxin response factor {ECO:0000256|RuleBase:RU004561}; Flags: Fragment;	--	GO:0005634,nucleus; GO:0003677,DNA binding; GO:0009734,auxin-activated signaling pathway; GO:0006355,regulation of transcription, DNA-templated; GO:0006351,transcription, DNA-templated	B3 DNA binding domain
gene-ATPP2-B1	2	NC_024462.2	174850059	174851628	-	ATPP2-B1	--	K03188 urease accessory protein | (RefSeq) uncharacterized protein LOC108224146 isoform X1 (A)	ATPP2-B1 [Zea mays]	RecName: Full=F-box protein PP2-B15; AltName: Full=Protein PHLOEM PROTEIN 2-LIKE B15; Short=AtPP2-B15;	SubName: Full=ATPP2-B1 {ECO:0000313|EMBL:ACG24562.1};	--	GO:0030246,carbohydrate binding	--
gene-AY104234	2	NC_024459.2	278135305	278138451	-	AY104234	--	--	unknown [Zea mays]	--	SubName: Full=Uncharacterized protein {ECO:0000313|EMBL:ACF80933.1};	--	GO:0009955,adaxial/abaxial pattern specification; GO:0008283,cell proliferation; GO:0048366,leaf development	--
gene-AY107218	2	NC_024460.2	35306294	35307478	+	AY107218	--	K19720 collagen, type III, alpha | (RefSeq) predicted protein (A)	orphans transcription factor, partial [Zea mays]	RecName: Full=B-box zinc finger protein 24 {ECO:0000303|PubMed:19920209}; AltName: Full=Salt tolerance protein;	SubName: Full=Orphans transcription factor {ECO:0000313|EMBL:AIB05791.1}; Flags: Fragment;	--	GO:0005634,nucleus; GO:0003677,DNA binding; GO:0003700,DNA-binding transcription factor activity; GO:0003712,transcription coregulator activity; GO:0008270,zinc ion binding; GO:0048573,photoperiodism, flowering; GO:0006355,regulation of transcription, DNA-templated; GO:0080167,response to karrikin; GO:0009416,response to light stimulus; GO:0006351,transcription, DNA-templated; GO:0010228,vegetati…	Cytoplasmic polyadenylation element-binding protein ZZ domain
gene-AY107414	2	NC_024463.2	61241812	61243221	-	AY107414	--	--	unknown [Zea mays]	--	SubName: Full=Uncharacterized protein family (UPF0114) {ECO:0000313|EMBL:AQK67090.1};	--	GO:0009941,chloroplast envelope; GO:0016021,integral component of membrane	Uncharacterized protein family, UPF0114
gene-AY110053	2	NC_024466.2	177053628	177055727	-	AY110053	--	K04733 interleukin-1 receptor-associated kinase 4 [EC:2.7.11.1] | (RefSeq) probable serine/threonine-protein kinase PBL23 (A)	uncharacterized protein LOC100216733 [Zea mays]	RecName: Full=Probable serine/threonine-protein kinase PBL25 {ECO:0000305}; EC=2.7.11.1 {ECO:0000305}; AltName: Full=PBS1-like protein 25 {ECO:0000303|PubMed:20413097};	SubName: Full=Uncharacterized protein {ECO:0000313|EMBL:ACF82263.1};	Serine/threonine protein kinase	GO:0005886,plasma membrane; GO:0005524,ATP binding; GO:0004674,protein serine/threonine kinase activity; GO:0006952,defense response	--
gene-AY110170	2	NC_024462.2	209127830	209129910	-	AY110170	--	K01623 fructose-bisphosphate aldolase, class I [EC:4.1.2.13] | (RefSeq) AY110170; uncharacterized protein LOC100272845 (A)	fructose-bisphosphate aldolase [Zea mays]	RecName: Full=Fructose-bisphosphate aldolase, chloroplastic {ECO:0000305}; EC=4.1.2.13 {ECO:0000305}; AltName: Full=Chloroplastic aldolase {ECO:0000303|PubMed:8163192}; Short=AldP {ECO:0000303|PubMed:8163192}; Flags: Precursor;	RecName: Full=Fructose-bisphosphate aldolase {ECO:0000256|RuleBase:RU003994, ECO:0000256|SAAS:SAAS00336718}; EC=4.1.2.13 {ECO:0000256|RuleBase:RU003994, ECO:0000256|SAAS:SAAS00336718};	Fructose-biphosphate aldolase	GO:0005737,cytoplasm; GO:0010287,plastoglobule; GO:0004332,fructose-bisphosphate aldolase activity; GO:0006094,gluconeogenesis; GO:0006096,glycolytic process	Fructose-bisphosphate aldolase class-I
gene-AY110240	2	NC_024459.2	49060958	49063726	-	AY110240	--	--	hypothetical protein PAHAL_E03071 [Panicum hallii]	--	SubName: Full=Uncharacterized protein {ECO:0000313|EMBL:KQK04097.1};	--	--	cAMP-regulated phosphoprotein/endosulfine conserved region
gene-AY112073	2	NC_024468.2	83290749	83291825	+	AY112073	--	--	uncharacterized protein LOC100274526 [Zea mays]	--	SubName: Full=Uncharacterized protein {ECO:0000313|EMBL:ACF88281.1, ECO:0000313|EnsemblPlants:Zm00001d024676_P001};	--	--	--
gene-BZ1	2	NC_024467.2	11218816	11220568	-	BZ1	--	K12930 anthocyanidin 3-O-glucosyltransferase [EC:2.4.1.115] | (RefSeq) BZ1; anthocyanidin 3-O-glucosyltransferase (A)	Anthocyanidin 3-O-glucosyltransferase [Zea mays]	RecName: Full=Anthocyanidin 3-O-glucosyltransferase; EC=2.4.1.115; AltName: Full=Bronze-1; AltName: Full=Bz-Mc2 allele; AltName: Full=Flavonol 3-O-glucosyltransferase; AltName: Full=UDP-glucose flavonoid 3-O-glucosyltransferase;	RecName: Full=Glycosyltransferase {ECO:0000256|RuleBase:RU362057}; EC=2.4.1.- {ECO:0000256|RuleBase:RU362057};	UDP-glucuronosyl and UDP-glucosyl transferase	GO:0047213,anthocyanidin 3-O-glucosyltransferase activity; GO:0009718,anthocyanin-containing compound biosynthetic process	--
gene-Bk2L3	2	NC_024459.2	282396157	282399544	-	Bk2L3	--	K17964 leucine-rich PPR motif-containing protein, mitochondrial | (RefSeq) pentatricopeptide repeat-containing protein At3g18110, chloroplastic-like (A)	Brittle stalk-2-like protein 3 [Zea mays]	RecName: Full=COBRA-like protein 3; AltName: Full=Protein BRITTLE CULM1-like 4; Flags: Precursor;	RecName: Full=COBRA-like protein {ECO:0000256|PIRNR:PIRNR038122};	--	GO:0031225,anchored component of membrane; GO:0016021,integral component of membrane; GO:0005886,plasma membrane; GO:0016049,cell growth; GO:0010215,cellulose microfibril organization	--
gene-Bk2L4	2	NC_024463.2	7181112	7184686	+	Bk2L4	--	K17964 leucine-rich PPR motif-containing protein, mitochondrial | (RefSeq) pentatricopeptide repeat-containing protein At3g18110, chloroplastic-like (A)	brittle stalk-2-like protein 4 precursor [Zea mays]	RecName: Full=COBRA-like protein 3; AltName: Full=Protein BRITTLE CULM1-like 4; Flags: Precursor;	RecName: Full=COBRA-like protein {ECO:0000256|PIRNR:PIRNR038122};	--	GO:0031225,anchored component of membrane; GO:0016021,integral component of membrane; GO:0005886,plasma membrane; GO:0016049,cell growth; GO:0010215,cellulose microfibril organization	COBRA-like protein
gene-Bk2L7	2	NC_024465.2	169730661	169732837	-	Bk2L7	--	K17964 leucine-rich PPR motif-containing protein, mitochondrial | (RefSeq) pentatricopeptide repeat-containing protein At3g18110, chloroplastic-like (A)	brittle stalk-2-like protein 7 precursor [Zea mays]	RecName: Full=COBRA-like protein 6; AltName: Full=Protein BRITTLE CULM1-like 7; Flags: Precursor;	RecName: Full=COBRA-like protein {ECO:0000256|PIRNR:PIRNR038122};	--	GO:0031225,anchored component of membrane; GO:0005886,plasma membrane; GO:0016049,cell growth; GO:0010215,cellulose microfibril organization	--
gene-CCOAOMT2	2	NC_024467.2	16076165	16077653	-	CCOAOMT2	--	K00588 caffeoyl-CoA O-methyltransferase [EC:2.1.1.104] | (RefSeq) CCOAOMT2; caffeoyl-CoA O-methyltransferase 2 (A)	caffeoyl CoA 3-O-methyltransferase [Zea mays]	RecName: Full=Caffeoyl-CoA O-methyltransferase 2; EC=2.1.1.104; AltName: Full=Trans-caffeoyl-CoA 3-O-methyltransferase 2; Short=CCoAMT-2; Short=CCoAOMT-2;	SubName: Full=Caffeoyl CoA 3-O-methyltransferase {ECO:0000313|EMBL:AAP37881.1}; SubName: Full=Caffeoyl-CoA O-methyltransferase 2 {ECO:0000313|EMBL:ARB12809.1};	O-methyltransferase	GO:0042409,caffeoyl-CoA O-methyltransferase activity; GO:0046872,metal ion binding; GO:0009809,lignin biosynthetic process	Methyltransferase domain
gene-CKX6	2	NC_024459.2	233548385	233551615	-	CKX6	--	K00279 cytokinin dehydrogenase [EC:1.5.99.12] | (RefSeq) CKX6; cytokinin dehydrogenase 6 precursor (A)	cytokinin dehydrogenase 6 precursor [Zea mays]	RecName: Full=Cytokinin dehydrogenase 3; EC=1.5.99.12; AltName: Full=Cytokinin oxidase 3; Short=OsCKX3; Flags: Precursor;	SubName: Full=Cytokinin dehydrogenase 6 {ECO:0000313|EMBL:ADP38082.1}; EC=1.5.99.12 {ECO:0000313|EMBL:ADP38082.1}; SubName: Full=Cytokinin oxidase6 {ECO:0000313|EMBL:ONM05677.1};	Proteins containing the FAD binding domain	GO:0005615,extracellular space; GO:0019139,cytokinin dehydrogenase activity; GO:0050660,flavin adenine dinucleotide binding; GO:0016614,oxidoreductase activity, acting on CH-OH group of donors; GO:0009690,cytokinin metabolic process	Cytokinin dehydrogenase 1, FAD and cytokinin binding
gene-Cel24A	2	NC_024463.2	82970088	82974225	-	Cel24A	--	K01179 endoglucanase [EC:3.2.1.4] | (RefSeq) POPTRDRAFT_755862; glycosyl hydrolase family 9 family protein (A)	uncharacterized protein LOC100384439 precursor [Zea mays]	RecName: Full=Endoglucanase 5; EC=3.2.1.4; AltName: Full=Endo-1,4-beta glucanase 5; Flags: Precursor;	SubName: Full=Cellulase {ECO:0000313|EMBL:AGG19103.1}; SubName: Full=Endoglucanase 11 {ECO:0000313|EMBL:AQK68595.1};	--	GO:0005576,extracellular region; GO:0008810,cellulase activity; GO:0071555,cell wall organization; GO:0030245,cellulose catabolic process	Glycosyl hydrolase family 9
gene-CesA-4	2	NC_024465.2	19277378	19283087	-	CesA-4	--	K10999 cellulose synthase A [EC:2.4.1.12] | (RefSeq) probable cellulose synthase A catalytic subunit 8 [UDP-forming] (A)	Os07g0208500 [Oryza sativa Japonica Group]	RecName: Full=Probable cellulose synthase A catalytic subunit 8 [UDP-forming]; EC=2.4.1.12; AltName: Full=OsCesA8;	SubName: Full=Os07g0208500 protein {ECO:0000313|EMBL:BAT00572.1};	--	GO:0005794,Golgi apparatus; GO:0016021,integral component of membrane; GO:0005886,plasma membrane; GO:0016760,cellulose synthase (UDP-forming) activity; GO:0016759,cellulose synthase activity; GO:0046872,metal ion binding; GO:0071555,cell wall organization; GO:0030244,cellulose biosynthetic process; GO:0009833,plant-type primary cell wall biogenesis	Glycosyl transferase family group 2
gene-CesA-9	2	NC_024460.2	165690825	165696617	+	CesA-9	--	K10999 cellulose synthase A [EC:2.4.1.12] | (RefSeq) CesA-9; cellulose synthase-9 (A)	cellulose synthase-9 [Zea mays]	RecName: Full=Probable cellulose synthase A catalytic subunit 8 [UDP-forming]; EC=2.4.1.12; AltName: Full=OsCesA8;	RecName: Full=Cellulose synthase {ECO:0000256|RuleBase:RU361116}; EC=2.4.1.12 {ECO:0000256|RuleBase:RU361116};	--	GO:0005794,Golgi apparatus; GO:0016021,integral component of membrane; GO:0005886,plasma membrane; GO:0016760,cellulose synthase (UDP-forming) activity; GO:0016759,cellulose synthase activity; GO:0046872,metal ion binding; GO:0071555,cell wall organization; GO:0030244,cellulose biosynthetic process; GO:0009833,plant-type primary cell wall biogenesis	Glycosyl transferase family 2
gene-CesA12	2	NC_024465.2	121208866	121213284	+	CesA12	--	K10999 cellulose synthase A [EC:2.4.1.12] | (RefSeq) CesA12; cellulose synthase catalytic subunit 12 (A)	cellulose synthase catalytic subunit 12 [Zea mays]	RecName: Full=Cellulose synthase A catalytic subunit 9 [UDP-forming]; EC=2.4.1.12; AltName: Full=OsCesA9;	RecName: Full=Cellulose synthase {ECO:0000256|RuleBase:RU361116}; EC=2.4.1.12 {ECO:0000256|RuleBase:RU361116};	--	GO:0010330,cellulose synthase complex; GO:0009507,chloroplast; GO:0005794,Golgi apparatus; GO:0016021,integral component of membrane; GO:0005886,plasma membrane; GO:0016760,cellulose synthase (UDP-forming) activity; GO:0016759,cellulose synthase activity; GO:0046872,metal ion binding; GO:0030244,cellulose biosynthetic process; GO:0009833,plant-type primary cell wall biogenesis; GO:0009834,plant-t…	Prokaryotic RING finger family 1
gene-EREB71	2	NC_024467.2	152517828	152519123	+	EREB71	--	K09286 EREBP-like factor | (RefSeq) EREB71; putative AP2/EREBP transcription factor superfamily protein (A)	putative AP2/EREBP transcription factor superfamily protein [Zea mays]	RecName: Full=Ethylene-responsive transcription factor RAP2-4; AltName: Full=Ethylene-responsive transcription factor ERF059; AltName: Full=Protein RELATED TO APETALA2 4;	SubName: Full=AP2-EREBP transcription factor {ECO:0000313|EMBL:AIB05041.1}; SubName: Full=Ethylene-responsive transcription factor ERF055 {ECO:0000313|EMBL:AQL09129.1};	--	GO:0005634,nucleus; GO:0003677,DNA binding; GO:0003700,DNA-binding transcription factor activity; GO:0043565,sequence-specific DNA binding; GO:0071472,cellular response to salt stress; GO:0009736,cytokinin-activated signaling pathway; GO:0009873,ethylene-activated signaling pathway; GO:0045595,regulation of cell differentiation; GO:0009409,response to cold; GO:0009416,response to light stimulus; …	AP2 domain
gene-Floury1	2	NC_024460.2	43019578	43021081	-	Floury1	--	--	protein FLOURY 1 [Zea mays]	RecName: Full=Protein FLOURY 1 {ECO:0000303|PubMed:17693529};	SubName: Full=Floury endosperm1 {ECO:0000313|EMBL:ONM16897.1};	Extracellular protein SEL-1 and related proteins	GO:0005789,endoplasmic reticulum membrane; GO:0016021,integral component of membrane	Zein-binding
gene-GATA27	2	NC_024461.2	64946203	64948522	+	GATA27	--	K21630 GATA-type zinc finger protein 1 | (RefSeq) GATA transcription factor 19-like (A)	uncharacterized protein LOC100273183 [Zea mays]	RecName: Full=GATA transcription factor 23;	SubName: Full=C2C2-GATA transcription factor {ECO:0000313|EMBL:AIB04335.1}; SubName: Full=GATA transcription factor 16 {ECO:0000313|EMBL:ONM32014.1};	GATA-4/5/6 transcription factors	GO:0005634,nucleus; GO:0005667,transcription factor complex; GO:0003682,chromatin binding; GO:0000977,RNA polymerase II regulatory region sequence-specific DNA binding; GO:0001085,RNA polymerase II transcription factor binding; GO:0001228,DNA-binding transcription activator activity, RNA polymerase II-specific; GO:0008270,zinc ion binding; GO:0030154,cell differentiation; GO:0048527,lateral root …	GATA zinc finger
gene-HAK19	2	NC_024468.2	113464501	113470044	+	HAK19	--	K03549 KUP system potassium uptake protein | (RefSeq) HAK19; potassium transporter 1-like (A)	potassium transporter 1-like [Zea mays]	RecName: Full=Potassium transporter 1; AltName: Full=OsHAK1;	RecName: Full=Potassium transporter {ECO:0000256|RuleBase:RU321113};	--	GO:0016021,integral component of membrane; GO:0016020,membrane; GO:0005886,plasma membrane; GO:0015079,potassium ion transmembrane transporter activity; GO:0006813,potassium ion transport	K+ potassium transporter
gene-HB45	2	NC_024459.2	29829806	29832380	-	HB45	--	K09338 homeobox-leucine zipper protein | (RefSeq) HB45; putative homeobox DNA-binding and leucine zipper domain family protein (A)	unknown [Zea mays]	RecName: Full=Homeobox-leucine zipper protein HOX19; AltName: Full=HD-ZIP protein HOX19; AltName: Full=Homeodomain transcription factor HOX19; AltName: Full=OsHox19;	SubName: Full=Uncharacterized protein {ECO:0000313|EMBL:ACL54154.1};	Transcription factor HEX, contains HOX and HALZ domains	GO:0005634,nucleus; GO:0003700,DNA-binding transcription factor activity; GO:0043565,sequence-specific DNA binding; GO:0006351,transcription, DNA-templated	--
gene-HYD1	2	NC_024460.2	16287768	16289876	-	HYD1	--	K15746 beta-carotene 3-hydroxylase [EC:1.14.15.24] | (RefSeq) HYD1; beta-carotene hydroxylase (A)	beta-carotene hydroxylase, partial [Elaeagnus umbellata]	RecName: Full=Beta-carotene 3-hydroxylase, chloroplastic; Short=GenCHYB; EC=1.14.15.24 {ECO:0000250|UniProtKB:Q9SZZ8}; Flags: Precursor;	SubName: Full=HYD1 {ECO:0000313|EMBL:JAF39220.1};	--	GO:0031969,chloroplast membrane; GO:0016021,integral component of membrane; GO:0016787,hydrolase activity; GO:0005506,iron ion binding; GO:0016491,oxidoreductase activity; GO:0016117,carotenoid biosynthetic process	--
gene-IDP1447	2	NC_024459.2	3775196	3778097	-	IDP1447	--	K16908 chloroplast NAD(P)H dehydrogenase [EC:1.6.99.-] | (RefSeq) IDP1447; uncharacterized protein LOC100284607 (A)	dihydrodipicolinate reductase [Zea mays]	RecName: Full=Dihydrodipicolinate reductase-like protein CRR1, chloroplastic {ECO:0000305}; AltName: Full=4-hydroxy-tetrahydrodipicolinate reductase 3 {ECO:0000305}; Short=HTPA reductase 3; AltName: Full=Protein CHLORORESPIRATORY REDUCTION 1 {ECO:0000303|PubMed:17727612}; Flags: Precursor;	SubName: Full=Uncharacterized protein {ECO:0000313|EnsemblPlants:OGLUM03G01410.1};	--	GO:0009507,chloroplast; GO:0009570,chloroplast stroma; GO:0008839,4-hydroxy-tetrahydrodipicolinate reductase; GO:0009089,lysine biosynthetic process via diaminopimelate; GO:0019684,photosynthesis, light reaction	Dihydrodipicolinate reductase, C-terminus
gene-IDP1499	2	NC_024462.2	18372576	18375091	+	IDP1499	--	K18878 BHLH transcription factor Upa20 | (RefSeq) Upa20; transcription factor bHLH137-like (A)	uncharacterized protein LOC100216597 [Zea mays]	RecName: Full=Transcription factor bHLH77; AltName: Full=Basic helix-loop-helix protein 77; Short=AtbHLH77; Short=bHLH 77; AltName: Full=Protein ACTIVATOR FOR CELL ELONGATION 3; AltName: Full=Transcription factor EN 87; AltName: Full=bHLH transcription factor bHLH077;	SubName: Full=BHLH transcription factor {ECO:0000313|EMBL:AIB04357.1};	--	GO:0005634,nucleus; GO:0003700,DNA-binding transcription factor activity; GO:0046983,protein dimerization activity; GO:0044212,transcription regulatory region DNA binding; GO:0006355,regulation of transcription, DNA-templated; GO:0006351,transcription, DNA-templated	Helix-loop-helix DNA-binding domain
gene-IDP1980	2	NC_024462.2	182751796	182753978	-	IDP1980	--	K18485 myogenic factor 6 | (RefSeq) transcription factor bHLH96 (A)	uncharacterized protein LOC100193615 [Zea mays]	RecName: Full=Transcription factor bHLH94; AltName: Full=Basic helix-loop-helix protein 94; Short=AtbHLH94; Short=bHLH 94; AltName: Full=Transcription factor EN 16; AltName: Full=bHLH transcription factor bHLH094;	SubName: Full=BHLH transcription factor {ECO:0000313|EMBL:AIB04280.1}; SubName: Full=Transcription factor bHLH99 {ECO:0000313|EMBL:AQK56409.1};	--	GO:0005634,nucleus; GO:0003677,DNA binding; GO:0003700,DNA-binding transcription factor activity; GO:0046983,protein dimerization activity; GO:0006355,regulation of transcription, DNA-templated; GO:0006351,transcription, DNA-templated	Helix-loop-helix DNA-binding domain
gene-IDP2142	2	NC_024467.2	150346464	150355198	+	IDP2142	--	K20867 galacturonosyltransferase 12/13/14/15 [EC:2.4.1.-] | (RefSeq) probable galacturonosyltransferase 14 (A)	uncharacterized protein LOC100384251 [Zea mays]	RecName: Full=Probable galacturonosyltransferase 14; EC=2.4.1.-;	RecName: Full=Hexosyltransferase {ECO:0000256|RuleBase:RU362027}; EC=2.4.1.- {ECO:0000256|RuleBase:RU362027};	--	GO:0005794,Golgi apparatus; GO:0000139,Golgi membrane; GO:0016021,integral component of membrane; GO:0090406,pollen tube; GO:0047262,polygalacturonate 4-alpha-galacturonosyltransferase activity; GO:0052325,cell wall pectin biosynthetic process; GO:0009555,pollen development; GO:0009860,pollen tube growth	Glucosyltransferase 24
gene-IDP2455	2	NC_024460.2	57740881	57741793	-	IDP2455	--	--	unknown [Zea mays]	--	SubName: Full=Uncharacterized protein {ECO:0000313|EMBL:ACN28324.1};	--	--	--
gene-IDP2477	2	NC_024465.2	167826946	167828719	-	IDP2477	--	--	uncharacterized protein LOC100502304 precursor [Zea mays]	--	SubName: Full=Uncharacterized protein {ECO:0000313|EMBL:ACR38068.1};	--	--	--
gene-IDP253	2	NC_024461.2	229134080	229137117	-	IDP253	--	K20240 spermidine dicoumaroyl transferase [EC:2.3.1.249] | (RefSeq) acyl transferase 5 (A)	uncharacterized protein LOC100284721 [Zea mays]	RecName: Full=Acyl transferase 5 {ECO:0000305}; Short=OsAT5 {ECO:0000303|PubMed:23391577}; EC=2.3.1.- {ECO:0000305};	SubName: Full=Uncharacterized protein {ECO:0000313|EnsemblPlants:OBART01G22700.1};	--	GO:0016410,N-acyltransferase activity	Transferase family
gene-IDP2579	2	NC_024468.2	99818555	99820506	-	IDP2579	--	--	uncharacterized protein LOC100383578 [Zea mays]	--	SubName: Full=Uncharacterized protein {ECO:0000313|EMBL:ACN26624.1};	--	--	Myb/SANT-like DNA-binding domain
gene-IDP359	2	NC_024463.2	143451000	143456314	+	IDP359	--	--	uncharacterized protein LOC100383365 isoform X1 [Zea mays]	RecName: Full=Extra-large guanine nucleotide-binding protein 1; AltName: Full=Extra-large GTP-binding protein 1; Short=Extra-large G-protein 1;	SubName: Full=Extra-large G-protein-like {ECO:0000313|EMBL:AQK70039.1};	--	GO:0005834,heterotrimeric G-protein complex; GO:0005634,nucleus; GO:0031683,G-protein beta/gamma-subunit complex binding; GO:0001664,G protein-coupled receptor binding; GO:0005525,GTP binding; GO:0003924,GTPase activity; GO:0046872,metal ion binding; GO:0004871,NA; GO:0007188,adenylate cyclase-modulating G protein-coupled receptor signaling pathway	zinc-ribbon domain
gene-IDP427	2	NC_024461.2	227051821	227054449	+	IDP427	--	--	uncharacterized protein LOC100276342 [Zea mays]	--	SubName: Full=Uncharacterized protein {ECO:0000313|EMBL:ACN34782.1, ECO:0000313|EnsemblPlants:Zm00001d044394_P001};	--	--	--
gene-IDP498	2	NC_024462.2	229142051	229143552	+	IDP498	--	--	hypothetical protein ZEAMMB73_Zm00001d053394 [Zea mays]	--	SubName: Full=Uncharacterized protein {ECO:0000313|EMBL:AQK59367.1, ECO:0000313|EnsemblPlants:Zm00001d053394_P001};	--	--	--
gene-IDP554	2	NC_024459.2	55245162	55247450	-	IDP554	--	K13448 calcium-binding protein CML | (RefSeq) IDP554; uncharacterized protein LOC100382070 (A)	uncharacterized protein LOC100382070 [Zea mays]	RecName: Full=Probable calcium-binding protein CML27; AltName: Full=Calmodulin-like protein 27;	SubName: Full=Calcium-binding protein CML42 {ECO:0000313|EMBL:ONL97677.1};	Calmodulin and related proteins (EF-Hand superfamily)	GO:0005509,calcium ion binding	Dockerin type I domain
gene-IDP575	2	NC_024465.2	120910899	120913741	-	IDP575	--	K22534 PR domain zinc finger protein 5 | (RefSeq) zinc finger RNA-binding protein (A)	unknown [Zea mays]	--	SubName: Full=Uncharacterized protein {ECO:0000313|EMBL:ACN30949.1};	--	GO:0003676,nucleic acid binding; GO:0008270,zinc ion binding	Zinc-finger double-stranded RNA-binding
gene-IDP610	2	NC_024460.2	237421423	237422773	+	IDP610	--	K08081 tropinone reductase I [EC:1.1.1.206] | (RefSeq) IDP610; uncharacterized protein LOC100273624 (A)	uncharacterized protein LOC100273624 [Zea mays]	RecName: Full=Tropinone reductase homolog At5g06060 {ECO:0000305}; EC=1.1.1.- {ECO:0000305};	SubName: Full=Tropinone reductase-like protein {ECO:0000313|EMBL:ONM27337.1};	Reductases with broad range of substrate specificities	GO:0005829,cytosol; GO:0016491,oxidoreductase activity	Glycosyl transferase 4-like domain
gene-IDP635	2	NC_024464.2	146025759	146027724	+	IDP635	--	K01609 indole-3-glycerol phosphate synthase [EC:4.1.1.48] | (RefSeq) hypothetical protein (A)	uncharacterized protein LOC100276774 [Zea mays]	--	SubName: Full=Uncharacterized protein {ECO:0000313|EMBL:ACG36747.1};	--	GO:0046872,metal ion binding; GO:0030001,metal ion transport	Heavy-metal-associated domain
gene-IDP641	2	NC_024459.2	217820647	217822499	-	IDP641	--	K21374 7-deoxyloganetin glucosyltransferase [EC:2.4.1.324] | (RefSeq) IDP641; uncharacterized protein LOC100280958 (A)	uncharacterized protein LOC100280958 [Zea mays]	RecName: Full=UDP-glycosyltransferase 85A2; EC=2.4.1.-;	RecName: Full=Glycosyltransferase {ECO:0000256|RuleBase:RU362057}; EC=2.4.1.- {ECO:0000256|RuleBase:RU362057};	UDP-glucuronosyl and UDP-glucosyl transferase	GO:0043231,intracellular membrane-bounded organelle; GO:0015020,glucuronosyltransferase activity; GO:0080043,quercetin 3-O-glucosyltransferase activity; GO:0080044,quercetin 7-O-glucosyltransferase activity; GO:0008152,metabolic process	UDP-glucoronosyl and UDP-glucosyl transferase
gene-IDP664	2	NC_024461.2	32671362	32675112	-	IDP664	--	K16054 methylthioribulose 1-phosphate dehydratase / enolase-phosphatase E1 [EC:4.2.1.109 3.1.3.77] | (RefSeq) IDP664; uncharacterized protein LOC100194257 (A)	uncharacterized protein LOC100194257 [Zea mays]	RecName: Full=Probable bifunctional methylthioribulose-1-phosphate dehydratase/enolase-phosphatase E1 {ECO:0000255|HAMAP-Rule:MF_03118}; Includes: RecName: Full=Methylthioribulose-1-phosphate dehydratase {ECO:0000255|HAMAP-Rule:MF_03118}; Short=MTRu-1-P dehydratase {ECO:0000255|HAMAP-Rule:MF_03118}; EC=4.2.1.109 {ECO:0000255|HAMAP-Rule:MF_03118}; Includes: RecName: Full=Enolase-phosphatase E1 {EC…	SubName: Full=Uncharacterized protein {ECO:0000313|EMBL:ACF81758.1};	Enolase-phosphatase E-1	GO:0005737,cytoplasm; GO:0043874,acireductone synthase activity; GO:0000287,magnesium ion binding; GO:0046570,methylthioribulose 1-phosphate dehydratase activity; GO:0019509,L-methionine salvage from methylthioadenosine	--
gene-IDP725	2	NC_024465.2	1373981	1375031	-	IDP725	--	K01870 isoleucyl-tRNA synthetase [EC:6.1.1.5] | (RefSeq) isoleucine--tRNA ligase, chloroplastic/mitochondrial-like (A)	uncharacterized protein LOC100273230 precursor [Zea mays]	RecName: Full=Dirigent protein 1; Short=AtDIR1; Flags: Precursor;	RecName: Full=Dirigent protein {ECO:0000256|RuleBase:RU363099};	--	GO:0048046,apoplast; GO:0016853,isomerase activity	Dirigent-like protein
gene-IDP763	2	NC_024466.2	178335607	178339119	+	IDP763	--	--	uncharacterized protein LOC100382489 [Zea mays]	--	SubName: Full=Uncharacterized protein {ECO:0000313|EMBL:ACN29231.1, ECO:0000313|EnsemblPlants:Zm00001d012670_P002};	--	--	--
gene-IDP856	2	NC_024459.2	220468927	220470003	+	IDP856	--	--	uncharacterized protein LOC100276545 [Zea mays]	--	SubName: Full=Uncharacterized protein {ECO:0000313|EMBL:ONM04775.1, ECO:0000313|EnsemblPlants:Zm00001d032287_P001};	--	GO:0016021,integral component of membrane	Cotton fibre expressed protein
gene-IDP98	2	NC_024466.2	15546436	15549344	+	IDP98	--	K16297 serine carboxypeptidase-like clade II [EC:3.4.16.-] | (RefSeq) serine carboxypeptidase II-1 (A)	serine carboxypeptidase K10B2.2 precursor [Zea mays]	RecName: Full=Serine carboxypeptidase 2; EC=3.4.16.6; AltName: Full=CPDW-II; Short=CP-WII; AltName: Full=Carboxypeptidase D; AltName: Full=Serine carboxypeptidase II; Contains: RecName: Full=Serine carboxypeptidase 2 chain A; AltName: Full=Serine carboxypeptidase II chain A; Contains: RecName: Full=Serine carboxypeptidase 2 chain B; AltName: Full=Serine carboxypeptidase II chain B; Flags: Precurs…	RecName: Full=Carboxypeptidase {ECO:0000256|RuleBase:RU361156}; EC=3.4.16.- {ECO:0000256|RuleBase:RU361156};	Serine carboxypeptidases (lysosomal cathepsin A)	GO:0004185,serine-type carboxypeptidase activity	Serine carboxypeptidase
gene-LIM12	2	NC_024461.2	135291672	135293112	-	LIM12	--	K09377 cysteine and glycine-rich protein | (RefSeq) LIM domain-containing protein WLIM1 (A)	LIM domain-containing protein WLIM1, partial [Dichanthelium oligosanthes]	RecName: Full=LIM domain-containing protein WLIM1 {ECO:0000305}; AltName: Full=Widely-expressed LIM protein 1 {ECO:0000303|PubMed:11085265}; Short=AtWLIM1;	SubName: Full=Uncharacterized protein {ECO:0000313|EMBL:JAF65734.1};	Regulatory protein MLP and related LIM proteins	GO:0005737,cytoplasm; GO:0005856,cytoskeleton; GO:0005886,plasma membrane; GO:0051015,actin filament binding; GO:0046872,metal ion binding; GO:0003729,mRNA binding; GO:0051017,actin filament bundle assembly	LIM domain
gene-LOC100037746	2	NC_024460.2	211618874	211620657	-	LOC100037746	--	K09422 transcription factor MYB, plant | (RefSeq) transcription factor MYB80 (A)	transcription factor MYB41 [Zea mays]	RecName: Full=Transcription factor MYB102 {ECO:0000305}; AltName: Full=Myb-related protein 102 {ECO:0000305}; Short=AtMYB102 {ECO:0000303|PubMed:12857823}; AltName: Full=Myb-related protein M4 {ECO:0000305}; Short=AtM4 {ECO:0000303|PubMed:8980549};	SubName: Full=Uncharacterized protein {ECO:0000313|EMBL:EER99536.1};	Transcription factor, Myb superfamily	GO:0005634,nucleus; GO:0003700,DNA-binding transcription factor activity; GO:0000981,DNA-binding transcription factor activity, RNA polymerase II-specific; GO:0043565,sequence-specific DNA binding; GO:0001135,RNA polymerase II transcription regulator recruiting activity; GO:0044212,transcription regulatory region DNA binding; GO:0030154,cell differentiation; GO:0006952,defense response; GO:000635…	Myb-like DNA-binding domain
gene-LOC100141385	2	NC_024462.2	187400774	187403452	-	LOC100141385	--	K07198 5'-AMP-activated protein kinase, catalytic alpha subunit [EC:2.7.11.11] | (RefSeq) CBL-interacting protein kinase (A)	CBL-interacting protein kinase [Zea mays]	RecName: Full=CBL-interacting protein kinase 14; EC=2.7.11.1; AltName: Full=OsCIPK14;	RecName: Full=Non-specific serine/threonine protein kinase {ECO:0000256|SAAS:SAAS00351747}; EC=2.7.11.1 {ECO:0000256|SAAS:SAAS00351747};	Serine/threonine protein kinase	GO:0005622,intracellular; GO:0005524,ATP binding; GO:0004674,protein serine/threonine kinase activity; GO:0035556,intracellular signal transduction; GO:0018105,peptidyl-serine phosphorylation; GO:0018107,peptidyl-threonine phosphorylation	Lipopolysaccharide kinase (Kdo/WaaP) family
gene-LOC100191149	2	NC_024463.2	215504802	215508076	-	LOC100191149	--	--	uncharacterized protein LOC8078910 isoform X1 [Sorghum bicolor]	--	SubName: Full=Uncharacterized protein {ECO:0000313|EMBL:KXG31161.1};	--	--	--
gene-LOC100191151	2	NC_024461.2	158610659	158612906	+	LOC100191151	--	K20870 putative beta-1,4-xylosyltransferase IRX10 [EC:2.4.2.-] | (RefSeq) uncharacterized protein LOC100191151 precursor (A)	uncharacterized protein LOC100857042 precursor [Zea mays]	RecName: Full=Probable glucuronosyltransferase Os01g0926700; EC=2.4.-.-;	SubName: Full=Putative beta-14-xylosyltransferase IRX10L {ECO:0000313|EMBL:ONM34944.1};	Acetylglucosaminyltransferase EXT1/exostosin 1	GO:0000139,Golgi membrane; GO:0016021,integral component of membrane; GO:0016757,transferase activity, transferring glycosyl groups; GO:0071555,cell wall organization; GO:0006486,protein glycosylation	Exostosin family
gene-LOC100191201	2	NC_024463.2	168633366	168636486	-	LOC100191201	--	K18696 glycerophosphodiester phosphodiesterase [EC:3.1.4.46] | (RefSeq) glycerophosphodiester phosphodiesterase (A)	Glycerophosphodiester phosphodiesterase GDPD2 [Zea mays]	RecName: Full=Glycerophosphodiester phosphodiesterase GDPD1, chloroplastic {ECO:0000305}; EC=3.1.4.46 {ECO:0000269|PubMed:21323773}; AltName: Full=Glycerophosphodiester phosphodiesterase 1 {ECO:0000303|PubMed:21323773}; Short=AtGDPD1 {ECO:0000303|PubMed:21323773}; AltName: Full=Protein SENESCENCE-RELATED GENE 3 {ECO:0000303|PubMed:8883383}; Flags: Precursor;	SubName: Full=Glycerophosphodiester phosphodiesterase GDPD2 {ECO:0000313|EMBL:AQK71219.1};	Predicted starch-binding protein	GO:0009507,chloroplast; GO:0009536,plastid; GO:0008889,glycerophosphodiester phosphodiesterase activity; GO:0000287,magnesium ion binding; GO:0030643,cellular phosphate ion homeostasis; GO:0006071,glycerol metabolic process; GO:0046475,glycerophospholipid catabolic process	Glycerophosphoryl diester phosphodiesterase family
gene-LOC100191213	2	NC_024463.2	209622400	209626936	+	LOC100191213	--	K15285 solute carrier family 35, member E3 | (RefSeq) uncharacterized membrane protein At1g06890-like (A)	uncharacterized protein LOC100191213 [Zea mays]	RecName: Full=Nucleotide-sugar uncharacterized transporter 2 {ECO:0000305};	SubName: Full=Nucleotide/sugar transporter family protein {ECO:0000313|EMBL:AQK74441.1};	Glucose-6-phosphate/phosphate and phosphoenolpyruvate/phosphate antiporter	GO:0016021,integral component of membrane; GO:0008643,carbohydrate transport	Triose-phosphate Transporter family
gene-LOC100191218	2	NC_024464.2	108903760	108905442	+	LOC100191218	--	K22395 cinnamyl-alcohol dehydrogenase [EC:1.1.1.195] | (RAP-DB) Os06g0548200; FAD linked oxidase, N-terminal domain containing protein. (A)	putative FAD-binding Berberine family protein precursor [Zea mays]	RecName: Full=Berberine bridge enzyme-like 22 {ECO:0000303|PubMed:26037923}; Short=AtBBE-like 22 {ECO:0000303|PubMed:26037923}; EC=1.1.1.- {ECO:0000250|UniProtKB:O64743}; Flags: Precursor;	SubName: Full=Uncharacterized protein {ECO:0000313|EMBL:ACF78259.1};	--	GO:0005829,cytosol; GO:0005576,extracellular region; GO:0009505,plant-type cell wall; GO:0050660,flavin adenine dinucleotide binding; GO:0016614,oxidoreductase activity, acting on CH-OH group of donors; GO:0009753,response to jasmonic acid	Berberine and berberine like
gene-LOC100191228	2	NC_024459.2	247651799	247656325	-	LOC100191228	--	K19619 tyrosyl-DNA phosphodiesterase 2 [EC:3.1.4.-] | (RefSeq) Endonuclease/Exonuclease/phosphatase family (A)	endonuclease/Exonuclease/phosphatase family isoform X1 [Zea mays]	--	SubName: Full=Endonuclease/Exonuclease/phosphatase family protein {ECO:0000313|EMBL:ACG34748.1};	Predicted Mg2+-dependent phosphodiesterase TTRAP	GO:0004519,endonuclease activity; GO:0004527,exonuclease activity; GO:0046872,metal ion binding	--
gene-LOC100191315	2	NC_024464.2	103292503	103294154	-	LOC100191315	--	--	uncharacterized LOC100191315 [Zea mays]	--	SubName: Full=C globular stage isoform 1 {ECO:0000313|EMBL:AQK82263.1};	--	GO:0016021,integral component of membrane	--
gene-LOC100191326	2	NC_024460.2	6409509	6412799	+	LOC100191326	--	K00891 shikimate kinase [EC:2.7.1.71] | (RefSeq) uncharacterized LOC100191326 (A)	uncharacterized LOC100191326 [Zea mays]	RecName: Full=Shikimate kinase 3, chloroplastic; Short=OsSK3; EC=2.7.1.71; Flags: Precursor;	SubName: Full=Uncharacterized protein {ECO:0000313|EMBL:ACF78392.1};	--	GO:0009507,chloroplast; GO:0009536,plastid; GO:0005524,ATP binding; GO:0000287,magnesium ion binding; GO:0004765,shikimate kinase activity; GO:0009073,aromatic amino acid family biosynthetic process; GO:0009423,chorismate biosynthetic process; GO:0019632,shikimate metabolic process	Deoxynucleoside kinase
gene-LOC100191393	2	NC_024460.2	25550314	25552775	-	LOC100191393	--	K08269 serine/threonine-protein kinase ULK2 [EC:2.7.11.1] | (RefSeq) putative pentatricopeptide repeat-containing protein At3g15130 (A)	uncharacterized protein LOC100191393 [Zea mays]	RecName: Full=Putative pentatricopeptide repeat-containing protein At3g15130;	SubName: Full=Putative pentatricopeptide repeat-containing protein {ECO:0000313|EMBL:ONM15575.1};	FOG: PPR repeat	GO:0043231,intracellular membrane-bounded organelle; GO:0004519,endonuclease activity; GO:0003723,RNA binding; GO:0008270,zinc ion binding; GO:0009451,RNA modification	Tetratricopeptide repeat
gene-LOC100191399	2	NC_024465.2	145151662	145158392	+	LOC100191399	--	--	PHD finger protein rhinoceros [Setaria italica]	--	SubName: Full=Uncharacterized protein {ECO:0000313|EMBL:KQL25325.1, ECO:0000313|EnsemblPlants:Si029040m};	--	--	Plant protein of unknown function (DUF936)
gene-LOC100191430	2	NC_024459.2	291111874	291114907	-	LOC100191430	--	--	uncharacterized protein LOC100191430 precursor [Zea mays]	RecName: Full=Fasciclin-like arabinogalactan protein 16; Flags: Precursor;	SubName: Full=Uncharacterized protein {ECO:0000313|EMBL:ACF78522.1, ECO:0000313|EnsemblPlants:Zm00001d034373_P001};	Fasciclin and related adhesion glycoproteins	GO:0005576,extracellular region	--
gene-LOC100191492	2	NC_024459.2	46011451	46014682	-	LOC100191492	--	K04733 interleukin-1 receptor-associated kinase 4 [EC:2.7.11.1] | (RefSeq) inactive receptor-like serine/threonine-protein kinase At2g40270 (A)	unknown [Zea mays]	RecName: Full=Protein MALE DISCOVERER 2; Short=AtMDIS2; AltName: Full=Probable LRR receptor-like serine/threonine-protein kinase MRH1 {ECO:0000303|PubMed:16367956}; EC=2.7.11.1 {ECO:0000305}; AltName: Full=Protein MORPHOGENESIS OF ROOT HAIR 1 {ECO:0000303|PubMed:16367956}; Flags: Precursor;	SubName: Full=Uncharacterized protein {ECO:0000313|EMBL:ACN35847.1};	--	GO:0012505,endomembrane system; GO:0016021,integral component of membrane; GO:0005886,plasma membrane; GO:0090406,pollen tube; GO:0005524,ATP binding; GO:0004675,transmembrane receptor protein serine/threonine kinase activity; GO:0007166,cell surface receptor signaling pathway; GO:0006468,protein phosphorylation; GO:0048765,root hair cell differentiation	--
gene-LOC100191493	2	NC_024468.2	1474451	1476950	+	LOC100191493	--	K04730 interleukin-1 receptor-associated kinase 1 [EC:2.7.11.1] | (RefSeq) LOC109739951; L-type lectin-domain containing receptor kinase IX.1-like (A)	putative lectin-domain receptor-like protein kinase family protein [Zea mays]	RecName: Full=L-type lectin-domain containing receptor kinase IX.1 {ECO:0000303|PubMed:19773388}; Short=LecRK-IX.1 {ECO:0000303|PubMed:19773388}; EC=2.7.11.1 {ECO:0000255|PROSITE-ProRule:PRU00159}; Flags: Precursor;	SubName: Full=L-type lectin-domain containing receptor kinase IX.1 {ECO:0000313|EMBL:AQK38716.1};	--	GO:0016021,integral component of membrane; GO:0005886,plasma membrane; GO:0005524,ATP binding; GO:0030246,carbohydrate binding; GO:0004674,protein serine/threonine kinase activity; GO:0002229,defense response to oomycetes; GO:0010942,positive regulation of cell death; GO:0010726,positive regulation of hydrogen peroxide metabolic process	Kinase-like
gene-LOC100191528	2	NC_024467.2	16480494	16482757	-	LOC100191528	--	K15919 hydroxypyruvate reductase 2 | (RefSeq) hydroxyphenylpyruvate reductase (A)	Late embryogenesis abundant protein group 2 [Zea mays]	--	SubName: Full=Late embryogenesis abundant protein group 2 {ECO:0000313|EMBL:AQL01860.1};	--	GO:0016021,integral component of membrane	Late embryogenesis abundant protein
gene-LOC100191542	2	NC_024464.2	171866818	171868740	-	LOC100191542	--	K00924 kinase [EC:2.7.1.-] | (RefSeq) receptor-like protein kinase HSL1 (A)	uncharacterized protein LOC100191542 precursor [Zea mays]	RecName: Full=LRR receptor-like serine/threonine-protein kinase GSO1 {ECO:0000303|PubMed:18088309}; EC=2.7.11.1 {ECO:0000255|PROSITE-ProRule:PRU00159}; AltName: Full=Protein GASSHO 1 {ECO:0000303|PubMed:18088309}; AltName: Full=Protein SCHENGEN 3 {ECO:0000303|PubMed:25233277}; Flags: Precursor;	SubName: Full=Polygalacturonase inhibitor 1 {ECO:0000313|EMBL:ACG46124.1};	FOG: Leucine rich repeat	GO:0048226,Casparian strip; GO:0016021,integral component of membrane; GO:0005886,plasma membrane; GO:0005524,ATP binding; GO:0004674,protein serine/threonine kinase activity; GO:0071555,cell wall organization; GO:0009793,embryo development ending in seed dormancy; GO:0035987,endodermal cell differentiation; GO:0045184,establishment of protein localization; GO:0090558,plant epidermis development;…	Leucine rich repeat N-terminal domain
gene-LOC100191544	2	NC_024463.2	193677608	193678630	-	LOC100191544	--	K03644 lipoyl synthase [EC:2.8.1.8] | (RefSeq) hypothetical protein (A)	ferredoxin-thioredoxin reductase, variable chain, chloroplastic [Zea mays]	RecName: Full=Ferredoxin-thioredoxin reductase, variable chain; Short=FTR-V; AltName: Full=Ferredoxin-thioredoxin reductase subunit A; Short=FTR-A;	SubName: Full=Ferredoxin-thioredoxin reductase, variable chain {ECO:0000313|EMBL:ACG47201.1};	--	GO:0009507,chloroplast; GO:0016491,oxidoreductase activity; GO:0055114,oxidation-reduction process; GO:0015979,photosynthesis	Ferredoxin thioredoxin reductase variable alpha chain
gene-LOC100191546	2	NC_024464.2	166761873	166764447	+	LOC100191546	--	K20870 putative beta-1,4-xylosyltransferase IRX10 [EC:2.4.2.-] | (RefSeq) putative Secondary cell wall glycosyltransferase family 47 precursor (A)	putative Secondary cell wall glycosyltransferase family 47 precursor [Zea mays]	RecName: Full=Probable glucuronosyltransferase Os01g0926700; EC=2.4.-.-;	SubName: Full=Uncharacterized protein {ECO:0000313|EMBL:ACF78661.1};	Acetylglucosaminyltransferase EXT1/exostosin 1	GO:0000139,Golgi membrane; GO:0016021,integral component of membrane; GO:0016757,transferase activity, transferring glycosyl groups; GO:0071555,cell wall organization; GO:0006486,protein glycosylation	Exostosin family
gene-LOC100191548	2	NC_024468.2	145315844	145319164	-	LOC100191548	--	K02492 glutamyl-tRNA reductase [EC:1.2.1.70] | (RefSeq) glutamyl-tRNA reductase-like protein (A)	glutamyl-tRNA reductase-like protein [Zea mays]	RecName: Full=Glutamyl-tRNA reductase, chloroplastic; Short=GluTR; EC=1.2.1.70; Flags: Precursor;	RecName: Full=Glutamyl-tRNA reductase {ECO:0000256|RuleBase:RU000584}; EC=1.2.1.70 {ECO:0000256|RuleBase:RU000584};	--	GO:0009507,chloroplast; GO:0008883,glutamyl-tRNA reductase activity; GO:0050661,NADP binding; GO:0015995,chlorophyll biosynthetic process; GO:0006782,protoporphyrinogen IX biosynthetic process	Putative NAD(P)-binding
gene-LOC100191551	2	NC_024461.2	224506471	224508460	+	LOC100191551	--	K23222 nuclease HARBI1 [EC:3.1.-.-] | (RefSeq) uncharacterized protein LOC100191551 (A)	uncharacterized protein LOC100191551 [Zea mays]	RecName: Full=Protein ANTAGONIST OF LIKE HETEROCHROMATIN PROTEIN 1 {ECO:0000303|PubMed:26642436}; EC=3.1.-.-;	SubName: Full=PIF/Ping-Pong transposase family protein {ECO:0000313|EMBL:ONM40806.1};	Predicted transposase	GO:0035098,ESC/E(Z) complex; GO:0005634,nucleus; GO:0035102,PRC1 complex; GO:0003682,chromatin binding; GO:0046872,metal ion binding; GO:0004518,nuclease activity; GO:0031936,negative regulation of chromatin silencing; GO:0006351,transcription, DNA-templated	Plant transposon protein
gene-LOC100191562	2	NC_024459.2	30793735	30799907	-	LOC100191562	--	K09587 steroid 22-alpha-hydroxylase [EC:1.14.13.-] | (RefSeq) putative cytochrome P450 superfamily protein precursor (A)	putative cytochrome P450 superfamily protein precursor [Zea mays]	RecName: Full=Cytochrome P450 90B2 {ECO:0000305}; EC=1.14.13.- {ECO:0000305}; AltName: Full=Protein DWARF4 homolog {ECO:0000303|PubMed:16369540}; Short=OsDWARF4 {ECO:0000303|PubMed:16369540}; AltName: Full=Steroid 22-alpha-hydroxylase {ECO:0000305};	SubName: Full=Uncharacterized protein {ECO:0000313|EMBL:ACF78683.1};	Cytochrome P450 CYP4/CYP19/CYP26 subfamilies	GO:0005783,endoplasmic reticulum; GO:0016021,integral component of membrane; GO:0005886,plasma membrane; GO:0080132,fatty acid alpha-hydroxylase activity; GO:0020037,heme binding; GO:0005506,iron ion binding; GO:0004497,monooxygenase activity; GO:0016705,oxidoreductase activity, acting on paired donors, with incorporation or reduction of molecular oxygen; GO:0010012,steroid 22-alpha hydroxylase a…	Cytochrome P450
gene-LOC100191564	2	NC_024465.2	42052541	42055819	-	LOC100191564	--	K07407 alpha-galactosidase [EC:3.2.1.22] | (RefSeq) uncharacterized protein LOC100191564 precursor (A)	Alpha-galactosidase [Zea mays]	RecName: Full=Alpha-galactosidase 2 {ECO:0000303|PubMed:15034167}; Short=AtAGAL2 {ECO:0000303|PubMed:15034167}; EC=3.2.1.22 {ECO:0000250|UniProtKB:Q9FXT4}; AltName: Full=Alpha-D-galactoside galactohydrolase 2 {ECO:0000305}; AltName: Full=Melibiase {ECO:0000305}; Flags: Precursor;	SubName: Full=Alpha-galactosidase {ECO:0000313|EMBL:ONM53185.1};	Alpha-D-galactosidase (melibiase)	GO:0048046,apoplast; GO:0009505,plant-type cell wall; GO:0052692,raffinose alpha-galactosidase activity; GO:0005975,carbohydrate metabolic process; GO:0071555,cell wall organization; GO:0009965,leaf morphogenesis; GO:0009911,positive regulation of flower development; GO:0009620,response to fungus	Alpha galactosidase C-terminal beta sandwich domain
gene-LOC100191582	2	NC_024467.2	155900025	155901986	+	LOC100191582	--	K09838 zeaxanthin epoxidase [EC:1.14.15.21] | (RefSeq) zeaxanthin epoxidase, chloroplastic (A)	uncharacterized protein LOC100191582 [Zea mays]	RecName: Full=Monooxygenase 2 {ECO:0000303|PubMed:10216258}; Short=AtMO2 {ECO:0000303|PubMed:10216258}; EC=1.14.13.-;	SubName: Full=FAD/NAD(P)-binding oxidoreductase family protein {ECO:0000313|EMBL:AQL09641.1};	Kynurenine 3-monooxygenase and related flavoprotein monooxygenases	GO:0071949,FAD binding; GO:0004497,monooxygenase activity; GO:0002239,response to oomycetes; GO:0044550,secondary metabolite biosynthetic process	HI0933-like protein
gene-LOC100191625	2	NC_024466.2	67367484	67373580	+	LOC100191625	--	K08730 phosphatidylserine synthase 2 [EC:2.7.8.29] | (RefSeq) CDP-diacylglycerol--serine O-phosphatidyltransferase 2 (A)	uncharacterized LOC100191625 isoform X1 [Zea mays]	RecName: Full=CDP-diacylglycerol--serine O-phosphatidyltransferase 2; EC=2.7.8.8; AltName: Full=Phosphatidylserine synthase 2;	SubName: Full=CDP-diacylglycerol--serine O-phosphatidyltransferase 1 {ECO:0000313|EMBL:AQK92002.1};	Phosphatidylserine synthase	GO:0005789,endoplasmic reticulum membrane; GO:0016021,integral component of membrane; GO:0003882,CDP-diacylglycerol-serine O-phosphatidyltransferase activity; GO:0006646,phosphatidylethanolamine biosynthetic process; GO:0006659,phosphatidylserine biosynthetic process	Phosphatidyl serine synthase
gene-LOC100191659	2	NC_024459.2	56853842	56855783	+	LOC100191659	--	K17964 leucine-rich PPR motif-containing protein, mitochondrial | (RefSeq) protein Rf1, mitochondrial-like isoform X1 (A)	uncharacterized protein LOC100191659 [Zea mays]	RecName: Full=Pentatricopeptide repeat-containing protein At1g09900;	SubName: Full=PPR containing plant-like protein {ECO:0000313|EMBL:ONL97786.1};	FOG: PPR repeat	GO:0043231,intracellular membrane-bounded organelle; GO:0016020,membrane; GO:0004519,endonuclease activity; GO:0003723,RNA binding; GO:0009451,RNA modification	Mitochondrial ATPase expression
gene-LOC100191664	2	NC_024464.2	164059138	164060851	+	LOC100191664	--	K22845 phlorizin synthase [EC:2.4.1.357] | (RefSeq) uncharacterized protein LOC100191664 (A)	uncharacterized protein LOC100191664 [Zea mays]	RecName: Full=UDP-glycosyltransferase 88B1 {ECO:0000303|PubMed:15610349}; EC=2.4.1.- {ECO:0000305};	RecName: Full=Glycosyltransferase {ECO:0000256|RuleBase:RU362057}; EC=2.4.1.- {ECO:0000256|RuleBase:RU362057};	UDP-glucuronosyl and UDP-glucosyl transferase	GO:0016758,transferase activity, transferring hexosyl groups; GO:0008152,metabolic process	UDP-glucoronosyl and UDP-glucosyl transferase
gene-LOC100191680	2	NC_024459.2	265772259	265790851	+	LOC100191680	--	K14638 solute carrier family 15 (peptide/histidine transporter), member 3/4 | (RefSeq) protein NRT1/ PTR FAMILY 2.11-like (A)	uncharacterized protein LOC100191680 isoform X1 [Zea mays]	RecName: Full=Protein NRT1/ PTR FAMILY 2.11; Short=AtNPF2.11; AltName: Full=Nitrate transporter 1.10; AltName: Full=Protein GLUCOSINOLATE TRANSPORTER-2;	SubName: Full=Protein NRT1/ PTR FAMILY 2.9 {ECO:0000313|EMBL:ONM07770.1};	H+/oligopeptide symporter	GO:0016021,integral component of membrane; GO:0005886,plasma membrane; GO:0009506,plasmodesma; GO:0090448,glucosinolate:proton symporter activity; GO:1901349,glucosinolate transport; GO:0090449,phloem glucosinolate loading; GO:0080167,response to karrikin	POT family
gene-LOC100191688	2	NC_024463.2	203227815	203229127	+	LOC100191688	--	K10663 E3 ubiquitin-protein ligase ATL4 [EC:2.3.2.27] | (RefSeq) putative RING zinc finger domain superfamily protein (A)	putative RING zinc finger domain superfamily protein [Zea mays]	RecName: Full=E3 ubiquitin-protein ligase ATL4 {ECO:0000305}; EC=2.3.2.27 {ECO:0000269|PubMed:15644464}; AltName: Full=Protein ARABIDOPSIS TOXICOS EN LEVADURA 4 {ECO:0000303|PubMed:10480382}; Short=Protein ATL4 {ECO:0000303|PubMed:10480382}; AltName: Full=RING-H2 finger X1a {ECO:0000303|PubMed:9781696}; AltName: Full=RING-H2 zinc finger protein ATL4 {ECO:0000305}; AltName: Full=RING-H2 zinc finge…	SubName: Full=E3 ubiquitin-protein ligase ATL4 {ECO:0000313|EMBL:AQK73630.1};	FOG: Predicted E3 ubiquitin ligase	GO:0016021,integral component of membrane; GO:0046872,metal ion binding; GO:0061630,ubiquitin protein ligase activity; GO:0004842,ubiquitin-protein transferase activity; GO:0043161,proteasome-mediated ubiquitin-dependent protein catabolic process; GO:0016567,protein ubiquitination	Zinc-ribbon, C4HC2 type
gene-LOC100191704	2	NC_024460.2	59722918	59725566	-	LOC100191704	--	K02639 ferredoxin | (RefSeq) uncharacterized protein LOC100191704 (A)	uncharacterized protein LOC100191704 [Zea mays]	RecName: Full=Ferredoxin-3, chloroplastic; AltName: Full=Ferredoxin III; Short=Fd III; Flags: Precursor;	RecName: Full=Ferredoxin {ECO:0000256|RuleBase:RU364001};	--	GO:0009507,chloroplast; GO:0009570,chloroplast stroma; GO:0009578,etioplast stroma; GO:0051537,2 iron, 2 sulfur cluster binding; GO:0009055,electron transfer activity; GO:0046872,metal ion binding; GO:0022900,electron transport chain	2Fe-2S iron-sulfur cluster binding domain
gene-LOC100191711	2	NC_024461.2	206102873	206104054	-	LOC100191711	--	K08869 aarF domain-containing kinase | (RefSeq) putative aarF domain-containing protein kinase 1 (A)	unknown [Zea mays]	--	SubName: Full=Uncharacterized protein {ECO:0000313|EMBL:ACN25798.1};	Methyltransferase	--	Methyltransferase domain
gene-LOC100191715	2	NC_024460.2	213805278	213811979	+	LOC100191715	--	K08908 light-harvesting complex I chlorophyll a/b binding protein 2 | (RefSeq) chlorophyll a-b binding protein (A)	chlorophyll a-b binding protein [Zea mays]	RecName: Full=Chlorophyll a-b binding protein 7, chloroplastic; AltName: Full=LHCI type II CAB-7; Flags: Precursor;	RecName: Full=Chlorophyll a-b binding protein, chloroplastic {ECO:0000256|RuleBase:RU363080};	--	GO:0009941,chloroplast envelope; GO:0009535,chloroplast thylakoid membrane; GO:0016021,integral component of membrane; GO:0009522,photosystem I; GO:0009523,photosystem II; GO:0010287,plastoglobule; GO:0016168,chlorophyll binding; GO:0046872,metal ion binding; GO:0031409,pigment binding; GO:0009768,photosynthesis, light harvesting in photosystem I; GO:0018298,protein-chromophore linkage; GO:000941…	Chlorophyll A-B binding protein
gene-LOC100191738	2	NC_024462.2	169781676	169783505	+	LOC100191738	--	K15397 3-ketoacyl-CoA synthase [EC:2.3.1.199] | (RefSeq) g14A (A)	g14A [Zea mays]	RecName: Full=3-ketoacyl-CoA synthase 5 {ECO:0000303|PubMed:18465198}; Short=KCS-5 {ECO:0000303|PubMed:18465198}; EC=2.3.1.199 {ECO:0000305}; AltName: Full=Eceriferum 60 {ECO:0000303|PubMed:11041893}; AltName: Full=Very long-chain fatty acid condensing enzyme 5 {ECO:0000303|PubMed:18465198}; Short=VLCFA condensing enzyme 5 {ECO:0000303|PubMed:18465198};	RecName: Full=3-ketoacyl-CoA synthase {ECO:0000256|PIRNR:PIRNR036417}; EC=2.3.1.- {ECO:0000256|PIRNR:PIRNR036417};	--	GO:0005783,endoplasmic reticulum; GO:0016021,integral component of membrane; GO:0016020,membrane; GO:0102336,3-oxo-arachidoyl-CoA synthase activity; GO:0102337,3-oxo-cerotoyl-CoA synthase activity; GO:0102338,3-oxo-lignoceronyl-CoA synthase activity; GO:0009922,fatty acid elongase activity; GO:0102756,very-long-chain 3-ketoacyl-CoA synthase activity; GO:0006633,fatty acid biosynthetic process; GO…	Chalcone and stilbene synthases, N-terminal domain
gene-LOC100191740	2	NC_024464.2	155615554	155618720	+	LOC100191740	--	K13508 glycerol-3-phosphate acyltransferase [EC:2.3.1.15 2.3.1.198] | (RefSeq) uncharacterized protein LOC100191740 (A)	unknown [Zea mays]	RecName: Full=Glycerol-3-phosphate acyltransferase 5; Short=AtGPAT5; EC=2.3.1.15;	SubName: Full=Glycerol-3-phosphate acyltransferase 5 {ECO:0000313|EMBL:AQK86442.1};	--	GO:0016021,integral component of membrane; GO:0016020,membrane; GO:0090447,glycerol-3-phosphate 2-O-acyltransferase activity; GO:0004366,glycerol-3-phosphate O-acyltransferase activity; GO:0016791,phosphatase activity; GO:0102420,sn-1-glycerol-3-phosphate C16:0-DCA-CoA acyl transferase activity; GO:0016024,CDP-diacylglycerol biosynthetic process; GO:0010143,cutin biosynthetic process; GO:0016311,…	Acyltransferase
gene-LOC100191752	2	NC_024468.2	110338608	110344763	+	LOC100191752	--	K02685 DNA primase large subunit [EC:2.7.7.-] | (RefSeq) uncharacterized protein LOC100191752 (A)	uncharacterized protein LOC100191752 [Zea mays]	RecName: Full=Probable DNA primase large subunit; EC=2.7.7.-;	RecName: Full=DNA primase large subunit {ECO:0000256|PIRNR:PIRNR009449}; EC=2.7.7.- {ECO:0000256|PIRNR:PIRNR009449};	Eukaryotic-type DNA primase, large subunit	GO:0005658,alpha DNA polymerase:primase complex; GO:0051539,4 iron, 4 sulfur cluster binding; GO:0003896,DNA primase activity; GO:0003887,DNA-directed DNA polymerase activity; GO:0046872,metal ion binding; GO:0003697,single-stranded DNA binding	Eukaryotic and archaeal DNA primase, large subunit
gene-LOC100191778	2	NC_024463.2	209132506	209138661	+	LOC100191778	--	K01381 saccharopepsin [EC:3.4.23.25] | (RefSeq) aspartyl protease family protein At5g10770-like (A)	protein-tyrosine-phosphatase IBR5-like precursor [Zea mays]	RecName: Full=Aspartyl protease family protein At5g10770; EC=3.4.23.- {ECO:0000305}; Flags: Precursor;	SubName: Full=Aspartyl protease AED1 {ECO:0000313|EMBL:AQK74317.1};	Aspartyl protease	GO:0031225,anchored component of membrane; GO:0005886,plasma membrane; GO:0004190,aspartic-type endopeptidase activity; GO:0030163,protein catabolic process; GO:0006508,proteolysis	Eukaryotic aspartyl protease
gene-LOC100191843	2	NC_024464.2	144038597	144042592	+	LOC100191843	--	K16573 gamma-tubulin complex component 6 | (RefSeq) uncharacterized LOC103722329 (A)	putative DUF231 domain containing family protein [Zea mays]	RecName: Full=Protein ESKIMO 1; AltName: Full=Protein trichome birefringence-like 29;	SubName: Full=Protein ESKIMO 1 {ECO:0000313|EMBL:AQK85414.1};	--	GO:0005794,Golgi apparatus; GO:0000139,Golgi membrane; GO:0016021,integral component of membrane; GO:0016413,O-acetyltransferase activity; GO:1990538,xylan O-acetyltransferase activity; GO:0045893,positive regulation of transcription, DNA-templated; GO:0009409,response to cold; GO:0050826,response to freezing; GO:0045492,xylan biosynthetic process	PMR5 N terminal Domain
gene-LOC100191862	2	NC_024459.2	41833892	41843540	+	LOC100191862	--	K08678 UDP-glucuronate decarboxylase [EC:4.1.1.35] | (RefSeq) dTDP-glucose dehydratase homolog csu219 (A)	dTDP-glucose dehydratase homolog csu219 [Zea mays]	RecName: Full=UDP-glucuronic acid decarboxylase 6; EC=4.1.1.35; AltName: Full=UDP-XYL synthase 6; AltName: Full=UDP-glucuronate decarboxylase 6; Short=UGD; Short=UXS-6;	SubName: Full=dTDP-glucose dehydratase homolog csu219 {ECO:0000313|EMBL:ONL96639.1};	dTDP-glucose 4-6-dehydratase/UDP-glucuronic acid decarboxylase	GO:0005737,cytoplasm; GO:0005886,plasma membrane; GO:0070403,NAD+ binding; GO:0048040,UDP-glucuronate decarboxylase activity; GO:0042732,D-xylose metabolic process; GO:0033320,UDP-D-xylose biosynthetic process	RmlD substrate binding domain
gene-LOC100191879	2	NC_024465.2	125486275	125489023	+	LOC100191879	--	K15333 tRNA guanosine-2'-O-methyltransferase [EC:2.1.1.34] | (RefSeq) uncharacterized protein LOC104224633 (A)	unknown [Zea mays]	RecName: Full=Subtilisin-like protease SBT1.8 {ECO:0000303|PubMed:16193095}; EC=3.4.21.- {ECO:0000255|PROSITE-ProRule:PRU10082}; AltName: Full=Subtilase subfamily 1 member 8 {ECO:0000303|PubMed:16193095}; Short=AtSBT1.8 {ECO:0000303|PubMed:16193095}; Flags: Precursor;	SubName: Full=Subtilisin-like protease SBT1.8 {ECO:0000313|EMBL:ONM55292.1};	--	GO:0005618,cell wall; GO:0005576,extracellular region; GO:0005794,Golgi apparatus; GO:0009505,plant-type cell wall; GO:0009506,plasmodesma; GO:0004252,serine-type endopeptidase activity	Peptidase inhibitor I9
gene-LOC100191895	2	NC_024465.2	121382254	121384893	+	LOC100191895	--	K01381 saccharopepsin [EC:3.4.23.25] | (RefSeq) LOC109743306; aspartyl protease family protein At5g10770-like (A)	uncharacterized protein LOC100191895 precursor [Zea mays]	RecName: Full=Aspartyl protease family protein At5g10770; EC=3.4.23.- {ECO:0000305}; Flags: Precursor;	SubName: Full=Eukaryotic aspartyl protease family protein {ECO:0000313|EMBL:ONM55072.1};	Aspartyl protease	GO:0031225,anchored component of membrane; GO:0005886,plasma membrane; GO:0004190,aspartic-type endopeptidase activity; GO:0030163,protein catabolic process; GO:0006508,proteolysis	--
gene-LOC100191906	2	NC_024466.2	165339968	165343531	+	LOC100191906	--	K16675 palmitoyltransferase ZDHHC9/14/18 [EC:2.3.1.225] | (RefSeq) palmitoyltransferase ZDHHC9 (A)	palmitoyltransferase ZDHHC9 [Zea mays]	RecName: Full=Probable protein S-acyltransferase 7; EC=2.3.1.225; AltName: Full=Probable palmitoyltransferase At3g26935; AltName: Full=Zinc finger DHHC domain-containing protein At3g26935;	RecName: Full=S-acyltransferase {ECO:0000256|RuleBase:RU079119}; EC=2.3.1.225 {ECO:0000256|RuleBase:RU079119}; AltName: Full=Palmitoyltransferase {ECO:0000256|RuleBase:RU079119};	DHHC-type Zn-finger proteins	GO:0016021,integral component of membrane; GO:0005886,plasma membrane; GO:0019706,protein-cysteine S-palmitoyltransferase activity	DHHC palmitoyltransferase
gene-LOC100191913	2	NC_024459.2	298045585	298050551	+	LOC100191913	--	K16573 gamma-tubulin complex component 6 | (RefSeq) uncharacterized LOC103722329 (A)	putative DUF231 domain containing family protein [Zea mays]	RecName: Full=Protein trichome birefringence-like 33;	SubName: Full=Protein trichome birefringence-like 32 {ECO:0000313|EMBL:ONM10791.1};	--	GO:0005794,Golgi apparatus; GO:0016021,integral component of membrane; GO:1990538,xylan O-acetyltransferase activity; GO:0009834,plant-type secondary cell wall biogenesis; GO:1990937,xylan acetylation	PMR5 N terminal Domain
gene-LOC100191914	2	NC_024459.2	47728777	47730567	+	LOC100191914	--	K20893 probable galacturonosyltransferase-like 1 [EC:2.4.1.-] | (RefSeq) probable galacturonosyltransferase-like 1 (A)	uncharacterized protein LOC100191914 precursor [Zea mays]	RecName: Full=Probable galacturonosyltransferase-like 7; EC=2.4.1.-;	RecName: Full=Hexosyltransferase {ECO:0000256|RuleBase:RU362027}; EC=2.4.1.- {ECO:0000256|RuleBase:RU362027};	--	GO:0005794,Golgi apparatus; GO:0000139,Golgi membrane; GO:0016021,integral component of membrane; GO:0047262,polygalacturonate 4-alpha-galacturonosyltransferase activity; GO:0016757,transferase activity, transferring glycosyl groups; GO:0071555,cell wall organization; GO:0045489,pectin biosynthetic process; GO:0000271,polysaccharide biosynthetic process	Glucosyltransferase 24
gene-LOC100191930	2	NC_024462.2	163588760	163592588	-	LOC100191930	--	K01087 trehalose 6-phosphate phosphatase [EC:3.1.3.12] | (RefSeq) trehalose-phosphate phosphatase A-like (A)	uncharacterized protein LOC100191930 [Zea mays]	RecName: Full=Protein KINESIN LIGHT CHAIN-RELATED 2 {ECO:0000303|PubMed:23204523}; AltName: Full=Kinesin light chain-like protein 1 {ECO:0000303|Ref.1}; Short=AtKLC1 {ECO:0000303|Ref.1};	SubName: Full=Tetratricopeptide repeat (TPR)-like superfamily protein {ECO:0000313|EMBL:AQK54599.1};	Kinesin light chain	GO:0005886,plasma membrane; GO:0009860,pollen tube growth; GO:0031347,regulation of defense response	--
[truncated: 2,873 more rows]

## Sheet: Cluster 3
The DEGs divided into cluster 3
Gene	Group	chr	start	end	strand	gene_name	gene_description	KEGG	NR	Swissprot	Tremble	KOG	GO	Pfam
[truncated: 2,531 more rows]

## Sheet: Cluster 4
The DEGs divided into cluster 4
Gene	Group	chr	start	end	strand	gene_name	gene_description	KEGG	NR	Swissprot	Tremble	KOG	GO	Pfam
[truncated: 1,456 more rows]

## Sheet: Cluster 5
The DEGs divided into cluster 5
[truncated: 1,183 more rows]

## Sheet: Cluster 6
Supplementary Table 2 The DEGs divided into cluster 6
[truncated: 1,278 more rows]
