# Supplementary material for: Integration of transcriptome and metabolome analyses reveals key lodging-resistance-related genes and metabolic pathways in maize
Source: Front Genet. 2022 Oct 10;13:1001195. doi: 10.3389/fgene.2022.1001195 (PMC9588961; doi:10.3389/fgene.2022.1001195)
Supplement: Supplementary file 1 [file DataSheet1.zip › Supplementary Table 3.xls]

## Sheet: 1
Table S3 The GO enrichment analysis of cluster 1
GO biological process complete	Zea mays - REFLIST (39389)	upload_1 (20)	upload_1 (expected)	upload_1 (over/under)	upload_1 (fold Enrichment)	upload_1 (raw P-value)
plant-type cell wall assembly (GO:0071668)	11	1	0.01	+	> 100	0.00607
regulation of response to salt stress (GO:1901000)	11	1	0.01	+	> 100	0.00607
cell wall assembly (GO:0070726)	11	1	0.01	+	> 100	0.00607
cellulose microfibril organization (GO:0010215)	11	1	0.01	+	> 100	0.00607
regulation of response to osmotic stress (GO:0047484)	12	1	0.01	+	> 100	0.00658
extracellular structure organization (GO:0043062)	14	1	0.01	+	> 100	0.00759
extracellular matrix organization (GO:0030198)	14	1	0.01	+	> 100	0.00759
seed germination (GO:0009845)	23	1	0.01	+	85.63	0.0121
seedling development (GO:0090351)	25	1	0.01	+	78.78	0.0131
regulation of defense response to fungus (GO:1900150)	25	1	0.01	+	78.78	0.0131
regulation of jasmonic acid mediated signaling pathway (GO:2000022)	45	1	0.02	+	43.77	0.0231
response to water deprivation (GO:0009414)	51	1	0.03	+	38.62	0.0261
response to water (GO:0009415)	52	1	0.03	+	37.87	0.0266
response to acid chemical (GO:0001101)	56	1	0.03	+	35.17	0.0285
regulation of defense response (GO:0031347)	115	2	0.06	+	34.25	0.0016
regulation of response to biotic stimulus (GO:0002831)	66	1	0.03	+	29.84	0.0335
regulation of response to external stimulus (GO:0032101)	69	1	0.04	+	28.54	0.0349
abscisic acid-activated signaling pathway (GO:0009738)	70	1	0.04	+	28.13	0.0354
plant-type cell wall organization (GO:0009664)	71	1	0.04	+	27.74	0.0359
cellular response to abscisic acid stimulus (GO:0071215)	74	1	0.04	+	26.61	0.0374
cellular response to alcohol (GO:0097306)	74	1	0.04	+	26.61	0.0374
positive regulation of response to stimulus (GO:0048584)	74	1	0.04	+	26.61	0.0374
regulation of response to stress (GO:0080134)	165	2	0.08	+	23.87	0.00323
response to wounding (GO:0009611)	83	1	0.04	+	23.73	0.0418
response to cold (GO:0009409)	86	1	0.04	+	22.9	0.0432
root system development (GO:0022622)	97	1	0.05	+	20.3	0.0486
root development (GO:0048364)	97	1	0.05	+	20.3	0.0486
regulation of response to stimulus (GO:0048583)	302	2	0.15	+	13.04	0.0103
response to oxygen-containing compound (GO:1901700)	474	2	0.24	+	8.31	0.024
multicellular organism development (GO:0007275)	582	2	0.3	+	6.77	0.0349
response to abiotic stimulus (GO:0009628)	628	2	0.32	+	6.27	0.0401
regulation of RNA biosynthetic process (GO:2001141)	2815	6	1.43	+	4.2	0.00216
regulation of transcription, DNA-templated (GO:0006355)	2815	6	1.43	+	4.2	0.00216
regulation of nucleic acid-templated transcription (GO:1903506)	2815	6	1.43	+	4.2	0.00216
regulation of RNA metabolic process (GO:0051252)	2982	6	1.51	+	3.96	0.00289
regulation of nucleobase-containing compound metabolic process (GO:0019219)	3059	6	1.55	+	3.86	0.00329
regulation of macromolecule biosynthetic process (GO:0010556)	3071	6	1.56	+	3.85	0.00335
regulation of cellular biosynthetic process (GO:0031326)	3091	6	1.57	+	3.82	0.00347
regulation of biosynthetic process (GO:0009889)	3098	6	1.57	+	3.81	0.0035
regulation of gene expression (GO:0010468)	3462	6	1.76	+	3.41	0.00607
regulation of nitrogen compound metabolic process (GO:0051171)	3574	6	1.81	+	3.31	0.00709
regulation of primary metabolic process (GO:0080090)	3612	6	1.83	+	3.27	0.00746
regulation of cellular metabolic process (GO:0031323)	3635	6	1.85	+	3.25	0.00769
regulation of cellular process (GO:0050794)	5108	8	2.59	+	3.08	0.00236
regulation of macromolecule metabolic process (GO:0060255)	3933	6	2	+	3	0.0112
regulation of metabolic process (GO:0019222)	4026	6	2.04	+	2.94	0.0125
regulation of biological process (GO:0050789)	5677	8	2.88	+	2.78	0.00463
biological regulation (GO:0065007)	6424	8	3.26	+	2.45	0.00991
cellular process (GO:0009987)	17135	2	8.7	-	0.23	0.00239

## Sheet: 2
Table S3 The GO enrichment analysis of cluster 2
GO biological process complete	Zea mays - REFLIST (39389)	upload_1 (57)	upload_1 (expected)	upload_1 (over/under)	upload_1 (fold Enrichment)	upload_1 (raw P-value)	upload_1 (FDR)
nicotinate metabolic process (GO:1901847)	3	2	0	+	> 100	2.05e-05	0.00788
alkaloid metabolic process (GO:0009820)	3	2	0	+	> 100	2.05e-05	0.00728
flavonol biosynthetic process (GO:0051555)	4	2	0.01	+	> 100	3.07e-05	0.00886
flavonol metabolic process (GO:0051554)	4	2	0.01	+	> 100	3.07e-05	0.00834
flavone biosynthetic process (GO:0051553)	4	2	0.01	+	> 100	3.07e-05	0.00788
flavone metabolic process (GO:0051552)	4	2	0.01	+	> 100	3.07e-05	0.00746
melatonin biosynthetic process (GO:0030187)	4	2	0.01	+	> 100	3.07e-05	0.00709
melatonin metabolic process (GO:0030186)	5	2	0.01	+	> 100	4.29e-05	0.00862
plant-type cell wall cellulose metabolic process (GO:0052541)	7	2	0.01	+	> 100	7.34e-05	0.0121
plant-type cell wall cellulose biosynthetic process (GO:0052324)	7	2	0.01	+	> 100	7.34e-05	0.0117
cell wall beta-glucan biosynthetic process (GO:0034410)	7	2	0.01	+	> 100	7.34e-05	0.0113
cell wall beta-glucan metabolic process (GO:0034406)	7	2	0.01	+	> 100	7.34e-05	0.0109
plant-type cell wall assembly (GO:0071668)	11	2	0.02	+	> 100	0.000158	0.0193
cell wall assembly (GO:0070726)	11	2	0.02	+	> 100	0.000158	0.0188
cellulose microfibril organization (GO:0010215)	11	2	0.02	+	> 100	0.000158	0.0183
flavonoid biosynthetic process (GO:0009813)	30	5	0.04	+	> 100	1.65e-09	7.64e-06
flavonoid metabolic process (GO:0009812)	30	5	0.04	+	> 100	1.65e-09	3.82e-06
lignin biosynthetic process (GO:0009809)	19	3	0.03	+	> 100	4.32e-06	0.004
extracellular structure organization (GO:0043062)	14	2	0.02	+	98.72	0.000243	0.0261
extracellular matrix organization (GO:0030198)	14	2	0.02	+	98.72	0.000243	0.0255
formaldehyde catabolic process (GO:0046294)	15	2	0.02	+	92.14	0.000275	0.0271
formaldehyde metabolic process (GO:0046292)	15	2	0.02	+	92.14	0.000275	0.0265
cellular response to aldehyde (GO:0110096)	15	2	0.02	+	92.14	0.000275	0.026
cellular detoxification of aldehyde (GO:0110095)	15	2	0.02	+	92.14	0.000275	0.0254
phenylpropanoid biosynthetic process (GO:0009699)	38	3	0.05	+	54.56	2.93e-05	0.00904
lignin metabolic process (GO:0009808)	42	3	0.06	+	49.36	3.89e-05	0.00817
leaf development (GO:0048366)	59	4	0.09	+	46.85	2.19e-06	0.00337
secondary metabolite biosynthetic process (GO:0044550)	64	4	0.09	+	43.19	2.98e-06	0.00344
cellular hormone metabolic process (GO:0034754)	48	3	0.07	+	43.19	5.67e-05	0.0105
phyllome development (GO:0048827)	84	4	0.12	+	32.91	8.34e-06	0.00482
cellulose biosynthetic process (GO:0030244)	64	3	0.09	+	32.39	0.000128	0.017
cellulose metabolic process (GO:0030243)	95	4	0.14	+	29.1	1.33e-05	0.00616
beta-glucan biosynthetic process (GO:0051274)	82	3	0.12	+	25.28	0.00026	0.0267
response to wounding (GO:0009611)	83	3	0.12	+	24.98	0.000269	0.027
beta-glucan metabolic process (GO:0051273)	113	4	0.16	+	24.46	2.57e-05	0.00849
pigment biosynthetic process (GO:0046148)	89	3	0.13	+	23.29	0.000328	0.0292
hormone metabolic process (GO:0042445)	97	3	0.14	+	21.37	0.000419	0.0359
phenylpropanoid metabolic process (GO:0009698)	105	3	0.15	+	19.74	0.000524	0.0425
pigment metabolic process (GO:0042440)	108	3	0.16	+	19.2	0.000568	0.0453
secondary metabolic process (GO:0019748)	145	4	0.21	+	19.06	6.61e-05	0.0118
hydrogen peroxide catabolic process (GO:0042744)	173	4	0.25	+	15.98	0.000129	0.0165
hydrogen peroxide metabolic process (GO:0042743)	174	4	0.25	+	15.89	0.000131	0.0164
shoot system development (GO:0048367)	194	4	0.28	+	14.25	0.000198	0.0223
cellular response to toxic substance (GO:0097237)	295	6	0.43	+	14.05	4.91e-06	0.00379
cellular detoxification (GO:1990748)	295	6	0.43	+	14.05	4.91e-06	0.00325
reactive oxygen species metabolic process (GO:0072593)	205	4	0.3	+	13.48	0.000243	0.0267
plant organ development (GO:0099402)	214	4	0.31	+	12.92	0.000285	0.0258
detoxification (GO:0098754)	340	6	0.49	+	12.19	1.09e-05	0.00558
response to toxic substance (GO:0009636)	364	6	0.53	+	11.39	1.59e-05	0.00666
response to oxygen-containing compound (GO:1901700)	474	6	0.69	+	8.75	6.75e-05	0.0116
system development (GO:0048731)	431	5	0.62	+	8.02	0.000421	0.0354
response to abiotic stimulus (GO:0009628)	628	7	0.91	+	7.7	3.57e-05	0.00786
cellular response to chemical stimulus (GO:0070887)	951	7	1.38	+	5.09	0.000448	0.037
response to chemical (GO:0042221)	1480	10	2.14	+	4.67	4.91e-05	0.00945
response to stimulus (GO:0050896)	4377	17	6.33	+	2.68	0.000105	0.0152
biosynthetic process (GO:0009058)	3938	15	5.7	+	2.63	0.000373	0.0325
biological_process (GO:0008150)	22765	47	32.94	+	1.43	0.000125	0.017

## Sheet: 3
Table S3 The GO enrichment analysis of cluster 3
GO biological process complete	Zea mays - REFLIST (39389)	upload_1 (38)	upload_1 (expected)	upload_1 (over/under)	upload_1 (fold Enrichment)	upload_1 (raw P-value)
response to boron-containing substance (GO:0010036)	1	1	0	+	> 100	0.00193
borate transmembrane transport (GO:0035445)	1	1	0	+	> 100	0.00193
arsenite transport (GO:0015700)	1	1	0	+	> 100	0.00193
borate transport (GO:0046713)	1	1	0	+	> 100	0.00193
cellular response to boron-containing substance levels (GO:0080029)	1	1	0	+	> 100	0.00193
icosanoid metabolic process (GO:0006690)	3	2	0	+	> 100	9.03e-06
green leaf volatile biosynthetic process (GO:0010597)	3	2	0	+	> 100	9.03e-06
lipoxygenase pathway (GO:0019372)	3	2	0	+	> 100	9.03e-06
proanthocyanidin biosynthetic process (GO:0010023)	2	1	0	+	> 100	0.00289
response to arsenic-containing substance (GO:0046685)	3	1	0	+	> 100	0.00385
phenol-containing compound biosynthetic process (GO:0046189)	4	1	0	+	> 100	0.00481
anthocyanin-containing compound metabolic process (GO:0046283)	5	1	0	+	> 100	0.00577
anthocyanin-containing compound biosynthetic process (GO:0009718)	5	1	0	+	> 100	0.00577
siderophore-dependent iron import into cell (GO:0033214)	6	1	0.01	+	> 100	0.00673
iron import into cell (GO:0033212)	6	1	0.01	+	> 100	0.00673
response to iron ion (GO:0010039)	8	1	0.01	+	> 100	0.00864
protein glutathionylation (GO:0010731)	8	1	0.01	+	> 100	0.00864
spermine catabolic process (GO:0046208)	8	1	0.01	+	> 100	0.00864
positive regulation of organ growth (GO:0046622)	9	1	0.01	+	> 100	0.0096
iron coordination entity transport (GO:1901678)	9	1	0.01	+	> 100	0.0096
positive regulation of developmental growth (GO:0048639)	10	1	0.01	+	> 100	0.0106
oxylipin biosynthetic process (GO:0031408)	21	2	0.02	+	98.72	0.000226
oxylipin metabolic process (GO:0031407)	21	2	0.02	+	98.72	0.000226
polyamine catabolic process (GO:0006598)	11	1	0.01	+	94.23	0.0115
spermine metabolic process (GO:0008215)	14	1	0.01	+	74.04	0.0144
response to fatty acid (GO:0070542)	29	2	0.03	+	71.49	0.000413
response to jasmonic acid (GO:0009753)	29	2	0.03	+	71.49	0.000413
regulation of organ growth (GO:0046620)	16	1	0.02	+	64.78	0.0163
amine catabolic process (GO:0009310)	17	1	0.02	+	60.97	0.0172
cellular biogenic amine catabolic process (GO:0042402)	17	1	0.02	+	60.97	0.0172
phenol-containing compound metabolic process (GO:0018958)	20	1	0.02	+	51.83	0.0201
import into cell (GO:0098657)	23	1	0.02	+	45.07	0.0229
water transport (GO:0006833)	52	2	0.05	+	39.87	0.00125
fluid transport (GO:0042044)	52	2	0.05	+	39.87	0.00125
flavonoid biosynthetic process (GO:0009813)	30	1	0.03	+	34.55	0.0295
flavonoid metabolic process (GO:0009812)	30	1	0.03	+	34.55	0.0295
polyamine metabolic process (GO:0006595)	32	1	0.03	+	32.39	0.0313
iron ion transport (GO:0006826)	33	1	0.03	+	31.41	0.0323
lipid oxidation (GO:0034440)	70	2	0.07	+	29.62	0.00222
cellular iron ion homeostasis (GO:0006879)	36	1	0.03	+	28.79	0.0351
circadian rhythm (GO:0007623)	36	1	0.03	+	28.79	0.0351
response to salicylic acid (GO:0009751)	36	1	0.03	+	28.79	0.0351
response to metal ion (GO:0010038)	38	1	0.04	+	27.28	0.0369
positive regulation of multicellular organismal process (GO:0051240)	38	1	0.04	+	27.28	0.0369
phenylpropanoid biosynthetic process (GO:0009699)	38	1	0.04	+	27.28	0.0369
negative regulation of endopeptidase activity (GO:0010951)	77	2	0.07	+	26.92	0.00266
negative regulation of peptidase activity (GO:0010466)	77	2	0.07	+	26.92	0.00266
negative regulation of proteolysis (GO:0045861)	77	2	0.07	+	26.92	0.00266
regulation of endopeptidase activity (GO:0052548)	78	2	0.08	+	26.58	0.00273

## Sheet: 4
Table S3 The GO enrichment analysis of cluster 4
GO biological process complete	Zea mays - REFLIST (39389)	upload_1 (22)	upload_1 (expected)	upload_1 (over/under)	upload_1 (fold Enrichment)	upload_1 (raw P-value)
response to carbon dioxide (GO:0010037)	7	2	0	+	> 100	1.07e-05
negative regulation of cell cycle G1/S phase transition (GO:1902807)	6	1	0	+	> 100	0.0039
regulation of cell cycle G1/S phase transition (GO:1902806)	6	1	0	+	> 100	0.0039
negative regulation of G1/S transition of mitotic cell cycle (GO:2000134)	6	1	0	+	> 100	0.0039
regulation of G1/S transition of mitotic cell cycle (GO:2000045)	6	1	0	+	> 100	0.0039
plant-type cell wall cellulose metabolic process (GO:0052541)	7	1	0	+	> 100	0.00446
plant-type cell wall cellulose biosynthetic process (GO:0052324)	7	1	0	+	> 100	0.00446
cell wall beta-glucan biosynthetic process (GO:0034410)	7	1	0	+	> 100	0.00446
cell wall beta-glucan metabolic process (GO:0034406)	7	1	0	+	> 100	0.00446
response to anoxia (GO:0034059)	8	1	0	+	> 100	0.00501
plant-type cell wall assembly (GO:0071668)	11	1	0.01	+	> 100	0.00668
cell wall assembly (GO:0070726)	11	1	0.01	+	> 100	0.00668
cellulose microfibril organization (GO:0010215)	11	1	0.01	+	> 100	0.00668
cytokinin biosynthetic process (GO:0009691)	24	2	0.01	+	> 100	9.59e-05
extracellular structure organization (GO:0043062)	14	1	0.01	+	> 100	0.00834
purine nucleoside catabolic process (GO:0006152)	14	1	0.01	+	> 100	0.00834
extracellular matrix organization (GO:0030198)	14	1	0.01	+	> 100	0.00834
response to oxygen levels (GO:0070482)	14	1	0.01	+	> 100	0.00834
response to decreased oxygen levels (GO:0036293)	14	1	0.01	+	> 100	0.00834
riboflavin metabolic process (GO:0006771)	15	1	0.01	+	> 100	0.0089
riboflavin biosynthetic process (GO:0009231)	15	1	0.01	+	> 100	0.0089
nucleoside catabolic process (GO:0009164)	16	1	0.01	+	> 100	0.00945
nucleobase-containing small molecule catabolic process (GO:0034656)	16	1	0.01	+	> 100	0.00945
flavin-containing compound biosynthetic process (GO:0042727)	18	1	0.01	+	99.47	0.0106
flavin-containing compound metabolic process (GO:0042726)	19	1	0.01	+	94.23	0.0111
glycosyl compound catabolic process (GO:1901658)	19	1	0.01	+	94.23	0.0111
lignin biosynthetic process (GO:0009809)	19	1	0.01	+	94.23	0.0111
cytokinin metabolic process (GO:0009690)	42	2	0.02	+	85.26	0.000277
cellular hormone metabolic process (GO:0034754)	48	2	0.03	+	74.6	0.000359
water transport (GO:0006833)	52	2	0.03	+	68.86	0.000418
fluid transport (GO:0042044)	52	2	0.03	+	68.86	0.000418
sucrose metabolic process (GO:0005985)	56	2	0.03	+	63.94	0.000482
purine-containing compound catabolic process (GO:0072523)	29	1	0.02	+	61.74	0.0166
tryptophan biosynthetic process (GO:0000162)	30	1	0.02	+	59.68	0.0172
indolalkylamine biosynthetic process (GO:0046219)	30	1	0.02	+	59.68	0.0172
hormone biosynthetic process (GO:0042446)	61	2	0.03	+	58.7	0.000569
G1/S transition of mitotic cell cycle (GO:0000082)	31	1	0.02	+	57.76	0.0177
cell cycle G1/S phase transition (GO:0044843)	31	1	0.02	+	57.76	0.0177
purine nucleoside metabolic process (GO:0042278)	31	1	0.02	+	57.76	0.0177
negative regulation of mitotic cell cycle phase transition (GO:1901991)	36	1	0.02	+	49.73	0.0205
indole-containing compound biosynthetic process (GO:0042435)	37	1	0.02	+	48.39	0.021
indolalkylamine metabolic process (GO:0006586)	38	1	0.02	+	47.12	0.0216
tryptophan metabolic process (GO:0006568)	38	1	0.02	+	47.12	0.0216
phenylpropanoid biosynthetic process (GO:0009699)	38	1	0.02	+	47.12	0.0216
nucleoside metabolic process (GO:0009116)	39	1	0.02	+	45.91	0.0221
lignin metabolic process (GO:0009808)	42	1	0.02	+	42.63	0.0237
amine metabolic process (GO:0009308)	127	3	0.07	+	42.29	5.16e-05
indole-containing compound metabolic process (GO:0042430)	44	1	0.02	+	40.69	0.0248
glycosyl compound metabolic process (GO:1901657)	44	1	0.02	+	40.69	0.0248
hormone metabolic process (GO:0042445)	97	2	0.05	+	36.92	0.0014
disaccharide metabolic process (GO:0005984)	101	2	0.06	+	35.45	0.00151
negative regulation of mitotic cell cycle (GO:0045930)	53	1	0.03	+	33.78	0.0297
oligosaccharide metabolic process (GO:0009311)	114	2	0.06	+	31.41	0.00191
amine biosynthetic process (GO:0009309)	60	1	0.03	+	29.84	0.0335
cellular biogenic amine biosynthetic process (GO:0042401)	60	1	0.03	+	29.84	0.0335
tRNA modification (GO:0006400)	124	2	0.07	+	28.88	0.00225
negative regulation of cell cycle phase transition (GO:1901988)	62	1	0.03	+	28.88	0.0346

## Sheet: 5
Table S3 The GO enrichment analysis of cluster 5
GO biological process complete	Zea mays - REFLIST (39389)	upload_1 (15)	upload_1 (expected)	upload_1 (over/under)	upload_1 (fold Enrichment)	upload_1 (raw P-value)
strigolactone biosynthetic process (GO:1901601)	5	1	0	+	> 100	0.00228
strigolactone metabolic process (GO:1901600)	5	1	0	+	> 100	0.00228
thiamine diphosphate biosynthetic process (GO:0009229)	7	1	0	+	> 100	0.00304
thiamine diphosphate metabolic process (GO:0042357)	7	1	0	+	> 100	0.00304
shoot axis formation (GO:0010346)	7	1	0	+	> 100	0.00304
secondary shoot formation (GO:0010223)	7	1	0	+	> 100	0.00304
regulation of cytokinin-activated signaling pathway (GO:0080036)	7	1	0	+	> 100	0.00304
subtelomeric heterochromatin assembly (GO:0031509)	7	1	0	+	> 100	0.00304
constitutive heterochromatin assembly (GO:0140719)	7	1	0	+	> 100	0.00304
morphogenesis of a branching structure (GO:0001763)	9	1	0	+	> 100	0.0038
thiamine biosynthetic process (GO:0009228)	11	1	0	+	> 100	0.00456
sesquiterpenoid biosynthetic process (GO:0016106)	12	1	0	+	> 100	0.00494
thiamine-containing compound biosynthetic process (GO:0042724)	14	1	0.01	+	> 100	0.0057
sesquiterpenoid metabolic process (GO:0006714)	15	1	0.01	+	> 100	0.00607
primary alcohol biosynthetic process (GO:0034309)	15	1	0.01	+	> 100	0.00607
thiamine metabolic process (GO:0006772)	16	1	0.01	+	> 100	0.00645
thiamine-containing compound metabolic process (GO:0042723)	16	1	0.01	+	> 100	0.00645
histone H4 acetylation (GO:0043967)	17	1	0.01	+	> 100	0.00683
plant organ formation (GO:1905393)	20	1	0.01	+	> 100	0.00797
cytokinin metabolic process (GO:0009690)	42	2	0.02	+	> 100	0.000127
lactone biosynthetic process (GO:1901336)	21	1	0.01	+	> 100	0.00834
carotene catabolic process (GO:0016121)	22	1	0.01	+	> 100	0.00872
terpene catabolic process (GO:0046247)	22	1	0.01	+	> 100	0.00872
cellular hormone metabolic process (GO:0034754)	48	2	0.02	+	> 100	0.000164
primary alcohol metabolic process (GO:0034308)	24	1	0.01	+	> 100	0.00948
regulation of protein serine/threonine phosphatase activity (GO:0080163)	25	1	0.01	+	> 100	0.00985
lactone metabolic process (GO:1901334)	26	1	0.01	+	> 100	0.0102
hydrocarbon catabolic process (GO:0120253)	27	1	0.01	+	97.26	0.0106
carotene metabolic process (GO:0016119)	34	1	0.01	+	77.23	0.0132
isoprenoid catabolic process (GO:0008300)	39	1	0.01	+	67.33	0.0151
anatomical structure formation involved in morphogenesis (GO:0048646)	39	1	0.01	+	67.33	0.0151
regulation of phosphoprotein phosphatase activity (GO:0043666)	41	1	0.02	+	64.05	0.0159
histone acetylation (GO:0016573)	45	1	0.02	+	58.35	0.0174
internal protein amino acid acetylation (GO:0006475)	45	1	0.02	+	58.35	0.0174
peptidyl-lysine acetylation (GO:0018394)	45	1	0.02	+	58.35	0.0174
internal peptidyl-lysine acetylation (GO:0018393)	45	1	0.02	+	58.35	0.0174
regulation of phosphatase activity (GO:0010921)	46	1	0.02	+	57.09	0.0177
shoot system morphogenesis (GO:0010016)	47	1	0.02	+	55.87	0.0181
terpene metabolic process (GO:0042214)	47	1	0.02	+	55.87	0.0181
hormone metabolic process (GO:0042445)	97	2	0.04	+	54.14	0.000642
heterochromatin organization (GO:0070828)	51	1	0.02	+	51.49	0.0196
heterochromatin assembly (GO:0031507)	51	1	0.02	+	51.49	0.0196
negative regulation of gene expression, epigenetic (GO:0045814)	52	1	0.02	+	50.5	0.02
hydrocarbon metabolic process (GO:0120252)	54	1	0.02	+	48.63	0.0207

## Sheet: 6
Supplementary Table 3 The GO enrichment analysis of cluster 6
GO biological process complete	Zea mays - REFLIST (39389)	upload_1 (15)	upload_1 (expected)	upload_1 (over/under)	upload_1 (fold Enrichment)	upload_1 (raw P-value)
positive regulation of leaf development (GO:1905623)	1	1	0	+	> 100	0.000761
alternative respiration (GO:0010230)	6	1	0	+	> 100	0.00266
auxin export across the plasma membrane (GO:0010315)	13	2	0	+	> 100	1.42e-05
auxin homeostasis (GO:0010252)	18	2	0.01	+	> 100	2.56e-05
regulation of auxin mediated signaling pathway (GO:0010928)	19	2	0.01	+	> 100	2.83e-05
auxin polar transport (GO:0009926)	21	2	0.01	+	> 100	3.41e-05
glutamine biosynthetic process (GO:0006542)	11	1	0	+	> 100	0.00456
asparagine biosynthetic process (GO:0006529)	11	1	0	+	> 100	0.00456
regulation of leaf development (GO:2000024)	12	1	0	+	> 100	0.00494
asparagine metabolic process (GO:0006528)	13	1	0	+	> 100	0.00532
gibberellin biosynthetic process (GO:0009686)	15	1	0.01	+	> 100	0.00607
auxin transport (GO:0060918)	33	2	0.01	+	> 100	7.99e-05
hormone transport (GO:0009914)	35	2	0.01	+	> 100	8.94e-05
glutamine metabolic process (GO:0006541)	43	2	0.02	+	> 100	0.000133
gibberellin metabolic process (GO:0009685)	29	1	0.01	+	90.55	0.0114
coenzyme A metabolic process (GO:0015936)	31	1	0.01	+	84.71	0.0121
export across plasma membrane (GO:0140115)	67	2	0.03	+	78.39	0.000313
positive regulation of multicellular organismal process (GO:0051240)	38	1	0.01	+	69.1	0.0147
response to hydrogen peroxide (GO:0042542)	40	1	0.02	+	65.65	0.0155
positive regulation of developmental process (GO:0051094)	40	1	0.02	+	65.65	0.0155
protein complex oligomerization (GO:0051259)	41	1	0.02	+	64.05	0.0159
cytokinin metabolic process (GO:0009690)	42	1	0.02	+	62.52	0.0162
glutamine family amino acid biosynthetic process (GO:0009084)	43	1	0.02	+	61.07	0.0166
glutamine family amino acid metabolic process (GO:0009064)	86	2	0.03	+	61.07	0.000508
regulation of hormone levels (GO:0010817)	135	3	0.05	+	58.35	1.85e-05
cellular hormone metabolic process (GO:0034754)	48	1	0.02	+	54.71	0.0185
diterpenoid biosynthetic process (GO:0016102)	49	1	0.02	+	53.59	0.0189
sterol biosynthetic process (GO:0016126)	51	1	0.02	+	51.49	0.0196
response to osmotic stress (GO:0006970)	102	2	0.04	+	51.49	0.000708
response to heat (GO:0009408)	106	2	0.04	+	49.55	0.000763
sucrose metabolic process (GO:0005985)	56	1	0.02	+	46.89	0.0215
diterpenoid metabolic process (GO:0016101)	63	1	0.02	+	41.68	0.0241
regulation of signal transduction (GO:0009966)	151	2	0.06	+	34.78	0.00152
regulation of signaling (GO:0023051)	152	2	0.06	+	34.55	0.00154
regulation of cell communication (GO:0010646)	155	2	0.06	+	33.88	0.0016
cellular response to auxin stimulus (GO:0071365)	157	2	0.06	+	33.45	0.00164
auxin-activated signaling pathway (GO:0009734)	157	2	0.06	+	33.45	0.00164
aspartate family amino acid biosynthetic process (GO:0009067)	79	1	0.03	+	33.24	0.03
response to salt stress (GO:0009651)	79	1	0.03	+	33.24	0.03
export from cell (GO:0140352)	169	2	0.06	+	31.08	0.00189
steroid biosynthetic process (GO:0006694)	86	1	0.03	+	30.53	0.0326
isoprenoid biosynthetic process (GO:0008299)	188	2	0.07	+	27.94	0.00233
response to temperature stimulus (GO:0009266)	190	2	0.07	+	27.64	0.00238
sterol metabolic process (GO:0016125)	96	1	0.04	+	27.35	0.0363
