# Supplementary material for: Integration of transcriptome and metabolome analyses reveals key lodging-resistance-related genes and metabolic pathways in maize
Source: Front Genet. 2022 Oct 10;13:1001195. doi: 10.3389/fgene.2022.1001195 (PMC9588961; doi:10.3389/fgene.2022.1001195)
Supplement: Supplementary file 1 [file DataSheet1.zip › Supplementary Table 4.xls]

## Sheet: Sheet1
Supplementary Table 4. The primer sequence of RT-qPCR
Gene name	Forward primer	Reverse primer	Tm（f）	Tm（r）	Product size
LOC100281532	GGAGGAGATGATGGGCAGC	CTCGATCTTCACCAGGGGC	59.93	59.86	79
LOC100273579	AGAAGTCGCTGAGCCTGAAC	TCTGCATCAGCGGGTAGTTG	60.04	60.11	141
LOC100272756	AGGAGGACAAGTCCGTGGAG	TATCGATCTTGTCGAGGCCG	60.9	59.41	174
LOC100280824	GTTTCCCTCCTCTCCTGTGT	TCGTGGAAGAAGAGCCTGAG	58.65	59.11	158
LOC100273397	GACATGTTGGAGGAGCGTGA	ACTCGGCGGTATCCTTGAAC	60.04	59.82	115
LOC103643231	GGTGCTATTACTATTAGTGCCCTTG	TCGGAGCTGACGAGACCTT	59.3	60.3	144
LOC103649704	CAAGTCTCTGCTCCTGGACA	ACCTTCCGAAGAACCTCAGG	59.03	59.02	108
aldh5（LOC541914）	CCGTTAACCTGTCGAGGCTT	GTCTCCAACCTTCCAGCTCC	60.04	60.04	123
LOC100272970	ATCAGCGTACATCGCGTCC	AACTGAGGTGGGCTCTGTGT	60.3	61.06	94
WRKY45（LOC100194371）	CGGTTCTGCTTCAAGACGAT	CGGTAGTAGCTCCTTGGGTG	58.29	59.54	113
LOC100285115	TGTCCGCTCCTCCCTGAA	GCCCTGGATCTTCACCAGC	59.88	60.45	160
LOC100384215	GAGGCCATCACCAAGCTCAT	CGATGTAGGACAGCGGGAC	60.11	59.93	100
LOC100381820	CTGCAACCAACAGCGATTCC	GCCCTCGATCTTCACCAAGG	60.11	60.46	152
LOC100281042	TGGTGGAGGAGTACAGGAGG	GTGCCGTTCATCATGCTGTC	59.96	59.9	172
LOC100282047	GTCGAACAGCGAGGAGTACC	GTCGAACCAGAGGTGGAACC	60.18	60.32	163
LOC100283318	CTACTTCATCTCGGAGGGGC	GAGTAGGTGTGGAAGTCGGC	59.32	60.11	177
LOC100284765	CCACCATCAGTAGCGGTCG	GCCCGTGATGTTGCTGGA	60.23	60.36	168
LOC103627170	TGATTGACGAGCCTCAGGTT	TCAGCAGCTTCTTCACAGGA	59.02	58.95	132
LOC103627281	CACGCCAACTACATGAAGCA	CGTTCCAGTTGCAGTCGTAG	58.84	58.94	160
LOC103629620	TGGTGTAGTTGTTTTCGCGG	AATGGACACAGCACCCATCC	59.06	60.32	94
