# Supplementary material for: Integration of transcriptome and metabolome analyses reveals key lodging-resistance-related genes and metabolic pathways in maize
Source: Front Genet. 2022 Oct 10;13:1001195. doi: 10.3389/fgene.2022.1001195 (PMC9588961; doi:10.3389/fgene.2022.1001195)
Supplement: Supplementary file 1 [file DataSheet1.zip › Supplementary Table 5.xls]

## Sheet: Sheet1
	Supplementary Table 5. RNA-Seq versus qRT-PCR expression values/data of the 20 representative DEGs
	Gene_id	RNA-Seq	qRT-PCR
	LOC100273579	-2.96	-2.49312
	LOC100281532	-5.64	-4.94606
	LOC100272756	-2.894	-1.63991
	aldh5	2.053	1.59107
	LOC100272970	4.677	2.20428
	WRKY45	1.001	2.20428
	LOC100281042	1.544	2.15172
	LOC100282047	1.043	1.23971
	LOC100283318	3.784	2.25012
	LOC100284765	-8.521	-5.06287
	gene-uaz235(px)	-1.492	-1.21492
	LOC103643231	7.675	5.84499
	LOC100273397	3.428	2.668
	LOC103649704	2.906	2.15172
	LOC100285115	-1.449	-1.13822
	LOC100384215	-1.062	-1.42911
	LOC100381820	2.905	1.25804
	LOC103627170	-1.512	-1.04577
	LOC103627281	1.752	1.49665
	LOC103629620	-1.576	-2.12932
