# Supplementary material for: Integration of transcriptome and metabolome analyses reveals key lodging-resistance-related genes and metabolic pathways in maize
Source: Front Genet. 2022 Oct 10;13:1001195. doi: 10.3389/fgene.2022.1001195 (PMC9588961; doi:10.3389/fgene.2022.1001195)
Supplement: Supplementary file 1 [file DataSheet1.zip › Supplementary Table 6.xls]

## Sheet: Sheet1
Supplementary Table 6 The list of phytohormones, correlated genes, and metabolic pathways
Pathways:Phenylalanine metabolism
Metabolites:Salicylic acid
Gene ID	Gene annotation
LOC100273579	uncharacterized protein
LOC100279491	primary amine oxidase precursor
LOC100280893	chemocyanin precursor
LOC100281532	phenylalanine ammonia-lyase
LOC100284336	Chemocyanin
LOC100285115	uncharacterized protein
LOC100384215	uncharacterized protein LOC100384215 isoform X1
LOC103636788	nascent polypeptide-associated complex subunit alpha, muscle-specific form
LOC103641885	uncharacterized protein
LOC103653804	phenylalanine ammonia lyase3
LOC109946043	phenylalanine ammonia-lyase
pal3	phenylalanine/tyrosine ammonia-lyase
pco075539	uncharacterized protein
pco118120	uncharacterized protein LOC100383438 isoform X1
LOC100381820	phenylalanine ammonia-lyase
LOC100274380	uncharacterized protein
LOC100281042	phenylalanine ammonia-lyase
LOC100283222	chemocyanin precursor
LOC100381820	phenylalanine ammonia-lyase
LOC103629504	uncharacterized protein LOC103629504
LOC109943165	Fatty acid amide hydrolase
Pathways:Plant hormone signal transduction
Metabolites:Auxin,Abscisic acid,Gibberellins,Jasmonates, Salicylic acid
Gene ID	Gene annotation
gene-ARF23	uncharacterized protein
gene-ARF33	hypothetical protein
gene-AUX18	uncharacterized protein
gene-aux2	auxin induced protein
gene-AUX5	AUX/IAA transcription factor isoform X
gene-bHLH7	Transcription factor PIF4
gene-bZIP70	putative bZIP transcription factor superfamily protein
gene-cl8808_2	IAA6-auxin-responsive Aux/IAA family member
gene-crr1	cytokinin response regulator 1
gene-glk1	G2-like 1
gene-GLK5	putative MYB DNA-binding domain superfamily protein isoform X1
gene-gpm300	Serine/threonine-protein kinase SRK2A
gene-gpm925	uncharacterized protein LOC100284894
gene-HK1a2	orphans transcription factor, partial
gene-IDP1615	uncharacterized protein
gene-LOC100191972	SnRK2.10
gene-LOC100193745	uncharacterized protein
gene-LOC100216611	uncharacterized protein
gene-LOC100216634	uncharacterized LOC100216634
gene-LOC100216792	uncharacterized protein
gene-LOC100217235	RR1-Corn type-A response regulator
gene-LOC100274783	putative protein of unknown function (DUF640) domain family protein isoform X1
gene-LOC100275133	putative tify domain/CCT motif transcription factor family protein
gene-LOC100278282	uncharacterized protein LOC100278282
gene-LOC100278742	putative protein of unknown function (DUF640) domain family protein
gene-LOC100279159	Auxin-responsive protein SAUR32
gene-LOC100279436	SBP transcription factor, partial
gene-LOC100279519	uncharacterized protein LOC100279519
gene-LOC100280033	uncharacterized protein LOC100280033 isoform X1
gene-LOC100280297	Indole-3-acetic acid-amido synthetase GH3.6
gene-LOC100280805	SAUR11 - auxin-responsive SAUR family member
gene-LOC100280967	ARR1 protein-like isoform X1
gene-LOC100281448	IAA9 - auxin-responsive Aux/IAA family member
gene-LOC100281912	uncharacterized protein
gene-LOC100282471	uncharacterized protein
gene-LOC100283318	xyloglucan endotransglucosylase/hydrolase protein 15 precursor
gene-LOC100283352	IAA7 - auxin-responsive Aux/IAA family member
gene-LOC100283578	Putative bZIP transcription factor superfamily protein
gene-LOC100283946	ATP synthase D chain, mitochondrial
gene-LOC100284582	ABSCISIC ACID-INSENSITIVE 5-like protein 5
gene-LOC100284979	ZIM motif family protein
gene-LOC100285223	orphans transcription factor, partial
gene-LOC100285284	SAUR-like auxin-responsive protein family
gene-LOC100285798	hsr203J
gene-LOC100304064	SAUR33 - auxin-responsive SAUR family member
gene-LOC100383362	putative leucine-rich repeat receptor-like protein kinase family protein
gene-LOC100383809	Ethylene response sensor 1
gene-LOC100383950	uncharacterized protein LOC100383950
gene-LOC100502433	putative bZIP transcription factor superfamily protein isoform X1
gene-LOC101027207	uncharacterized LOC101027207
gene-LOC103626249	protein TIFY 10b
gene-LOC103626666	auxin-responsive protein SAUR71
gene-LOC103626859	uncharacterized protein LOC103639909
gene-LOC103627993	WPP domain-containing protein 1-like
gene-LOC103628579	transcription factor TGAL6
gene-LOC103629255	scarecrow-like protein 9
gene-LOC103630112	pseudo histidine-containing phosphotransfer protein 2
gene-LOC103630352	probable carboxylesterase 15
gene-LOC103630560	scarecrow-like protein 32
gene-LOC103631918	pathogenesis-related protein PRB1-3
gene-LOC103631967	probable carboxylesterase 15
gene-LOC103631970	probable carboxylesterase 15
gene-LOC103632809	uncharacterized protein LOC103632809 isoform X1
gene-LOC103632857	probable BRI1 kinase inhibitor 1
gene-LOC103633077	Kinesin-like protein KIN-7G
gene-LOC103633819	ethylene-responsive transcription factor 15
gene-LOC103634376	LOW QUALITY PROTEIN: scarecrow-like protein 6
gene-LOC103634387	nodulation-signaling pathway 1 protein
gene-LOC103634514	abscisic acid receptor PYL4-like
gene-LOC103634643	auxin-responsive protein IAA4 isoform X1
gene-LOC103635561	uncharacterized protein LOC103635561 isoform X1
gene-LOC103635662	probable carboxylesterase 15
gene-LOC103635803	serine/threonine-protein kinase SAPK10
gene-LOC103636232	brassinosteroid LRR receptor kinase precursor
gene-LOC103636459	transcription factor LG2-like isoform X1
gene-LOC103636537	protein G1-like7
gene-LOC103636577	pathogenesis-related protein PRB1-2
gene-LOC103636850	protein SHORT-ROOT 2-like
gene-LOC103638799	two-component response regulator ORR25 isoform X1
gene-LOC103640273	nodulation-signaling pathway 1 protein
gene-LOC103640641	auxin-responsive protein SAUR71
gene-LOC103641358	serine/threonine-protein kinase SAPK10
gene-LOC103641361	transcription factor APG isoform X1
gene-LOC103641542	uncharacterized protein LOC103641542
gene-LOC103642379	auxin-responsive protein IAA5
gene-LOC103642400	auxin response factor 21
gene-LOC103643781	auxin-responsive protein SAUR71
gene-LOC103643991	two-component response regulator ORR41
gene-LOC103643992	protein TIFY 3 isoform X1
gene-LOC103644213	protein TIFY 11b
gene-LOC103646020	uncharacterized protein LOC103646020
gene-LOC103646147	uncharacterized LOC103646147
gene-LOC103646445	scarecrow-like protein 23
gene-LOC103647110	BTB/POZ domain and ankyrin repeat-containing protein NH5.1
gene-LOC103647790	protein SHORT-ROOT 1
gene-LOC103650790	serine/threonine-protein kinase SAPK3
gene-LOC103651132	probable indole-3-acetic acid-amido synthetase GH3.1
gene-LOC103651689	protein TIFY 3 isoform X1
gene-LOC103652157	LOW QUALITY PROTEIN: protein DWARF AND LOW-TILLERING
gene-LOC103652715	scarecrow-like protein 34 isoform X1
gene-LOC103652960	transcription factor SCREAM2
gene-LOC103653123	auxin-induced protein 15A
gene-LOC103653358	probable LRR receptor-like serine/threonine-protein kinase At2g24230
gene-LOC103653810	auxin response factor 8
gene-LOC103653849	auxin-responsive protein SAUR36
gene-LOC103654758	calmodulin-binding receptor kinase CaMRLK
gene-LOC103654922	auxin-responsive protein SAUR50
gene-LOC107228384	uncharacterized protein LOC107228384
gene-LOC107522038	uncharacterized protein LOC107522038
gene-LOC107546748	uncharacterized protein LOC107546748
gene-LOC109939432	auxin-responsive protein SAUR40
gene-LOC109940016	uncharacterized protein LOC109940016
gene-LOC109941404	LOW QUALITY PROTEIN: transcription factor NIGTH1-like
gene-LOC109941997	protein LATERAL ROOT PRIMORDIUM 1
gene-LOC109943544	uncharacterized protein LOC109943544
gene-LOC109944792	uncharacterized protein LOC109944792
gene-LOC109945291	transcription factor PCL1
gene-LOC110017796	SAUR55 - auxin-responsive SAUR family member
gene-LOC111589285	phytosulfokine receptor 1-like
gene-LOC111590862	protein FAR1-RELATED SEQUENCE 5-like
gene-LOC542666	squamosa promoter-binding-like protein 17
gene-pco137346	Protein TIFY 10B
gene-prp4	pathogenesis-related protein class I, partial [Zea mays subsp. parviglumis]
gene-PYL5	cyclase/dehydrase family protein
gene-R-S	anthocyanin regulatory R-S protein
gene-SCR	protein SCARECROW
gene-si687013d08	uncharacterized protein LOC100281166
gene-TIDP3439	uncharacterized protein LOC100279520
gene-TIDP3717	uncharacterized protein LOC100282670 isoform X1
gene-umc1814	Regulatory protein NPR1
gene-umc2089	uncharacterized protein LOC100284541
gene-ZIM26	ZIM motif family protein
