# Supplementary material for: Integration of transcriptome and metabolome analyses reveals key lodging-resistance-related genes and metabolic pathways in maize
Source: Front Genet. 2022 Oct 10;13:1001195. doi: 10.3389/fgene.2022.1001195 (PMC9588961; doi:10.3389/fgene.2022.1001195)
Supplement: Supplementary file 1 [file DataSheet1.zip › Supplementary Table 7.xls]

## Sheet: L_vs_H
Table S7 The DEGs annotated to the plant hormone signal transduction pathway of L_vs_H
id	JNK728-1_fpkm	JNK728-2_fpkm	JNK728-3_fpkm	XY335-1_fpkm	XY335-2_fpkm	XY335-3_fpkm	JNK728-1_count	JNK728-2_count	JNK728-3_count	XY335-1_count	XY335-2_count	XY335-3_count	FoldChange	log2FoldChange	pvalue	padj	regulated	chr	start	end	strand	gene_name	gene_description	KEGG	NR	Swissprot	Tremble	KOG	GO	Pfam
gene-ARF23	6.87	7.1	7.53	13.66	12.82	13.39	312	288	319	629	569	623	0.494	-1.018	7.07968e-32	8.00329e-31	down	NC_024464.2	162803523	162809813	+	ARF23	--	K14486 auxin response factor | (RefSeq) ARF23; auxin response factor 23 (A)	unknown [Zea mays]	RecName: Full=Auxin response factor 14;	RecName: Full=Auxin response factor {ECO:0000256|RuleBase:RU004561}; Flags: Fragment;	--	GO:0005634,nucleus; GO:0003677,DNA binding; GO:0009734,auxin-activated signaling pathway; GO:0006355,regulation of transcription, DNA-templated; GO:0006351,transcription, DNA-templated	B3 DNA binding domain
gene-ARF33	0.13	0.18	0.07	0	0	0	4	5	2	0	0	0	19.578	4.291	0.0197661	0.0358595	up	NC_024459.2	160336546	160338525	-	ARF33	--	K14486 auxin response factor | (RefSeq) auxin response factor 3-like (A)	hypothetical protein [Zea mays]	RecName: Full=Auxin response factor 13;	RecName: Full=Auxin response factor {ECO:0000256|RuleBase:RU004561};	--	GO:0005634,nucleus; GO:0003677,DNA binding; GO:0009734,auxin-activated signaling pathway; GO:0006355,regulation of transcription, DNA-templated; GO:0006351,transcription, DNA-templated	Auxin response factor
gene-AUX18	57.21	58.7	59.39	25.93	25.84	26.43	2039	1867	1974	937	900	965	2.053	1.038	8.39873e-93	2.8364e-91	up	NC_024461.2	6287613	6290166	-	AUX18	--	K14484 auxin-responsive protein IAA | (RefSeq) AUX18; IAA2-auxin-responsive Aux/IAA family member (A)	unknown [Zea mays]	RecName: Full=Auxin-responsive protein IAA2; AltName: Full=Indoleacetic acid-induced protein 2;	RecName: Full=Auxin-responsive protein {ECO:0000256|RuleBase:RU004549};	--	GO:0005634,nucleus; GO:0009734,auxin-activated signaling pathway; GO:0006355,regulation of transcription, DNA-templated; GO:0009733,response to auxin; GO:0006351,transcription, DNA-templated	AUX/IAA family
gene-aux2	2.1	3.04	1.97	1.81	0.18	0.85	24	31	21	21	2	10	2.278	1.188	0.0223542	0.0401028	up	NC_024460.2	203490785	203491409	-	aux2	--	K14488 SAUR family protein | (RefSeq) auxin-responsive protein SAUR19-like (A)	auxin induced protein [Zea mays]	RecName: Full=Auxin-responsive protein SAUR36; AltName: Full=Protein SMALL AUXIN UP RNA 36;	SubName: Full=Auxin induced protein {ECO:0000313|EMBL:CAA55800.1};	--	GO:0005737,cytoplasm; GO:0009734,auxin-activated signaling pathway; GO:0007275,multicellular organism development; GO:0046621,negative regulation of organ growth; GO:2000012,regulation of auxin polar transport	Auxin responsive protein
gene-AUX5	0.03	0.03	0.03	0.3	0.25	0.3	1	1	1	10	8	10	0.105	-3.252	0.0029854	0.00630263	down	NC_024462.2	17575150	17583316	+	AUX5	--	K14484 auxin-responsive protein IAA | (RefSeq) AUX5; AUX/IAA transcription factor (A)	AUX/IAA transcription factor isoform X1 [Zea mays]	RecName: Full=Auxin-responsive protein IAA27; AltName: Full=Indoleacetic acid-induced protein 27;	RecName: Full=Auxin-responsive protein {ECO:0000256|RuleBase:RU004549};	--	GO:0005634,nucleus; GO:0009734,auxin-activated signaling pathway; GO:0006355,regulation of transcription, DNA-templated; GO:0006351,transcription, DNA-templated	AUX/IAA family
gene-bHLH7	0.14	0	0	0.86	1.45	0.76	3	0	0	19	31	17	0.043	-4.531	3.10317e-06	9.5019e-06	down	NC_024468.2	143492683	143494709	+	bHLH7	--	K16189 phytochrome-interacting factor 4 | (RefSeq) transcription factor PIF4 (A)	Transcription factor PIF4 [Zea mays]	RecName: Full=Transcription factor PIF3; AltName: Full=Basic helix-loop-helix protein 8; Short=AtbHLH8; Short=bHLH 8; AltName: Full=Phytochrome-associated protein 3; AltName: Full=Phytochrome-interacting factor 3; AltName: Full=Transcription factor EN 100; AltName: Full=bHLH transcription factor bHLH008;	SubName: Full=Transcription factor PIF4 {ECO:0000313|EMBL:AQK46230.1};	--	GO:0005634,nucleus; GO:0003677,DNA binding; GO:0003700,DNA-binding transcription factor activity; GO:0042802,identical protein binding; GO:0046983,protein dimerization activity; GO:0009704,de-etiolation; GO:0009740,gibberellic acid mediated signaling pathway; GO:0031539,positive regulation of anthocyanin metabolic process; GO:0010017,red or far-red light signaling pathway; GO:0009585,red, far-red…	Helix-loop-helix DNA-binding domain
gene-bZIP70	9.06	8.54	8.65	16.97	18.04	17.84	364	306	324	691	708	734	0.455	-1.135	1.16609e-43	1.79431e-42	down	NC_024467.2	104374917	104380731	+	bZIP70	--	K14431 transcription factor TGA | (RefSeq) bZIP70; putative bZIP transcription factor superfamily protein (A)	putative bZIP transcription factor superfamily protein [Zea mays]	RecName: Full=Transcription factor TGAL8 {ECO:0000305}; AltName: Full=bZIP transcription factor 49 {ECO:0000303|PubMed:18065552}; Short=OsbZIP49 {ECO:0000303|PubMed:18065552};	SubName: Full=BZIP transcription factor {ECO:0000313|EMBL:AIB05095.1}; SubName: Full=BZIP transcription factor family protein {ECO:0000313|EMBL:AQL04973.1};	--	GO:0005634,nucleus; GO:0003700,DNA-binding transcription factor activity; GO:0043565,sequence-specific DNA binding; GO:0006952,defense response; GO:0006351,transcription, DNA-templated	Basic region leucine zipper
gene-cl8808_2	15.56	16.04	15.29	5.81	6.48	6.8	536	493	491	203	218	240	2.249	1.17	4.76413e-32	5.42942e-31	up	NC_024461.2	202392618	202399143	-	cl8808_2	--	K14484 auxin-responsive protein IAA | (RefSeq) cl8808_2; uncharacterized protein LOC100283620 (A)	IAA6-auxin-responsive Aux/IAA family member [Zea mays]	RecName: Full=Auxin-responsive protein IAA6; AltName: Full=Indoleacetic acid-induced protein 6;	RecName: Full=Auxin-responsive protein {ECO:0000256|RuleBase:RU004549};	--	GO:0005634,nucleus; GO:0009734,auxin-activated signaling pathway; GO:0006355,regulation of transcription, DNA-templated; GO:0006417,regulation of translation; GO:0009733,response to auxin; GO:0006351,transcription, DNA-templated	AUX/IAA family
gene-crr1	2.78	2.31	2.9	14.61	14.14	12.65	39	29	38	208	194	182	0.177	-2.495	7.58569e-36	9.60179e-35	down	NC_024460.2	2078887	2079654	-	crr1	--	K14492 two-component response regulator ARR-A family | (RefSeq) crr1; cytokinin response regulator 1 (A)	cytokinin response regulator 1 [Zea mays]	RecName: Full=Two-component response regulator ORR6 {ECO:0000305}; AltName: Full=Type A response regulator 6 {ECO:0000303|PubMed:16472405}; Short=OsRR6 {ECO:0000303|PubMed:16472405};	SubName: Full=Cytokinin response regulator1 {ECO:0000313|EMBL:ONM12228.1};	GATA-4/5/6 transcription factors	GO:0005622,intracellular; GO:0009736,cytokinin-activated signaling pathway; GO:0000160,phosphorelay signal transduction system; GO:0006355,regulation of transcription, DNA-templated; GO:0006351,transcription, DNA-templated	Pre-mRNA cleavage complex II protein Clp1
gene-glk1	0.09	0.06	0.15	0.65	1.23	0.62	3	2	5	23	42	22	0.112	-3.161	3.25627e-07	1.09363e-06	down	NC_024467.2	2407996	2410456	-	glk1	--	K14491 two-component response regulator ARR-B family | (RefSeq) predicted protein (A)	G2-like 1 [Zea mays]	RecName: Full=Probable transcription factor GLK1; AltName: Full=Golden2-like protein 1; Short=OsGLK1;	SubName: Full=Putative transcription factor ZmGLK1 {ECO:0000313|EMBL:AAK50392.1};	--	GO:0005634,nucleus; GO:0003677,DNA binding; GO:0010638,positive regulation of organelle organization; GO:0045893,positive regulation of transcription, DNA-templated; GO:0006351,transcription, DNA-templated	Myb-like DNA-binding domain
gene-GLK5	2.7	1.48	2.38	9.67	11.24	10.63	90	44	74	327	366	363	0.192	-2.382	4.17508e-52	7.67263e-51	down	NC_024468.2	5023615	5025699	+	GLK5	--	K14491 two-component response regulator ARR-B family | (RefSeq) two-component sensor histidine kinase, putative (A)	putative MYB DNA-binding domain superfamily protein isoform X1 [Zea mays]	RecName: Full=Transcription factor NIGT1 {ECO:0000305}; AltName: Full=MYB-domain transcription factor NIGT1 {ECO:0000305}; AltName: Full=Protein NITRATE-INDUCIBLE GARP-TYPE TRANSCRIPTIONAL REPRESSOR 1 {ECO:0000303|PubMed:23324170};	SubName: Full=G2-like transcription factor {ECO:0000313|EMBL:AIB04329.1}; SubName: Full=Myb-like transcription factor family protein {ECO:0000313|EMBL:AQK39280.1};	--	GO:0005634,nucleus; GO:0043565,sequence-specific DNA binding; GO:0045892,negative regulation of transcription, DNA-templated; GO:0006351,transcription, DNA-templated	Myb-like DNA-binding domain
gene-gpm300	5.39	4.67	5.16	2.27	1.18	1.16	150	116	134	64	32	33	3.032	1.6	2.65678e-12	1.32395e-11	up	NC_024460.2	52839416	52844394	-	gpm300	--	K14498 serine/threonine-protein kinase SRK2 [EC:2.7.11.1] | (RefSeq) gpm300; uncharacterized protein LOC100282729 (A)	Serine/threonine-protein kinase SRK2A [Zea mays]	RecName: Full=Serine/threonine-protein kinase SAPK7; EC=2.7.11.1; AltName: Full=Osmotic stress/abscisic acid-activated protein kinase 7; AltName: Full=RK4 kinase {ECO:0000312|EMBL:AFK74498.1}; AltName: Full=stress-activated protein kinase 7 {ECO:0000303|Ref.2}; Short=OsSAPK7 {ECO:0000303|Ref.2};	SubName: Full=Serine/threonine-protein kinase SRK2A {ECO:0000313|EMBL:ONM17427.1};	Serine/threonine protein kinase	GO:0005737,cytoplasm; GO:0005634,nucleus; GO:0005524,ATP binding; GO:0004674,protein serine/threonine kinase activity; GO:0009738,abscisic acid-activated signaling pathway; GO:0042742,defense response to bacterium; GO:0035556,intracellular signal transduction; GO:0006468,protein phosphorylation	Protein tyrosine kinase
gene-gpm925	16.15	18.17	16.65	30.19	39.11	38.47	257	258	247	487	608	627	0.433	-1.208	6.7226e-30	7.16278e-29	down	NC_024459.2	248529805	248530674	+	gpm925	--	K13464 jasmonate ZIM domain-containing protein | (RefSeq) gpm925; uncharacterized protein LOC100284894 (A)	uncharacterized protein LOC100284894 [Zea mays]	RecName: Full=Protein TIFY 11e {ECO:0000305}; Short=OsTIFY11e {ECO:0000303|PubMed:19618278}; AltName: Full=Jasmonate ZIM domain-containing protein 13 {ECO:0000305}; Short=OsJAZ13 {ECO:0000303|PubMed:19618278};	SubName: Full=TIFY9 {ECO:0000313|EMBL:AND66093.1}; SubName: Full=ZIM motif family protein {ECO:0000313|EMBL:ACG42158.1}; SubName: Full=ZIM transcription factor {ECO:0000313|EMBL:AIB04472.1};	--	GO:0005634,nucleus; GO:0003714,transcription corepressor activity; GO:1903507,negative regulation of nucleic acid-templated transcription; GO:0031347,regulation of defense response; GO:2000022,regulation of jasmonic acid mediated signaling pathway; GO:0006355,regulation of transcription, DNA-templated; GO:0009611,response to wounding; GO:0006351,transcription, DNA-templated	Divergent CCT motif
gene-HK1a2	0.89	0.96	0.85	0.42	0.23	0.42	56	54	50	27	14	27	2.309	1.207	0.000123972	0.000318567	up	NC_024462.2	170321659	170328121	+	HK1a2	--	K14489 arabidopsis histidine kinase 2/3/4 (cytokinin receptor) [EC:2.7.13.3] | (RefSeq) probable histidine kinase 6 (A)	orphans transcription factor, partial [Zea mays]	RecName: Full=Probable histidine kinase 6 {ECO:0000305}; Short=OsHK6 {ECO:0000303|PubMed:22642989}; EC=2.7.13.3 {ECO:0000305}; AltName: Full=OsCRL1a {ECO:0000305};	SubName: Full=Histidine kinase6 {ECO:0000313|EMBL:AQK55167.1};	Sensory transduction histidine kinase	GO:0016021,integral component of membrane; GO:0005622,intracellular; GO:0005886,plasma membrane; GO:0019955,cytokine binding; GO:0000155,phosphorelay sensor kinase activity; GO:0004673,protein histidine kinase activity; GO:0009736,cytokinin-activated signaling pathway; GO:0006468,protein phosphorylation	His Kinase A (phospho-acceptor) domain
gene-IDP1615	0	0	0	2.55	2.82	2.65	0	0	0	61	65	64	0.003	-8.459	2.6192e-12	1.30563e-11	down	NC_024468.2	109829607	109831421	-	IDP1615	--	K13415 protein brassinosteroid insensitive 1 [EC:2.7.10.1 2.7.11.1] | (RefSeq) systemin receptor SR160-like (A)	unknown [Zea mays]	RecName: Full=Probable inactive leucine-rich repeat receptor-like protein kinase At3g03770; Flags: Precursor;	SubName: Full=Uncharacterized protein {ECO:0000313|EMBL:ACF83024.1};	--	GO:0016021,integral component of membrane; GO:0005886,plasma membrane; GO:0005524,ATP binding; GO:0004672,protein kinase activity	Leucine Rich repeats (2 copies)
gene-LOC100191972	29.2	27.32	26.04	63.21	64.22	59.26	897	749	746	1969	1928	1865	0.406	-1.302	1.34872e-116	5.99158e-115	down	NC_024463.2	18918868	18921572	+	LOC100191972	--	K14498 serine/threonine-protein kinase SRK2 [EC:2.7.11.1] | (RefSeq) SnRK2.10 (A)	SnRK2.10 [Zea mays]	RecName: Full=Serine/threonine-protein kinase SAPK10; EC=2.7.11.1; AltName: Full=Osmotic stress/abscisic acid-activated protein kinase 10; AltName: Full=stress-activated protein kinase 10 {ECO:0000303|Ref.2}; Short=OsSAPK10 {ECO:0000303|Ref.2};	SubName: Full=Serine/threonine-protein kinase SRK2E {ECO:0000313|EMBL:AQK64261.1}; SubName: Full=SnRK2.10 {ECO:0000313|EMBL:ACG50013.1};	Serine/threonine protein kinase	GO:0005737,cytoplasm; GO:0005634,nucleus; GO:0005524,ATP binding; GO:0004674,protein serine/threonine kinase activity; GO:0009738,abscisic acid-activated signaling pathway; GO:0035556,intracellular signal transduction; GO:0006468,protein phosphorylation	Phosphotransferase enzyme family
gene-LOC100193745	0	0	0	1.42	1.42	1.43	0	0	0	105	101	107	0.002	-9.178	1.70844e-14	9.62963e-14	down	NC_024459.2	38984514	38996198	+	LOC100193745	--	K14515 EIN3-binding F-box protein | (RefSeq) EIN3-binding F-box protein 1-like (A)	unknown [Zea mays]	RecName: Full=EIN3-binding F-box protein 1; AltName: Full=F-box/LRR-repeat protein 6;	SubName: Full=Uncharacterized protein {ECO:0000313|EMBL:ACN36419.1};	Leucine rich repeat proteins, some proteins contain F-box	GO:0005634,nucleus; GO:0009873,ethylene-activated signaling pathway; GO:0010105,negative regulation of ethylene-activated signaling pathway; GO:0016567,protein ubiquitination; GO:0009723,response to ethylene; GO:0006511,ubiquitin-dependent protein catabolic process	--
gene-LOC100216611	33.48	30.47	29.77	74.31	73.23	76.97	873	709	724	1965	1866	2056	0.383	-1.385	4.41572e-133	2.31194e-131	down	NC_024459.2	97112766	97116217	-	LOC100216611	--	K14498 serine/threonine-protein kinase SRK2 [EC:2.7.11.1] | (RefSeq) SnRK2.3 isoform 2 (A)	unknown [Zea mays]	RecName: Full=Serine/threonine-protein kinase SAPK3; EC=2.7.11.1; AltName: Full=Osmotic stress/abscisic acid-activated protein kinase 3; AltName: Full=Protein kinase REK; AltName: Full=stress-activated protein kinase 3 {ECO:0000303|Ref.3}; Short=OsSAPK3 {ECO:0000303|Ref.3};	SubName: Full=Uncharacterized protein {ECO:0000313|EMBL:ACN27013.1};	Serine/threonine protein kinase	GO:0005737,cytoplasm; GO:0005634,nucleus; GO:0005524,ATP binding; GO:0004674,protein serine/threonine kinase activity; GO:0009738,abscisic acid-activated signaling pathway; GO:0035556,intracellular signal transduction; GO:0006468,protein phosphorylation	Protein tyrosine kinase
gene-LOC100216634	0.49	0.47	0.22	1.03	1.04	0.78	14	12	6	30	29	23	0.381	-1.393	0.00192266	0.00418984	down	NC_024466.2	176374763	176376462	+	LOC100216634	--	K14432 ABA responsive element binding factor | (RefSeq) uncharacterized LOC100216634 (A)	uncharacterized LOC100216634 [Zea mays]	RecName: Full=ABSCISIC ACID-INSENSITIVE 5-like protein 2; AltName: Full=ABA-responsive element-binding protein 3; AltName: Full=Dc3 promoter-binding factor 3; Short=AtDPBF3; AltName: Full=bZIP transcription factor 66; Short=AtbZIP66;	SubName: Full=Uncharacterized protein {ECO:0000313|EMBL:ACF82092.1};	--	GO:0005634,nucleus; GO:0003700,DNA-binding transcription factor activity; GO:0043565,sequence-specific DNA binding; GO:0009738,abscisic acid-activated signaling pathway; GO:0009737,response to abscisic acid; GO:0006351,transcription, DNA-templated	--
gene-LOC100216792	2.66	2.81	1.83	1	0.48	0.65	136	128	87	52	24	34	3.128	1.645	8.69019e-11	3.91119e-10	up	NC_024463.2	12694666	12700873	-	LOC100216792	--	K14513 ethylene-insensitive protein 2 | (RefSeq) protein ETHYLENE-INSENSITIVE 2-like (A)	unknown [Zea mays]	RecName: Full=Protein ETHYLENE-INSENSITIVE 2 {ECO:0000305}; Short=OsEIN2 {ECO:0000303|PubMed:15047876}; AltName: Full=Protein MAO HUZI 7 {ECO:0000303|PubMed:23718947};	SubName: Full=Uncharacterized protein {ECO:0000313|EMBL:ACF82358.1};	Mn2+ and Fe2+ transporters of the NRAMP family	GO:0016021,integral component of membrane; GO:0005622,intracellular; GO:0046873,metal ion transmembrane transporter activity; GO:0009873,ethylene-activated signaling pathway; GO:0010104,regulation of ethylene-activated signaling pathway	Natural resistance-associated macrophage protein
gene-LOC100217235	9.68	10.64	10.71	30.52	32.61	28.88	255	250	263	815	839	779	0.309	-1.695	6.50595e-85	1.98703e-83	down	NC_024460.2	49332907	49336114	+	LOC100217235	--	K14492 two-component response regulator ARR-A family | (RefSeq) RR1-Corn type-A response regulator (A)	RR1-Corn type-A response regulator [Zea mays]	RecName: Full=Two-component response regulator ORR1 {ECO:0000305}; AltName: Full=OsRR1 {ECO:0000303|PubMed:16919402}; AltName: Full=OsRRA9 {ECO:0000303|PubMed:16891544};	SubName: Full=Orphans transcription factor {ECO:0000313|EMBL:AIB05400.1}; SubName: Full=Two-component response regulator ARR16 {ECO:0000313|EMBL:ONM17195.1};	GATA-4/5/6 transcription factors	GO:0005622,intracellular; GO:0009736,cytokinin-activated signaling pathway; GO:0000160,phosphorelay signal transduction system; GO:0006355,regulation of transcription, DNA-templated; GO:0006351,transcription, DNA-templated	Response regulator receiver domain
gene-LOC100274783	26.11	29.3	28.44	12.39	12.34	11.63	767	768	779	369	354	350	2.112	1.079	7.19196e-41	1.03737e-39	up	NC_024462.2	145703647	145705572	-	LOC100274783	--	K13413 mitogen-activated protein kinase kinase 4/5 [EC:2.7.12.2] | (RefSeq) mitogen-activated protein kinase kinase 5-like (A)	putative protein of unknown function (DUF640) domain family protein isoform X1 [Zea mays]	RecName: Full=Protein G1-like3;	SubName: Full=Protein LIGHT-DEPENDENT SHORT HYPOCOTYLS 3 {ECO:0000313|EMBL:AQK53715.1};	--	GO:0005634,nucleus; GO:0003677,DNA binding; GO:0009299,mRNA transcription; GO:0007275,multicellular organism development; GO:0090698,post-embryonic plant morphogenesis; GO:0006355,regulation of transcription, DNA-templated; GO:0009416,response to light stimulus	Protein of unknown function (DUF640)
gene-LOC100275133	0.12	0.41	0.07	0.36	0.25	1.62	2	6	1	6	4	27	0.243	-2.043	0.019607	0.0356001	down	NC_024459.2	30342333	30344304	+	LOC100275133	--	K13464 jasmonate ZIM domain-containing protein | (RefSeq) putative tify domain/CCT motif transcription factor family protein (A)	putative tify domain/CCT motif transcription factor family protein [Zea mays]	RecName: Full=Protein TIFY 10b {ECO:0000305};	SubName: Full=PnFL-2 {ECO:0000313|EMBL:ACG25697.1};	--	GO:0006355,regulation of transcription, DNA-templated; GO:0006351,transcription, DNA-templated	tify domain
gene-LOC100278282	20.46	21.28	18.41	62.63	59.03	62.39	348	323	292	1080	981	1087	0.299	-1.74	1.52883e-113	6.59197e-112	down	NC_024460.2	215978346	215979275	+	LOC100278282	--	K14495 F-box protein GID2 | (RefSeq) transcription factor SOX-30 (A)	uncharacterized protein LOC100278282 [Zea mays]	RecName: Full=MFP1 attachment factor 1;	SubName: Full=WPP domain-containing protein 2 {ECO:0000313|EMBL:ONM24927.1};	--	GO:0005794,Golgi apparatus; GO:0005635,nuclear envelope; GO:0016363,nuclear matrix	WPP domain
gene-LOC100278742	7.33	7.79	8.34	1.44	1.78	2.35	623	591	661	124	148	205	3.851	1.945	7.65554e-22	6.14348e-21	up	NC_024463.2	190971230	190976269	-	LOC100278742	--	K13413 mitogen-activated protein kinase kinase 4/5 [EC:2.7.12.2] | (RefSeq) mitogen-activated protein kinase kinase 5-like (A)	putative protein of unknown function (DUF640) domain family protein [Zea mays]	RecName: Full=Protein G1-like3;	SubName: Full=Protein LIGHT-DEPENDENT SHORT HYPOCOTYLS 3 {ECO:0000313|EMBL:AQK72748.1};	--	GO:0005634,nucleus; GO:0003677,DNA binding; GO:0009299,mRNA transcription; GO:0007275,multicellular organism development; GO:0090698,post-embryonic plant morphogenesis; GO:0006355,regulation of transcription, DNA-templated; GO:0009416,response to light stimulus	Protein of unknown function (DUF640)
gene-LOC100279159	15.46	16.44	15.11	6.66	8.32	5.51	293	278	267	128	154	107	2.105	1.074	1.63417e-14	9.22548e-14	up	NC_024464.2	87428587	87429622	-	LOC100279159	--	K14488 SAUR family protein | (RefSeq) auxin-responsive protein SAUR32 (A)	Auxin-responsive protein SAUR32 [Zea mays]	RecName: Full=Auxin-responsive protein SAUR32 {ECO:0000305}; AltName: Full=Protein ABOLISHED APICAL HOOK MAINTENANCE 1 {ECO:0000303|Ref.6}; AltName: Full=Protein SMALL AUXIN UP RNA 32 {ECO:0000303|PubMed:12036261};	SubName: Full=Auxin-responsive protein SAUR32 {ECO:0000313|EMBL:AQK80945.1};	--	GO:0005737,cytoplasm; GO:0005634,nucleus; GO:0009734,auxin-activated signaling pathway; GO:0007275,multicellular organism development; GO:0040008,regulation of growth; GO:1900140,regulation of seedling development	--
gene-LOC100279436	0.04	0.04	0.12	0.26	0.47	0.33	1	1	3	7	12	9	0.174	-2.519	0.00837314	0.016335	down	NC_024468.2	140333938	140336770	-	LOC100279436	--	K13415 protein brassinosteroid insensitive 1 [EC:2.7.10.1 2.7.11.1] | (RefSeq) uncharacterized LOC103401427 (A)	SBP transcription factor, partial [Zea mays]	RecName: Full=Squamosa promoter-binding-like protein 7;	SubName: Full=SBP transcription factor {ECO:0000313|EMBL:ADX60108.1}; Flags: Fragment;	--	GO:0005634,nucleus; GO:0003677,DNA binding; GO:0046872,metal ion binding; GO:0006355,regulation of transcription, DNA-templated; GO:0006351,transcription, DNA-templated	SBP domain
gene-LOC100279519	1.2	1.17	1.56	2.92	2.87	2.74	47	41	57	116	110	110	0.422	-1.244	3.46295e-09	1.37123e-08	down	NC_024462.2	712321	714462	-	LOC100279519	--	K14494 DELLA protein | (RefSeq) DELLA protein GAI (A)	uncharacterized protein LOC100279519 [Zea mays]	RecName: Full=Scarecrow-like protein 9; Short=AtSCL9; AltName: Full=GRAS family protein 13; Short=AtGRAS-13;	SubName: Full=GRAS transcription factor {ECO:0000313|EMBL:AIB04443.1}; Flags: Fragment;	--	GO:0005634,nucleus; GO:0003700,DNA-binding transcription factor activity; GO:0043565,sequence-specific DNA binding; GO:0006355,regulation of transcription, DNA-templated; GO:0006351,transcription, DNA-templated	GRAS domain family
gene-LOC100280033	5.25	5.63	5.72	2.28	1.92	2.01	801	767	814	353	286	314	2.448	1.292	1.33039e-53	2.50922e-52	up	NC_024463.2	34600345	34612531	+	LOC100280033	--	K13415 protein brassinosteroid insensitive 1 [EC:2.7.10.1 2.7.11.1] | (RefSeq) protein BRASSINOSTEROID INSENSITIVE 1-like (A)	uncharacterized protein LOC100280033 isoform X1 [Zea mays]	RecName: Full=Putative ribonuclease H protein At1g65750; EC=3.1.26.4;	SubName: Full=Protein kinase domain superfamily protein {ECO:0000313|EMBL:AQK48365.1};	FOG: Reverse transcriptase	GO:0046872,metal ion binding; GO:0003676,nucleic acid binding; GO:0004523,RNA-DNA hybrid ribonuclease activity	Reverse transcriptase (RNA-dependent DNA polymerase)
gene-LOC100280297	2.14	2.06	2.69	0.09	0.14	0.14	92	79	108	4	6	6	17.052	4.092	6.28398e-22	5.06424e-21	up	NC_024466.2	124866889	124869473	+	LOC100280297	--	K14487 auxin responsive GH3 gene family | (RefSeq) uncharacterized protein LOC100280297 (A)	Indole-3-acetic acid-amido synthetase GH3.6 [Zea mays]	RecName: Full=Probable indole-3-acetic acid-amido synthetase GH3.4; EC=6.3.2.-; AltName: Full=Auxin-responsive GH3-like protein 4; Short=OsGH3-4;	SubName: Full=Indole-3-acetic acid-amido synthetase GH3.6 {ECO:0000313|EMBL:AQK94611.1};	--	GO:0016874,ligase activity; GO:0009733,response to auxin; GO:0009416,response to light stimulus	GH3 auxin-responsive promoter
gene-LOC100280805	18.67	20.78	17.36	38.22	40.83	39.2	293	291	254	608	626	630	0.44	-1.185	2.80367e-39	3.87089e-38	down	NC_024468.2	134515942	134516799	+	LOC100280805	--	K14488 SAUR family protein | (RefSeq) SAUR11 - auxin-responsive SAUR family member (A)	SAUR11 - auxin-responsive SAUR family member [Zea mays]	RecName: Full=Auxin-responsive protein SAUR36 {ECO:0000305}; AltName: Full=Protein RESPONSE TO AUXINS AND GIBBERELLINS 1 {ECO:0000303|PubMed:23503980}; AltName: Full=Protein SENESCENCE-ASSOCIATED GENE 201 {ECO:0000305}; AltName: Full=Protein SMALL AUXIN UP RNA 36 {ECO:0000303|PubMed:12036261};	SubName: Full=SAUR11-auxin-responsive SAUR family member {ECO:0000313|EMBL:ACG26021.1};	--	GO:0005634,nucleus; GO:0009734,auxin-activated signaling pathway; GO:0007275,multicellular organism development; GO:1900057,positive regulation of leaf senescence; GO:0040008,regulation of growth; GO:0010029,regulation of seed germination	Auxin responsive protein
gene-LOC100280967	5.52	5.39	6.06	1.1	1.28	1.52	124	108	127	25	28	35	3.99	1.996	2.49005e-17	1.62965e-16	up	NC_024466.2	161545222	161546449	+	LOC100280967	--	K14491 two-component response regulator ARR-B family | (RefSeq) RR5-2; hypothetical protein (A)	ARR1 protein-like isoform X1 [Zea mays]	RecName: Full=Transcription factor PCL1; AltName: Full=Protein PHYTOCLOCK 1 homolog; Short=OsPCL1;	SubName: Full=G2-like transcription factor {ECO:0000313|EMBL:AIB05544.1}; SubName: Full=Transcription factor LUX {ECO:0000313|EMBL:AQK98017.1};	--	GO:0005634,nucleus; GO:0003677,DNA binding; GO:0003700,DNA-binding transcription factor activity; GO:0007623,circadian rhythm; GO:0009909,regulation of flower development; GO:0006355,regulation of transcription, DNA-templated; GO:0006351,transcription, DNA-templated	Myb-like DNA-binding domain
gene-LOC100281448	1.45	0.39	1.12	0.11	0.06	0	25	6	18	2	1	0	15.737	3.976	0.000121449	0.000312433	up	NC_024463.2	220284283	220285427	+	LOC100281448	--	K14484 auxin-responsive protein IAA | (RefSeq) IAA9 - auxin-responsive Aux/IAA family member (A)	IAA9 - auxin-responsive Aux/IAA family member [Zea mays]	RecName: Full=Auxin-responsive protein IAA9; AltName: Full=Indoleacetic acid-induced protein 9;	RecName: Full=Auxin-responsive protein {ECO:0000256|RuleBase:RU004549};	--	GO:0005634,nucleus; GO:0009734,auxin-activated signaling pathway; GO:0006355,regulation of transcription, DNA-templated; GO:0009733,response to auxin; GO:0006351,transcription, DNA-templated	AUX/IAA family
gene-LOC100281912	0.76	1.4	0.58	2.78	2.55	2.75	14	23	10	52	46	52	0.308	-1.699	1.53408e-06	4.84074e-06	down	NC_024459.2	17147076	17148330	+	LOC100281912	--	K13464 jasmonate ZIM domain-containing protein | (RefSeq) pnFL-2 (A)	unknown [Zea mays]	RecName: Full=Protein TIFY 11c {ECO:0000305}; Short=OsTIFY11c {ECO:0000303|PubMed:19618278}; AltName: Full=Jasmonate ZIM domain-containing protein 11 {ECO:0000305}; Short=OsJAZ11 {ECO:0000303|PubMed:19618278}; AltName: Full=OsJAZ2;	SubName: Full=Protein TIFY 10B {ECO:0000313|EMBL:ONL94251.1};	--	GO:0005634,nucleus; GO:0003714,transcription corepressor activity; GO:1903507,negative regulation of nucleic acid-templated transcription; GO:0031347,regulation of defense response; GO:2000022,regulation of jasmonic acid mediated signaling pathway; GO:0006355,regulation of transcription, DNA-templated; GO:0009611,response to wounding; GO:0006351,transcription, DNA-templated	Divergent CCT motif
gene-LOC100282471	8.2	7.56	10.02	28.29	20.75	28.38	192	158	219	672	475	681	0.305	-1.713	8.4865e-19	5.97613e-18	down	NC_024460.2	218018545	218021029	+	LOC100282471	--	K13464 jasmonate ZIM domain-containing protein | (RefSeq) pnFL-2 (A)	unknown [Zea mays]	RecName: Full=Protein TIFY 10b {ECO:0000305}; Short=OsTIFY10b {ECO:0000303|PubMed:19618278}; AltName: Full=Jasmonate ZIM domain-containing protein 7 {ECO:0000305}; Short=OsJAZ7 {ECO:0000303|PubMed:19618278}; AltName: Full=OsJAZ6 {ECO:0000303|PubMed:21332845};	SubName: Full=Protein TIFY 10B {ECO:0000313|EMBL:ONM25272.1}; SubName: Full=TIFY transcription factor {ECO:0000313|EMBL:ADX60189.1}; SubName: Full=TIFY16 {ECO:0000313|EMBL:AND66100.1};	--	GO:0005634,nucleus; GO:0003714,transcription corepressor activity; GO:1903507,negative regulation of nucleic acid-templated transcription; GO:0031347,regulation of defense response; GO:2000022,regulation of jasmonic acid mediated signaling pathway; GO:0006355,regulation of transcription, DNA-templated; GO:0009611,response to wounding; GO:0006351,transcription, DNA-templated	Divergent CCT motif
gene-LOC100283318	0.81	0.76	0.97	0.22	0.32	0.35	18	15	20	5	7	8	2.59	1.373	0.0135868	0.0254872	up	NC_024460.2	12121605	12123066	+	LOC100283318	--	K14504 xyloglucan:xyloglucosyl transferase TCH4 [EC:2.4.1.207] | (RefSeq) xyloglucan endotransglucosylase/hydrolase protein 15 precursor (A)	xyloglucan endotransglucosylase/hydrolase protein 15 precursor [Zea mays]	RecName: Full=Xyloglucan endotransglucosylase/hydrolase protein 24; Short=At-XTH24; Short=XTH-24; EC=2.4.1.207; AltName: Full=Endo-xyloglucan transferase; AltName: Full=Meristem protein 5; Short=MERI-5 protein; Short=MERI5 protein; AltName: Full=Xyloglucan endo-1,4-beta-D-glucanase; Flags: Precursor;	RecName: Full=Xyloglucan endotransglucosylase/hydrolase {ECO:0000256|RuleBase:RU361120}; EC=2.4.1.207 {ECO:0000256|RuleBase:RU361120};	--	GO:0048046,apoplast; GO:0005618,cell wall; GO:0005737,cytoplasm; GO:0005794,Golgi apparatus; GO:0009505,plant-type cell wall; GO:0005886,plasma membrane; GO:0004553,hydrolase activity, hydrolyzing O-glycosyl compounds; GO:0016762,xyloglucan:xyloglucosyl transferase activity; GO:0042546,cell wall biogenesis; GO:0009828,plant-type cell wall loosening; GO:0071669,plant-type cell wall organization or…	Xyloglucan endo-transglycosylase (XET) C-terminus
gene-LOC100283352	0	0.03	0	0.12	0.09	0.36	0	1	0	4	3	12	0.056	-4.166	0.00705087	0.0139521	down	NC_024463.2	155417998	155421796	+	LOC100283352	--	K14484 auxin-responsive protein IAA | (RefSeq) IAA7 - auxin-responsive Aux/IAA family member (A)	IAA7 - auxin-responsive Aux/IAA family member [Zea mays]	RecName: Full=Auxin-responsive protein IAA7; AltName: Full=Indoleacetic acid-induced protein 7;	RecName: Full=Auxin-responsive protein {ECO:0000256|RuleBase:RU004549};	--	GO:0005634,nucleus; GO:0009734,auxin-activated signaling pathway; GO:0006355,regulation of transcription, DNA-templated; GO:0009733,response to auxin; GO:0006351,transcription, DNA-templated	AUX/IAA family
gene-LOC100283578	0.25	0.32	0.13	0.52	1.23	1.04	12	14	6	26	59	52	0.228	-2.133	5.50989e-07	1.81461e-06	down	NC_024464.2	114741314	114745759	+	LOC100283578	--	K14432 ABA responsive element binding factor | (RefSeq) bZIP transcription factor family protein (A)	Putative bZIP transcription factor superfamily protein [Zea mays]	RecName: Full=bZIP transcription factor 46 {ECO:0000305}; Short=OsBZIP46 {ECO:0000303|PubMed:18065552}; AltName: Full=AREB/ABF-family transcription factor 8 {ECO:0000303|PubMed:19947981}; Short=OsAREB8 {ECO:0000303|PubMed:19947981}; AltName: Full=Abscisic acid responsive elements-binding factor 2 {ECO:0000303|PubMed:20576316}; Short=ABRE-binding factor 2 {ECO:0000303|PubMed:20576316}; Short=OsABF…	SubName: Full=Putative bZIP transcription factor superfamily protein {ECO:0000313|EMBL:AQK83200.1};	--	GO:0005634,nucleus; GO:0003677,DNA binding; GO:0003700,DNA-binding transcription factor activity; GO:0009738,abscisic acid-activated signaling pathway; GO:0006351,transcription, DNA-templated	bZIP Maf transcription factor
gene-LOC100283946	1.32	1.68	1.68	0	0	0	65	74	77	0	0	0	384.092	8.585	1.12551e-12	5.7355e-12	up	NC_024467.2	24955429	24958122	+	LOC100283946	--	K14494 DELLA protein | (RefSeq) DELLA protein SLR1-like (A)	ATP synthase D chain, mitochondrial [Zea mays]	RecName: Full=Protein DWARF AND LOW-TILLERING {ECO:0000303|PubMed:19220793}; AltName: Full=GRAS family protein 32 {ECO:0000303|PubMed:15316287}; Short=OsGRAS-32 {ECO:0000303|PubMed:15316287};	SubName: Full=Scarecrow-like protein 28 {ECO:0000313|EMBL:AQL02432.1};	--	GO:0005634,nucleus; GO:0003700,DNA-binding transcription factor activity; GO:0043565,sequence-specific DNA binding; GO:0009742,brassinosteroid mediated signaling pathway; GO:1900459,positive regulation of brassinosteroid mediated signaling pathway; GO:0006355,regulation of transcription, DNA-templated; GO:0006351,transcription, DNA-templated	GRAS domain family
gene-LOC100284582	26.68	24.75	26.96	60.05	60.76	59	830	687	782	1894	1847	1880	0.4	-1.323	6.35467e-130	3.24289e-128	down	NC_024463.2	215861812	215871643	-	LOC100284582	--	K14432 ABA responsive element binding factor | (RefSeq) bZIP transcription factor ABI5 (A)	ABSCISIC ACID-INSENSITIVE 5-like protein 5 [Zea mays]	RecName: Full=bZIP transcription factor 23 {ECO:0000305}; Short=OsBZIP23 {ECO:0000303|PubMed:18931143}; AltName: Full=ABRE-binding factor 2 {ECO:0000305}; Short=OsABF2 {ECO:0000303|PubMed:18315698}; AltName: Full=Abscisic acid responsive elements-binding factor 1 {ECO:0000305}; Short=OsAREB1 {ECO:0000303|PubMed:19947981};	SubName: Full=ABSCISIC ACID-INSENSITIVE 5-like protein 5 {ECO:0000313|EMBL:AQK75181.1};	--	GO:0005634,nucleus; GO:0003677,DNA binding; GO:0003700,DNA-binding transcription factor activity; GO:0009738,abscisic acid-activated signaling pathway; GO:0009651,response to salt stress; GO:0009414,response to water deprivation; GO:0006351,transcription, DNA-templated	Basic region leucine zipper
gene-LOC100284979	17.16	17.07	16.94	49.11	52.6	62.62	214	190	197	621	641	800	0.285	-1.81	5.8821e-67	1.3939e-65	down	NC_024459.2	248522796	248523477	+	LOC100284979	--	K13464 jasmonate ZIM domain-containing protein | (RefSeq) ZIM motif family protein (A)	ZIM motif family protein [Zea mays]	RecName: Full=Protein TIFY 11e {ECO:0000305}; Short=OsTIFY11e {ECO:0000303|PubMed:19618278}; AltName: Full=Jasmonate ZIM domain-containing protein 13 {ECO:0000305}; Short=OsJAZ13 {ECO:0000303|PubMed:19618278};	SubName: Full=TIFY10 {ECO:0000313|EMBL:AND66094.1}; SubName: Full=ZIM motif family protein {ECO:0000313|EMBL:ACG44897.1}; SubName: Full=ZIM transcription factor {ECO:0000313|EMBL:AIB05188.1};	--	GO:0005634,nucleus; GO:0003714,transcription corepressor activity; GO:1903507,negative regulation of nucleic acid-templated transcription; GO:0031347,regulation of defense response; GO:2000022,regulation of jasmonic acid mediated signaling pathway; GO:0006355,regulation of transcription, DNA-templated; GO:0009611,response to wounding; GO:0006351,transcription, DNA-templated	Divergent CCT motif
gene-LOC100285223	0.43	0.57	0.43	1.21	1.59	1.69	12	14	11	34	43	48	0.29	-1.787	3.12233e-06	9.55601e-06	down	NC_024466.2	152339070	152343279	+	LOC100285223	--	K14497 protein phosphatase 2C [EC:3.1.3.16] | (RefSeq) protein phosphatase 2C ABI1 (A)	orphans transcription factor, partial [Zea mays]	RecName: Full=Probable protein phosphatase 2C 8; Short=OsPP2C08; EC=3.1.3.16;	SubName: Full=2C-type protein phosphatase protein {ECO:0000313|EMBL:AIG52100.1}; SubName: Full=Protein phosphatase 2C 37 {ECO:0000313|EMBL:AQK97058.1};	Serine/threonine protein phosphatase	GO:0046872,metal ion binding; GO:0004722,protein serine/threonine phosphatase activity	Protein phosphatase 2C
gene-LOC100285284	0.59	0.33	0.23	0.88	1.3	0.7	14	7	5	21	30	17	0.37	-1.434	0.00510852	0.0103792	down	NC_024460.2	3566978	3569004	+	LOC100285284	--	K14488 SAUR family protein | (RefSeq) auxin-induced protein 10A5 (A)	SAUR-like auxin-responsive protein family [Zea mays]	RecName: Full=Auxin-induced protein X10A;	SubName: Full=SAUR-like auxin-responsive protein family {ECO:0000313|EMBL:ONM12565.1};	--	GO:0009734,auxin-activated signaling pathway	Auxin responsive protein
gene-LOC100285798	1.78	2.71	2.72	56.12	57.95	62.44	45	61	64	1435	1428	1613	0.037	-4.749	2.79139e-307	4.84021e-305	down	NC_024464.2	150602438	150603816	+	LOC100285798	--	K14493 gibberellin receptor GID1 [EC:3.-.-.-] | (RefSeq) GID1b-1; hypothetical protein (A)	hsr203J [Zea mays]	RecName: Full=Probable carboxylesterase 17; AltName: Full=AtCXE17; EC=3.1.1.1;	SubName: Full=Putative carboxylesterase 17 {ECO:0000313|EMBL:AQK85942.1};	Arylacetamide deacetylase	GO:0052689,carboxylic ester hydrolase activity; GO:0016787,hydrolase activity; GO:0009056,catabolic process	alpha/beta hydrolase fold
gene-LOC100304064	5.53	8.34	7.69	3.16	3.56	2.6	81	109	105	47	51	39	2.115	1.081	3.65387e-06	1.11084e-05	up	NC_024459.2	212248685	212249485	-	LOC100304064	--	K14488 SAUR family protein | (RefSeq) auxin-responsive protein SAUR72-like (A)	SAUR33 - auxin-responsive SAUR family member [Zea mays]	RecName: Full=Auxin-responsive protein SAUR72 {ECO:0000305}; AltName: Full=Protein SMALL AUXIN UP RNA 72 {ECO:0000303|PubMed:12036261};	SubName: Full=SAUR33-auxin-responsive SAUR family member {ECO:0000313|EMBL:ONM04363.1};	--	GO:0005737,cytoplasm; GO:0009734,auxin-activated signaling pathway; GO:0007275,multicellular organism development; GO:0040008,regulation of growth	Auxin responsive protein
gene-LOC100383362	0.78	0.6	0.44	0.07	0	0.05	32	22	17	3	0	2	13.852	3.792	1.91383e-06	5.98456e-06	up	NC_024465.2	89722160	89725491	-	LOC100383362	--	K13415 protein brassinosteroid insensitive 1 [EC:2.7.10.1 2.7.11.1] | (RefSeq) systemin receptor SR160-like (A)	putative leucine-rich repeat receptor-like protein kinase family protein [Zea mays]	RecName: Full=Receptor kinase-like protein Xa21 {ECO:0000303|Ref.1}; EC=2.7.11.1 {ECO:0000255|PROSITE-ProRule:PRU00159, ECO:0000269|PubMed:11927577}; Contains: RecName: Full=Receptor kinase-like protein Xa21, processed {ECO:0000250|UniProtKB:Q2R2D5}; Flags: Precursor;	SubName: Full=Uncharacterized protein {ECO:0000313|EMBL:ACN33891.1};	--	GO:0005789,endoplasmic reticulum membrane; GO:0016021,integral component of membrane; GO:0005634,nucleus; GO:0005886,plasma membrane; GO:0005524,ATP binding; GO:0004674,protein serine/threonine kinase activity; GO:0006952,defense response; GO:0031349,positive regulation of defense response; GO:1900426,positive regulation of defense response to bacterium; GO:0046777,protein autophosphorylation	ABC1 family
gene-LOC100383809	0.03	0.02	0	1.13	1.2	1.44	2	1	0	81	83	105	0.011	-6.519	4.88191e-14	2.67774e-13	down	NC_024459.2	20843442	20851048	-	LOC100383809	--	K14509 ethylene receptor [EC:2.7.13.-] | (RefSeq) uncharacterized LOC100383809 isoform X1 (A)	Ethylene response sensor 1 [Zea mays]	RecName: Full=Probable ethylene response sensor 1 {ECO:0000305}; Short=OsERS1 {ECO:0000303|PubMed:16891544}; EC=2.7.13.3 {ECO:0000305}; AltName: Full=Ethylene response factor 1 {ECO:0000303|PubMed:16891544};	SubName: Full=Ethylene response sensor 1 {ECO:0000313|EMBL:ONL94500.1};	Sensory transduction histidine kinase	GO:0005789,endoplasmic reticulum membrane; GO:0016021,integral component of membrane; GO:0005524,ATP binding; GO:0046872,metal ion binding; GO:0000155,phosphorelay sensor kinase activity; GO:0009873,ethylene-activated signaling pathway	Histidine kinase-, DNA gyrase B-, and HSP90-like ATPase
gene-LOC100383950	0.65	0.39	0.86	1.83	1.28	1.91	13	7	16	37	25	39	0.349	-1.521	0.000271194	0.000664835	down	NC_024463.2	155926617	155927707	+	LOC100383950	--	K14496 abscisic acid receptor PYR/PYL family | (RefSeq) uncharacterized protein LOC100383950 (A)	uncharacterized protein LOC100383950 [Zea mays]	RecName: Full=Abscisic acid receptor PYL2; AltName: Full=PYR1-like protein 2; AltName: Full=Regulatory components of ABA receptor 14;	SubName: Full=Abscisic acid receptor PYL2 {ECO:0000313|EMBL:AQK70434.1}; SubName: Full=Pyrabactin resistance-like protein 3 {ECO:0000313|EMBL:AIG52061.1};	--	GO:0005737,cytoplasm; GO:0005634,nucleus; GO:0005886,plasma membrane; GO:0010427,abscisic acid binding; GO:0042802,identical protein binding; GO:0042803,protein homodimerization activity; GO:0004864,protein phosphatase inhibitor activity; GO:0004872,NA; GO:0009738,abscisic acid-activated signaling pathway	Polyketide cyclase / dehydrase and lipid transport
gene-LOC100502433	1.54	1.49	1.73	10.94	9.7	9.7	116	100	121	833	712	746	0.144	-2.797	9.65218e-144	5.7015e-142	down	NC_024460.2	6636839	6642545	+	LOC100502433	--	K14431 transcription factor TGA | (RefSeq) putative bZIP transcription factor superfamily protein (A)	putative bZIP transcription factor superfamily protein isoform X1 [Zea mays]	RecName: Full=Transcription factor TGAL6 {ECO:0000305}; AltName: Full=bZIP transcription factor 37 {ECO:0000303|PubMed:18065552}; Short=OsbZIP37 {ECO:0000303|PubMed:18065552};	SubName: Full=Uncharacterized protein {ECO:0000313|EMBL:ACR38498.1};	--	GO:0005634,nucleus; GO:0003700,DNA-binding transcription factor activity; GO:0043565,sequence-specific DNA binding; GO:0006952,defense response; GO:0006351,transcription, DNA-templated	Basic region leucine zipper
gene-LOC101027207	0.52	0.39	0.41	0.89	1.03	0.92	15	10	11	26	29	27	0.428	-1.225	0.00394868	0.00817832	down	NC_024464.2	120225240	120229465	-	LOC101027207	--	K13415 protein brassinosteroid insensitive 1 [EC:2.7.10.1 2.7.11.1] | (RefSeq) uncharacterized LOC103401427 (A)	uncharacterized LOC101027207 [Zea mays]	RecName: Full=Squamosa promoter-binding-like protein 16;	SubName: Full=Uncharacterized protein {ECO:0000313|EMBL:ACN31841.1};	--	GO:0005634,nucleus; GO:0003677,DNA binding; GO:0046872,metal ion binding; GO:0006355,regulation of transcription, DNA-templated; GO:0006351,transcription, DNA-templated	--
gene-LOC103626249	0.3	0.73	0.59	0	0	0	6	13	11	0	0	0	53.803	5.75	4.65278e-05	0.000125665	up	NC_024463.2	38073764	38075104	+	LOC103626249	--	K13464 jasmonate ZIM domain-containing protein | (RefSeq) protein TIFY 10B-like (A)	protein TIFY 10b [Zea mays]	RecName: Full=Protein TIFY 11d {ECO:0000305};	SubName: Full=ZIM transcription factor {ECO:0000313|EMBL:AIB05502.1}; Flags: Fragment;	--	GO:0006355,regulation of transcription, DNA-templated; GO:0006351,transcription, DNA-templated	tify domain
gene-LOC103626666	3.54	4.1	3.8	7.65	8.3	11.72	89	92	89	195	204	302	0.378	-1.405	2.96596e-16	1.83534e-15	down	NC_024463.2	85945521	85946895	+	LOC103626666	--	K14488 SAUR family protein | (RefSeq) auxin-responsive protein SAUR71 (A)	auxin-responsive protein SAUR71 [Zea mays]	RecName: Full=Auxin-responsive protein SAUR71 {ECO:0000305}; AltName: Full=Protein SMALL AUXIN UP RNA 71 {ECO:0000303|PubMed:12036261};	SubName: Full=Auxin-responsive protein SAUR71 {ECO:0000313|EMBL:AQK68714.1};	--	GO:0005737,cytoplasm; GO:0009734,auxin-activated signaling pathway; GO:0007275,multicellular organism development; GO:0040008,regulation of growth	Auxin responsive protein
gene-LOC103626859	32.72	30.45	31.93	55.76	58.28	60.81	1268	1053	1154	2191	2207	2414	0.499	-1.004	1.16631e-85	3.58587e-84	down	NC_024463.2	125793312	125806234	-	LOC103626859	--	K14431 transcription factor TGA | (RefSeq) transcription factor TGAL9 isoform X1 (A)	uncharacterized protein LOC103639909 [Zea mays]	RecName: Full=Transcription factor TGAL9 {ECO:0000305}; AltName: Full=bZIP transcription factor 17 {ECO:0000303|PubMed:18065552}; Short=OsbZIP17 {ECO:0000303|PubMed:18065552};	SubName: Full=BZIP transcription factor family protein {ECO:0000313|EMBL:AQK69646.1};	--	GO:0005634,nucleus; GO:0003700,DNA-binding transcription factor activity; GO:0043565,sequence-specific DNA binding; GO:0006952,defense response; GO:0006351,transcription, DNA-templated	Basic region leucine zipper
gene-LOC103627993	0	0	0	0.28	0.22	0.34	0	0	0	4	3	5	0.045	-4.469	0.0114206	0.0217359	down	NC_024463.2	9980253	9983199	+	LOC103627993	--	K14495 F-box protein GID2 | (RefSeq) transcription factor SOX-30 (A)	WPP domain-containing protein 1-like [Zea mays]	RecName: Full=MFP1 attachment factor 1;	SubName: Full=Uncharacterized protein {ECO:0000313|EMBL:ONM55412.1, ECO:0000313|EnsemblPlants:Zm00001d020689_P001};	--	GO:0005794,Golgi apparatus; GO:0005635,nuclear envelope; GO:0016363,nuclear matrix	WPP domain
gene-LOC103628579	5.72	5.7	4.09	0.94	1.19	1.55	54	48	36	9	11	15	3.854	1.946	4.03919e-07	1.34565e-06	up	NC_024463.2	156735938	156743891	-	LOC103628579	--	K14431 transcription factor TGA | (RefSeq) bZIP113; putative bZIP transcription factor superfamily protein isoform X1 (A)	transcription factor TGAL6 [Zea mays]	RecName: Full=Transcription factor TGAL6 {ECO:0000305}; AltName: Full=bZIP transcription factor 37 {ECO:0000303|PubMed:18065552}; Short=OsbZIP37 {ECO:0000303|PubMed:18065552};	SubName: Full=Transcription factor TGA4 {ECO:0000313|EMBL:AQK70470.1};	--	GO:0005634,nucleus; GO:0003700,DNA-binding transcription factor activity; GO:0043565,sequence-specific DNA binding; GO:0006952,defense response; GO:0006351,transcription, DNA-templated	--
gene-LOC103629255	0.07	0.1	0.03	0.2	0.1	0.17	9	12	4	27	13	24	0.385	-1.378	0.00920396	0.0178243	down	NC_024464.2	40178213	40185656	+	LOC103629255	--	K14494 DELLA protein | (RefSeq) DELLA protein GAI-like (A)	scarecrow-like protein 9 [Zea mays]	RecName: Full=Scarecrow-like protein 9; Short=AtSCL9; AltName: Full=GRAS family protein 13; Short=AtGRAS-13;	SubName: Full=Uncharacterized protein {ECO:0000313|EMBL:AQK79426.1, ECO:0000313|EnsemblPlants:Zm00001d035671_P001};	--	GO:0005634,nucleus; GO:0003700,DNA-binding transcription factor activity; GO:0043565,sequence-specific DNA binding; GO:0006355,regulation of transcription, DNA-templated; GO:0006351,transcription, DNA-templated	Family of unknown function (DUF5333)
gene-LOC103630112	0	0	0.24	1.16	1.73	0.93	0	0	3	16	23	13	0.056	-4.15	3.40539e-05	9.34411e-05	down	NC_024464.2	134242506	134244452	+	LOC103630112	--	K14490 histidine-containing phosphotransfer peotein | (RefSeq) pseudo histidine-containing phosphotransfer protein 2 (A)	pseudo histidine-containing phosphotransfer protein 2 [Zea mays]	RecName: Full=Pseudo histidine-containing phosphotransfer protein 2 {ECO:0000303|PubMed:17284581}; AltName: Full=OsHpt4 {ECO:0000303|PubMed:16891544};	SubName: Full=Histidine-containing phosphotransfer protein 4 {ECO:0000313|EMBL:AQK84576.1};	Two-component phosphorelay intermediate involved in MAP kinase cascade regulation	GO:0005737,cytoplasm; GO:0005634,nucleus; GO:0009927,histidine phosphotransfer kinase activity; GO:0043424,protein histidine kinase binding; GO:0009736,cytokinin-activated signaling pathway; GO:0000160,phosphorelay signal transduction system; GO:0016310,phosphorylation	Hpt domain
gene-LOC103630352	15.62	18.02	17.4	87.43	85.15	88.56	310	319	322	1759	1651	1800	0.179	-2.484	2.10406e-285	3.23143e-283	down	NC_024464.2	150598269	150599353	+	LOC103630352	--	K14493 gibberellin receptor GID1 [EC:3.-.-.-] | (RefSeq) GID1b-1; hypothetical protein (A)	probable carboxylesterase 15 [Zea mays]	RecName: Full=Probable carboxylesterase 6; AltName: Full=AtCXE6; EC=3.1.1.1;	SubName: Full=Putative carboxylesterase 17 {ECO:0000313|EMBL:AQK85941.1};	Arylacetamide deacetylase	GO:0052689,carboxylic ester hydrolase activity; GO:0016787,hydrolase activity; GO:0009056,catabolic process	Carboxylesterase family
gene-LOC103630560	0.32	0.4	0.17	0.92	0.99	0.38	10	11	5	29	30	12	0.358	-1.484	0.00427492	0.00879417	down	NC_024464.2	160899940	160901634	+	LOC103630560	--	K14494 DELLA protein | (RefSeq) hypothetical protein (A)	scarecrow-like protein 32 [Zea mays]	RecName: Full=Scarecrow-like protein 32; Short=AtSCL32; AltName: Full=GRAS family protein 18; Short=AtGRAS-18;	SubName: Full=Scarecrow-like protein 32 {ECO:0000313|EMBL:AQK87025.1};	--	GO:0005634,nucleus; GO:0003700,DNA-binding transcription factor activity; GO:0043565,sequence-specific DNA binding; GO:0006355,regulation of transcription, DNA-templated; GO:0006351,transcription, DNA-templated	GRAS domain family
gene-LOC103631918	17.63	12.44	16.26	4	3.96	3.47	278	175	239	64	61	56	3.722	1.896	1.94169e-26	1.8435e-25	up	NC_024465.2	3398288	3399149	+	LOC103631918	--	K13449 pathogenesis-related protein 1 | (RefSeq) pathogenesis-related protein PRB1-3 (A)	pathogenesis-related protein PRB1-3 [Zea mays]	RecName: Full=Pathogenesis-related protein 1; Flags: Precursor;	SubName: Full=Pathogenesis-related protein 1 {ECO:0000313|EMBL:ONM51202.1};	Defense-related protein containing SCP domain	GO:0005576,extracellular region; GO:0006952,defense response; GO:0009607,response to biotic stimulus	Cysteine-rich secretory protein family
gene-LOC103631967	0.11	0	0	1.15	1.49	1.28	3	0	0	32	40	36	0.027	-5.21	1.13103e-08	4.29457e-08	down	NC_024465.2	7452836	7454334	-	LOC103631967	--	K14493 gibberellin receptor GID1 [EC:3.-.-.-] | (RefSeq) GLP1; GLP1 GID1-like protein (A)	probable carboxylesterase 15 [Zea mays]	RecName: Full=Probable carboxylesterase 15; AltName: Full=AtCXE15; EC=3.1.1.1;	SubName: Full=Putative carboxylesterase 15 {ECO:0000313|EMBL:ONM51451.1};	Arylacetamide deacetylase	GO:0052689,carboxylic ester hydrolase activity; GO:0016787,hydrolase activity; GO:0009056,catabolic process	Carboxylesterase family
gene-LOC103631970	13.51	13	10.1	74.43	80.08	85.8	297	255	207	1659	1720	1932	0.14	-2.841	7.7834e-98	2.79233e-96	down	NC_024465.2	7501616	7502817	-	LOC103631970	--	K14493 gibberellin receptor GID1 [EC:3.-.-.-] | (RefSeq) GID1b-1; hypothetical protein (A)	probable carboxylesterase 15 [Zea mays]	RecName: Full=Probable carboxylesterase 15; AltName: Full=AtCXE15; EC=3.1.1.1;	SubName: Full=Putative carboxylesterase 15 {ECO:0000313|EMBL:ONM51453.1};	Arylacetamide deacetylase	GO:0052689,carboxylic ester hydrolase activity; GO:0016787,hydrolase activity; GO:0009056,catabolic process	Carboxylesterase family
gene-LOC103632809	0.3	0.05	0.33	0	0	0	7	1	7	0	0	0	26.177	4.71	0.00607578	0.0121695	up	NC_024465.2	124627505	124628827	-	LOC103632809	--	K14488 SAUR family protein | (RefSeq) uncharacterized protein LOC103632809 isoform X1 (A)	uncharacterized protein LOC103632809 isoform X1 [Zea mays]	RecName: Full=Auxin-responsive protein SAUR50 {ECO:0000303|PubMed:12036261}; AltName: Full=Protein SMALL AUXIN UP RNA 50 {ECO:0000303|PubMed:12036261};	SubName: Full=SAUR-like auxin-responsive protein family {ECO:0000313|EMBL:ONM55248.1};	--	GO:0009734,auxin-activated signaling pathway; GO:0040008,regulation of growth	--
gene-LOC103632857	4.01	4.4	3.92	14.13	17.96	14.59	91	89	83	325	398	339	0.242	-2.047	1.98802e-46	3.22686e-45	down	NC_024465.2	130286332	130287571	-	LOC103632857	--	K14499 BRI1 kinase inhibitor 1 | (RefSeq) probable BRI1 kinase inhibitor 1 (A)	probable BRI1 kinase inhibitor 1 [Zea mays]	RecName: Full=Probable BRI1 kinase inhibitor 1; AltName: Full=BRI1-KD interacting protein 119;	SubName: Full=BRI1 kinase inhibitor 1 {ECO:0000313|EMBL:ONM55469.1};	--	GO:0009742,brassinosteroid mediated signaling pathway; GO:0006629,lipid metabolic process	--
gene-LOC103633077	0.29	0.4	0.44	0.61	0.68	0.81	30	37	42	63	68	85	0.495	-1.014	9.85162e-05	0.000256113	down	NC_024465.2	147346635	147353744	-	LOC103633077	--	K14515 EIN3-binding F-box protein | (RefSeq) EIN3-binding F-box protein 2-like (A)	Kinesin-like protein KIN-7G [Zea mays]	RecName: Full=EIN3-binding F-box protein 2;	SubName: Full=Kinesin-like protein KIN-7G {ECO:0000313|EMBL:ONM56668.1};	Leucine rich repeat proteins, some proteins contain F-box	GO:0005634,nucleus; GO:0019005,SCF ubiquitin ligase complex; GO:0009873,ethylene-activated signaling pathway; GO:0010105,negative regulation of ethylene-activated signaling pathway; GO:0016567,protein ubiquitination; GO:0009723,response to ethylene; GO:0006511,ubiquitin-dependent protein catabolic process	F-box-like
gene-LOC103633819	0.92	0.74	1.53	0.25	0.1	0.3	18	13	28	5	2	6	4.448	2.153	0.000611116	0.00142814	up	NC_024465.2	35727909	35728980	-	LOC103633819	--	K14516 ethylene-responsive transcription factor 1 | (RefSeq) ethylene-responsive transcription factor 1B-like (A)	ethylene-responsive transcription factor 15 [Zea mays]	RecName: Full=Ethylene-responsive transcription factor 1B; Short=AtERF1B; AltName: Full=Ethylene-responsive element-binding factor 1B; Short=EREBP-1B;	SubName: Full=AP2-EREBP transcription factor {ECO:0000313|EMBL:AIB05193.1}; SubName: Full=Ethylene-responsive transcription factor 1B {ECO:0000313|EMBL:ONM52977.1}; Flags: Fragment;	--	GO:0005634,nucleus; GO:0003677,DNA binding; GO:0003700,DNA-binding transcription factor activity; GO:0006952,defense response; GO:0009873,ethylene-activated signaling pathway; GO:0009867,jasmonic acid mediated signaling pathway; GO:0006351,transcription, DNA-templated	AP2 domain
gene-LOC103634376	0	0	0	0.82	0.81	0.92	0	0	0	22	21	25	0.008	-6.975	3.84301e-08	1.39782e-07	down	NC_024465.2	168331445	168332981	-	LOC103634376	--	K14494 DELLA protein | (RefSeq) LOW QUALITY PROTEIN: DELLA protein DWARF8-like (A)	LOW QUALITY PROTEIN: scarecrow-like protein 6 [Zea mays]	RecName: Full=Scarecrow-like protein 6; Short=AtSCL6; AltName: Full=GRAS family protein 22; Short=AtGRAS-22; AltName: Full=SCL6-IV;	SubName: Full=GRAS transcription factor {ECO:0000313|EMBL:AIB04447.1}; SubName: Full=Scarecrow-like protein 6 {ECO:0000313|EMBL:AQK45738.1};	--	GO:0005634,nucleus; GO:0003700,DNA-binding transcription factor activity; GO:0043565,sequence-specific DNA binding; GO:0030154,cell differentiation; GO:0051301,cell division; GO:0007623,circadian rhythm; GO:0006355,regulation of transcription, DNA-templated; GO:0048768,root hair cell tip growth; GO:0006351,transcription, DNA-templated	GRAS domain family
gene-LOC103634387	0.3	0.41	0.14	0	0	0.03	9	11	4	0	0	1	21.916	4.454	0.00227209	0.00488757	up	NC_024465.2	170723712	170725349	+	LOC103634387	--	K14494 DELLA protein | (RefSeq) DELLA protein RGL2 isoform X2 (A)	nodulation-signaling pathway 1 protein [Zea mays]	RecName: Full=Nodulation-signaling pathway 1 protein;	SubName: Full=Scarecrow-like protein 29 {ECO:0000313|EMBL:ONM59570.1};	--	GO:0005634,nucleus; GO:0042446,hormone biosynthetic process; GO:0009877,nodulation; GO:2000032,regulation of secondary shoot formation; GO:0006355,regulation of transcription, DNA-templated; GO:0006351,transcription, DNA-templated	GRAS domain family
gene-LOC103634514	3.23	3.29	4.2	7.67	9.01	9.45	66	60	80	159	180	198	0.375	-1.414	1.1431e-15	6.87948e-15	down	NC_024459.2	46498355	46499472	-	LOC103634514	--	K14496 abscisic acid receptor PYR/PYL family | (RefSeq) abscisic acid receptor PYL4-like (A)	abscisic acid receptor PYL4-like [Zea mays]	RecName: Full=Abscisic acid receptor PYL4; AltName: Full=ABI1-binding protein 2; AltName: Full=PYR1-like protein 4; AltName: Full=Regulatory components of ABA receptor 10;	SubName: Full=Abscisic acid receptor PYL5 {ECO:0000313|EMBL:ONL97051.1}; SubName: Full=Pyrabactin resistance-like protein {ECO:0000313|EMBL:AIG52079.1};	--	GO:0005737,cytoplasm; GO:0005634,nucleus; GO:0005886,plasma membrane; GO:0010427,abscisic acid binding; GO:0042803,protein homodimerization activity; GO:0004864,protein phosphatase inhibitor activity; GO:0004872,NA; GO:0009738,abscisic acid-activated signaling pathway	Polyketide cyclase / dehydrase and lipid transport
gene-LOC103634643	21.37	18.97	18.72	0.2	0.19	0.28	1054	835	861	10	9	14	81.353	6.346	7.09083e-129	3.58454e-127	up	NC_024466.2	987704	992232	-	LOC103634643	--	K14484 auxin-responsive protein IAA | (RefSeq) auxin-responsive protein IAA4 isoform X1 (A)	auxin-responsive protein IAA4 isoform X1 [Zea mays]	RecName: Full=Auxin-responsive protein IAA4; AltName: Full=Indoleacetic acid-induced protein 4;	RecName: Full=Auxin-responsive protein {ECO:0000256|RuleBase:RU004549};	--	GO:0005634,nucleus; GO:0009734,auxin-activated signaling pathway; GO:0006355,regulation of transcription, DNA-templated; GO:0006351,transcription, DNA-templated	AUX/IAA family
gene-LOC103635561	0.04	0.21	0.28	0	0	0	1	5	7	0	0	0	23.444	4.551	0.0103703	0.0198859	up	NC_024466.2	93995793	93997583	+	LOC103635561	--	K13422 transcription factor MYC2 | (RefSeq) transcription factor MYC4 (A)	uncharacterized protein LOC103635561 isoform X1 [Zea mays]	RecName: Full=Putative transcription factor bHLH041; AltName: Full=Basic helix-loop-helix protein 41; Short=AtbHLH41; Short=bHLH 41; AltName: Full=Transcription factor EN 51; AltName: Full=bHLH transcription factor bHLH041;	SubName: Full=Putative HLH DNA-binding domain superfamily protein {ECO:0000313|EMBL:AQK93217.1};	--	GO:0005634,nucleus; GO:0003677,DNA binding; GO:0003700,DNA-binding transcription factor activity; GO:0046983,protein dimerization activity; GO:0006355,regulation of transcription, DNA-templated; GO:0010200,response to chitin; GO:0006351,transcription, DNA-templated	Helix-loop-helix DNA-binding domain
gene-LOC103635662	0.16	0.25	0.1	0	0.03	0	5	7	3	0	1	0	13.731	3.779	0.0188408	0.0343423	up	NC_024466.2	107398373	107400085	-	LOC103635662	--	K14493 gibberellin receptor GID1 [EC:3.-.-.-] | (RefSeq) GID1b-2; hypothetical protein (A)	probable carboxylesterase 15 [Zea mays]	RecName: Full=Probable carboxylesterase 17; AltName: Full=AtCXE17; EC=3.1.1.1;	SubName: Full=Putative carboxylesterase 17 {ECO:0000313|EMBL:AQK93782.1};	Arylacetamide deacetylase	GO:0052689,carboxylic ester hydrolase activity; GO:0016787,hydrolase activity; GO:0009056,catabolic process	Carboxylesterase family
gene-LOC103635803	13.47	11.98	8.86	0	0	0	155	123	95	0	0	0	659.154	9.364	5.21669e-15	3.02497e-14	up	NC_024466.2	122813161	122814068	-	LOC103635803	--	K14498 serine/threonine-protein kinase SRK2 [EC:2.7.11.1] | (RefSeq) serine/threonine-protein kinase SAPK10 (A)	serine/threonine-protein kinase SAPK10 [Zea mays]	RecName: Full=Serine/threonine-protein kinase SAPK10; EC=2.7.11.1; AltName: Full=Osmotic stress/abscisic acid-activated protein kinase 10; AltName: Full=stress-activated protein kinase 10 {ECO:0000303|Ref.2}; Short=OsSAPK10 {ECO:0000303|Ref.2};	SubName: Full=Uncharacterized protein {ECO:0000313|EMBL:AQK97401.1, ECO:0000313|EnsemblPlants:Zm00001d011604_P069};	Serine/threonine protein kinase	GO:0005737,cytoplasm; GO:0005634,nucleus; GO:0005524,ATP binding; GO:0004674,protein serine/threonine kinase activity; GO:0009738,abscisic acid-activated signaling pathway; GO:0035556,intracellular signal transduction; GO:0006468,protein phosphorylation	--
gene-LOC103636232	6.36	6.23	6.62	14.55	14.16	13.05	447	391	434	1037	973	940	0.422	-1.246	3.09463e-65	7.1139e-64	down	NC_024466.2	159899092	159902936	-	LOC103636232	--	K13415 protein brassinosteroid insensitive 1 [EC:2.7.10.1 2.7.11.1] | (RefSeq) brassinosteroid LRR receptor kinase precursor (A)	brassinosteroid LRR receptor kinase precursor [Zea mays]	RecName: Full=Brassinosteroid LRR receptor kinase BRI1 {ECO:0000305}; EC=2.7.11.1 {ECO:0000305}; AltName: Full=Protein BRASSINOSTEROID INSENSITIVE 1 homolog {ECO:0000303|PubMed:11006334}; Short=OsBRI1 {ECO:0000303|PubMed:11006334}; AltName: Full=Protein DWARF 61 {ECO:0000303|PubMed:11006334}; Flags: Precursor;	SubName: Full=Brassinosteroid insensitive1a {ECO:0000313|EMBL:AQK97855.1};	--	GO:0005768,endosome; GO:0016021,integral component of membrane; GO:0005886,plasma membrane; GO:0005524,ATP binding; GO:0046982,protein heterodimerization activity; GO:0042803,protein homodimerization activity; GO:0004674,protein serine/threonine kinase activity; GO:0005496,steroid binding; GO:0048657,anther wall tapetum cell differentiation; GO:0010268,brassinosteroid homeostasis; GO:0009742,bras…	Leucine Rich repeat
gene-LOC103636459	8.24	9.46	9.78	19.38	19.27	21	376	385	416	896	859	981	0.421	-1.247	2.69106e-56	5.31488e-55	down	NC_024466.2	172035230	172043629	+	LOC103636459	--	K14431 transcription factor TGA | (RefSeq) transcription factor LG2-like isoform X1 (A)	transcription factor LG2-like isoform X1 [Zea mays]	RecName: Full=Transcription factor LG2 {ECO:0000303|PubMed:9490265}; AltName: Full=Protein LIGULELESS 2 {ECO:0000303|PubMed:9490265}; AltName: Full=Protein TGACG (TGA) motif-binding protein LG2 {ECO:0000303|PubMed:9490265};	SubName: Full=Liguleless related sequence1 {ECO:0000313|EMBL:AQK99292.1};	--	GO:0005634,nucleus; GO:0003700,DNA-binding transcription factor activity; GO:0043565,sequence-specific DNA binding; GO:1905623,positive regulation of leaf development; GO:0006351,transcription, DNA-templated	Basic region leucine zipper
gene-LOC103636537	27.9	25.7	24.72	8.9	8.18	9.29	674	554	557	218	193	230	2.721	1.444	3.86594e-49	6.67476e-48	up	NC_024466.2	175094120	175095440	+	LOC103636537	--	K13413 mitogen-activated protein kinase kinase 4/5 [EC:2.7.12.2] | (RefSeq) mitogen-activated protein kinase kinase 5-like (A)	protein G1-like7 [Zea mays]	RecName: Full=Protein G1-like7;	SubName: Full=Protein LIGHT-DEPENDENT SHORT HYPOCOTYLS 5 {ECO:0000313|EMBL:AQK99610.1};	--	GO:0005634,nucleus; GO:0003677,DNA binding; GO:0009299,mRNA transcription; GO:0007275,multicellular organism development; GO:0090698,post-embryonic plant morphogenesis; GO:0006355,regulation of transcription, DNA-templated; GO:0009416,response to light stimulus	Protein of unknown function (DUF640)
gene-LOC103636577	12.33	11.74	12.79	0.85	1.36	1.23	186	158	180	13	20	19	9.846	3.299	1.22692e-38	1.66753e-37	up	NC_024459.2	76160276	76161100	-	LOC103636577	--	K13449 pathogenesis-related protein 1 | (RefSeq) pathogenesis-related protein PRB1-2 (A)	pathogenesis-related protein PRB1-2 [Zea mays]	RecName: Full=Pathogenesis-related protein PRMS; Flags: Precursor;	SubName: Full=Pathogenesis-related protein 1 {ECO:0000313|EMBL:ONL98986.1};	Defense-related protein containing SCP domain	GO:0005576,extracellular region; GO:0006952,defense response; GO:0009607,response to biotic stimulus	Cysteine-rich secretory protein family
gene-LOC103636850	0.27	0.36	0.17	1.02	0.53	0.37	10	12	6	38	19	14	0.387	-1.368	0.0078113	0.0153261	down	NC_024459.2	79004209	79006224	+	LOC103636850	--	K14494 DELLA protein | (RefSeq) hypothetical protein (A)	protein SHORT-ROOT 2-like [Zea mays]	RecName: Full=Protein SHORT-ROOT 2; AltName: Full=OsSHR2;	SubName: Full=GRAS transcription factor {ECO:0000313|EMBL:AIB04506.1}; SubName: Full=Protein SHORT-ROOT {ECO:0000313|EMBL:ONL99088.1}; Flags: Fragment;	--	GO:0005634,nucleus; GO:0003700,DNA-binding transcription factor activity; GO:0043565,sequence-specific DNA binding; GO:0008356,asymmetric cell division; GO:0055072,iron ion homeostasis; GO:0048366,leaf development; GO:0045930,negative regulation of mitotic cell cycle; GO:0009956,radial pattern formation; GO:0006355,regulation of transcription, DNA-templated; GO:0006351,transcription, DNA-templated	GRAS domain family
gene-LOC103638799	4.86	3.76	3.6	0	0	0	261	180	180	0	0	0	1095.67	10.098	2.08973e-17	1.37323e-16	up	NC_024467.2	104439409	104448749	-	LOC103638799	--	K14491 two-component response regulator ARR-B family | (RefSeq) two-component response regulator ORR25 isoform X1 (A)	two-component response regulator ORR25 isoform X1 [Zea mays]	RecName: Full=Two-component response regulator ORR24 {ECO:0000305}; AltName: Full=OsRRB2 {ECO:0000303|PubMed:16891544};	SubName: Full=Putative two-component response regulator family protein {ECO:0000313|EMBL:AQL04977.1};	GATA-4/5/6 transcription factors	GO:0005634,nucleus; GO:0003677,DNA binding; GO:0003700,DNA-binding transcription factor activity; GO:0009736,cytokinin-activated signaling pathway; GO:0000160,phosphorelay signal transduction system; GO:0006351,transcription, DNA-templated	--
gene-LOC103640273	2.31	1.26	1.35	0.44	0.42	0.56	68	33	37	13	12	17	3.187	1.672	1.26467e-05	3.63627e-05	up	NC_024467.2	124861500	124863107	-	LOC103640273	--	K14494 DELLA protein | (RefSeq) LOW QUALITY PROTEIN: DELLA protein SLR1-like (A)	nodulation-signaling pathway 1 protein [Zea mays]	RecName: Full=Nodulation-signaling pathway 1 protein;	SubName: Full=GRAS transcription factor {ECO:0000313|EMBL:AIB05506.1}; SubName: Full=Scarecrow-like protein 29 {ECO:0000313|EMBL:AQL06033.1};	--	GO:0005634,nucleus; GO:0042446,hormone biosynthetic process; GO:0009877,nodulation; GO:2000032,regulation of secondary shoot formation; GO:0006355,regulation of transcription, DNA-templated; GO:0006351,transcription, DNA-templated	GRAS domain family
gene-LOC103640641	0.16	0.44	0	2.85	1.84	3.13	2	5	0	37	23	41	0.068	-3.873	8.43436e-09	3.23454e-08	down	NC_024459.2	179600132	179600830	-	LOC103640641	--	K14488 SAUR family protein | (RefSeq) auxin-responsive protein SAUR71 (A)	auxin-responsive protein SAUR71 [Zea mays]	RecName: Full=Auxin-responsive protein SAUR71 {ECO:0000305}; AltName: Full=Protein SMALL AUXIN UP RNA 71 {ECO:0000303|PubMed:12036261};	SubName: Full=Auxin-responsive protein SAUR71 {ECO:0000313|EMBL:ONM02252.1};	--	GO:0005737,cytoplasm; GO:0009734,auxin-activated signaling pathway; GO:0007275,multicellular organism development; GO:0040008,regulation of growth	Auxin responsive protein
gene-LOC103641358	6.47	6.93	9.51	0	0	0	70	67	96	0	0	0	413.609	8.692	5.89485e-13	3.05857e-12	up	NC_024468.2	87331118	87331987	+	LOC103641358	--	K14498 serine/threonine-protein kinase SRK2 [EC:2.7.11.1] | (RefSeq) serine/threonine-protein kinase SAPK10 (A)	serine/threonine-protein kinase SAPK10 [Zea mays]	RecName: Full=Serine/threonine-protein kinase SAPK10; EC=2.7.11.1; AltName: Full=Osmotic stress/abscisic acid-activated protein kinase 10; AltName: Full=stress-activated protein kinase 10 {ECO:0000303|Ref.2}; Short=OsSAPK10 {ECO:0000303|Ref.2};	SubName: Full=Uncharacterized protein {ECO:0000313|EMBL:AQK42006.1, ECO:0000313|EnsemblPlants:Zm00001d024775_P003};	Serine/threonine protein kinase	GO:0005737,cytoplasm; GO:0005634,nucleus; GO:0005524,ATP binding; GO:0004674,protein serine/threonine kinase activity; GO:0009738,abscisic acid-activated signaling pathway; GO:0035556,intracellular signal transduction; GO:0006468,protein phosphorylation	Protein tyrosine kinase
gene-LOC103641361	6.62	7.35	6.77	21.32	22.02	21.55	305	302	291	996	991	1017	0.293	-1.773	1.63584e-116	7.24713e-115	down	NC_024468.2	87872802	87875657	+	LOC103641361	--	K12126 phytochrome-interacting factor 3 | (RefSeq) transcription factor APG isoform X2 (A)	transcription factor APG isoform X1 [Zea mays]	RecName: Full=Transcription factor APG; AltName: Full=Basic helix-loop-helix protein 106; Short=OsbHLH106; AltName: Full=Protein ANTAGONIST OF PGL1; AltName: Full=bHLH transcription factor bHLH106;	SubName: Full=Putative HLH DNA-binding domain superfamily protein {ECO:0000313|EMBL:AQK42013.1};	--	GO:0005634,nucleus; GO:0046983,protein dimerization activity; GO:0009742,brassinosteroid mediated signaling pathway; GO:0080113,regulation of seed growth; GO:0006355,regulation of transcription, DNA-templated; GO:0006351,transcription, DNA-templated	Helix-loop-helix DNA-binding domain
gene-LOC103641542	0	0.07	0	0.74	0.38	0.12	0	1	0	12	6	2	0.053	-4.247	0.00570116	0.0114806	down	NC_024468.2	105695510	105696385	+	LOC103641542	--	K14495 F-box protein GID2 | (RefSeq) F-box protein GID2 (A)	uncharacterized protein LOC103641542 [Zea mays]	RecName: Full=F-box protein GID2; AltName: Full=Gibberellin-insensitive dwarf protein 2; AltName: Full=Protein GIBBERELLIN INSENSITIVE DWARF2;	SubName: Full=Uncharacterized protein {ECO:0000313|EMBL:ACN27630.1};	--	GO:0005634,nucleus; GO:0019005,SCF ubiquitin ligase complex; GO:0009740,gibberellic acid mediated signaling pathway; GO:0016567,protein ubiquitination; GO:0010265,SCF complex assembly; GO:0031146,SCF-dependent proteasomal ubiquitin-dependent protein catabolic process	--
gene-LOC103642379	1.23	1.13	1.32	0.21	0.3	0.35	17	14	17	3	4	5	3.909	1.967	0.00246564	0.00527824	up	NC_024468.2	36379670	36381986	+	LOC103642379	--	K14484 auxin-responsive protein IAA | (RefSeq) auxin-responsive protein IAA5 (A)	auxin-responsive protein IAA5 [Zea mays]	RecName: Full=Auxin-responsive protein IAA5; AltName: Full=Indoleacetic acid-induced protein 5;	RecName: Full=Auxin-responsive protein {ECO:0000256|RuleBase:RU004549};	--	GO:0005634,nucleus; GO:0009734,auxin-activated signaling pathway; GO:0006355,regulation of transcription, DNA-templated; GO:0006351,transcription, DNA-templated	zinc-ribbon domain
gene-LOC103642400	73.89	78.19	71.88	179.4	175.04	173.42	5259	4966	4771	12947	12174	12644	0.389	-1.364	0	0	down	NC_024459.2	192746852	192762319	+	LOC103642400	--	K14486 auxin response factor | (RefSeq) auxin response factor 19 isoform X3 (A)	auxin response factor 21 [Zea mays]	RecName: Full=Auxin response factor 21; AltName: Full=OsARF7b;	RecName: Full=Auxin response factor {ECO:0000256|RuleBase:RU004561};	--	GO:0005634,nucleus; GO:0003677,DNA binding; GO:0009734,auxin-activated signaling pathway; GO:0006355,regulation of transcription, DNA-templated; GO:0006351,transcription, DNA-templated	PB1 domain
gene-LOC103643781	2.54	2.36	3	4.65	6.48	6.42	41	34	45	76	102	106	0.413	-1.277	8.32762e-08	2.94337e-07	down	NC_024459.2	263437475	263438355	-	LOC103643781	--	K14488 SAUR family protein | (RefSeq) auxin-responsive protein SAUR71-like (A)	auxin-responsive protein SAUR71 [Zea mays]	RecName: Full=Auxin-responsive protein SAUR40 {ECO:0000305}; AltName: Full=Protein SMALL AUXIN UP RNA 40 {ECO:0000303|PubMed:12036261};	SubName: Full=Putative auxin-induced protein family {ECO:0000313|EMBL:AAT42187.1};	--	GO:0005737,cytoplasm; GO:0009734,auxin-activated signaling pathway; GO:0007275,multicellular organism development; GO:0040008,regulation of growth	Auxin responsive protein
gene-LOC103643991	0	0	0	0.26	0.11	0.4	0	0	0	5	2	8	0.036	-4.785	0.00426419	0.00877432	down	NC_024459.2	279874246	279875826	+	LOC103643991	--	K14492 two-component response regulator ARR-A family | (RefSeq) two-component response regulator ARR17-like (A)	two-component response regulator ORR41 [Zea mays]	RecName: Full=Two-component response regulator ORR41 {ECO:0000305}; AltName: Full=OsRRA14 {ECO:0000303|PubMed:16891544};	SubName: Full=Response regulator 24 {ECO:0000313|EMBL:ONM09052.1};	Sensory transduction histidine kinase	GO:0005622,intracellular; GO:0009736,cytokinin-activated signaling pathway; GO:0000160,phosphorelay signal transduction system	Response regulator receiver domain
gene-LOC103643992	10.5	11.22	8.74	2.52	0.9	3.26	107	102	83	26	9	34	4.156	2.055	2.54841e-12	1.27074e-11	up	NC_024459.2	279900061	279901523	-	LOC103643992	--	K13464 jasmonate ZIM domain-containing protein | (RefSeq) protein TIFY 3-like isoform X1 (A)	protein TIFY 3 isoform X1 [Zea mays]	RecName: Full=Protein TIFY 3 {ECO:0000305}; Short=OsTIFY3 {ECO:0000303|PubMed:19618278}; AltName: Full=Jasmonate ZIM domain-containing protein 1 {ECO:0000305}; Short=OsJAZ1 {ECO:0000303|PubMed:19618278}; AltName: Full=OsJAZ10 {ECO:0000303|PubMed:23320078}; AltName: Full=Protein EXTRA GLUME 2 {ECO:0000303|PubMed:24647160};	SubName: Full=Protein TIFY 3B {ECO:0000313|EMBL:AQL04012.1};	--	GO:0005634,nucleus; GO:0003714,transcription corepressor activity; GO:0010582,floral meristem determinacy; GO:0048449,floral organ formation; GO:1903507,negative regulation of nucleic acid-templated transcription; GO:0031347,regulation of defense response; GO:2000022,regulation of jasmonic acid mediated signaling pathway; GO:0006355,regulation of transcription, DNA-templated; GO:0009611,response …	Divergent CCT motif
gene-LOC103644213	7.18	7.18	5.97	0.3	0.24	0.04	187	167	145	8	6	1	32.513	5.023	1.92356e-34	2.35084e-33	up	NC_024459.2	295853238	295856849	+	LOC103644213	--	K13464 jasmonate ZIM domain-containing protein | (RefSeq) ZIM4; ZIM motif family protein (A)	protein TIFY 11b [Zea mays]	RecName: Full=Protein TIFY 11b {ECO:0000305}; Short=OsTIFY11b {ECO:0000303|PubMed:19618278}; AltName: Full=Jasmonate ZIM domain-containing protein 10 {ECO:0000305}; Short=OsJAZ10 {ECO:0000303|PubMed:19618278}; AltName: Full=OsJAZ4 {ECO:0000303|PubMed:23320078};	SubName: Full=TIFY11 {ECO:0000313|EMBL:AND66095.1};	--	GO:0005634,nucleus; GO:0003714,transcription corepressor activity; GO:1903507,negative regulation of nucleic acid-templated transcription; GO:0031347,regulation of defense response; GO:2000022,regulation of jasmonic acid mediated signaling pathway; GO:0006355,regulation of transcription, DNA-templated; GO:0009611,response to wounding; GO:0006351,transcription, DNA-templated	Divergent CCT motif
gene-LOC103646020	5.38	5.77	6.07	17.1	17.7	16.75	117	112	123	377	376	373	0.306	-1.709	4.79185e-44	7.44086e-43	down	NC_024460.2	14891662	14896601	+	LOC103646020	--	K14496 abscisic acid receptor PYR/PYL family | (RefSeq) AY111073; uncharacterized LOC100273694 (A)	uncharacterized protein LOC103646020 [Zea mays]	RecName: Full=Abscisic acid receptor PYL10; AltName: Full=ABI1-binding protein 8; AltName: Full=PYR1-like protein 10; AltName: Full=Regulatory components of ABA receptor 4;	SubName: Full=Pyrabactin resistance-like protein {ECO:0000313|EMBL:AIG52085.1};	--	GO:0005737,cytoplasm; GO:0005634,nucleus; GO:0005886,plasma membrane; GO:0010427,abscisic acid binding; GO:0042803,protein homodimerization activity; GO:0004864,protein phosphatase inhibitor activity; GO:0004872,NA; GO:0009738,abscisic acid-activated signaling pathway; GO:0080163,regulation of protein serine/threonine phosphatase activity	Polyketide cyclase / dehydrase and lipid transport
gene-LOC103646147	2.48	2.28	3.48	39.49	37.85	40.21	39	32	51	629	581	647	0.064	-3.959	1.31968e-142	7.6966e-141	down	NC_024460.2	23922111	23922969	-	LOC103646147	--	K14488 SAUR family protein | (RefSeq) uncharacterized LOC103646147 (A)	uncharacterized LOC103646147 [Zea mays]	RecName: Full=Auxin-responsive protein SAUR32 {ECO:0000305}; AltName: Full=Protein ABOLISHED APICAL HOOK MAINTENANCE 1 {ECO:0000303|Ref.6}; AltName: Full=Protein SMALL AUXIN UP RNA 32 {ECO:0000303|PubMed:12036261};	SubName: Full=SAUR11-auxin-responsive SAUR family member {ECO:0000313|EMBL:ONM15451.1};	--	GO:0005737,cytoplasm; GO:0005634,nucleus; GO:0009734,auxin-activated signaling pathway; GO:0007275,multicellular organism development; GO:0040008,regulation of growth; GO:1900140,regulation of seedling development	Auxin responsive protein
gene-LOC103646445	1.06	0.61	0.55	0	0	0.14	29	15	14	0	0	4	14.085	3.816	2.62165e-05	7.2935e-05	up	NC_024460.2	52665039	52666535	+	LOC103646445	--	K14494 DELLA protein | (RefSeq) DELLA protein GAI-like (A)	scarecrow-like protein 23 [Zea mays]	RecName: Full=Scarecrow-like protein 28; Short=AtSCL28; AltName: Full=GRAS family protein 8; Short=AtGRAS-8;	SubName: Full=Protein SCARECROW {ECO:0000313|EMBL:ONM17422.1};	--	GO:0005634,nucleus; GO:0003700,DNA-binding transcription factor activity; GO:0043565,sequence-specific DNA binding; GO:1900459,positive regulation of brassinosteroid mediated signaling pathway; GO:0006355,regulation of transcription, DNA-templated; GO:0006351,transcription, DNA-templated	GRAS domain family
gene-LOC103647110	1.05	0.58	0.81	0.4	0.3	0.24	39	19	28	15	11	9	2.386	1.254	0.00445697	0.00914171	up	NC_024460.2	150962219	150965275	+	LOC103647110	--	K14508 regulatory protein NPR1 | (RefSeq) BTB/POZ domain and ankyrin repeat-containing protein NH5.1 (A)	BTB/POZ domain and ankyrin repeat-containing protein NH5.1 [Zea mays]	RecName: Full=BTB/POZ domain and ankyrin repeat-containing protein NH5.2 {ECO:0000305};	SubName: Full=Regulatory protein NPR5 {ECO:0000313|EMBL:ONM19864.1}; SubName: Full=TRAF transcription factor {ECO:0000313|EMBL:AIB05916.1}; Flags: Fragment;	FOG: Ankyrin repeat	GO:0006952,defense response	Ankyrin repeats (many copies)
gene-LOC103647790	0	0.02	0	0.36	0.33	0.15	0	1	0	17	15	7	0.027	-5.215	0.00011078	0.000286196	down	NC_024460.2	215251691	215254222	+	LOC103647790	--	K14494 DELLA protein | (RefSeq) hypothetical protein (A)	protein SHORT-ROOT 1 [Zea mays]	RecName: Full=Protein SHORT-ROOT 1; AltName: Full=OsSHR1;	SubName: Full=GRAS transcription factor {ECO:0000313|EMBL:AIB05763.1}; SubName: Full=Protein SHORT-ROOT {ECO:0000313|EMBL:ONM24797.1}; Flags: Fragment;	--	GO:0005634,nucleus; GO:0003700,DNA-binding transcription factor activity; GO:0043565,sequence-specific DNA binding; GO:0008356,asymmetric cell division; GO:0055072,iron ion homeostasis; GO:0048366,leaf development; GO:0045930,negative regulation of mitotic cell cycle; GO:0009956,radial pattern formation; GO:0006355,regulation of transcription, DNA-templated; GO:0006351,transcription, DNA-templated	GRAS domain family
gene-LOC103650790	6.1	5.38	6.37	0.96	0.5	0.79	75	59	73	12	6	10	7.229	2.854	1.02121e-14	5.82219e-14	up	NC_024461.2	155483002	155484501	+	LOC103650790	--	K14498 serine/threonine-protein kinase SRK2 [EC:2.7.11.1] | (RefSeq) SnRK2.3 isoform 2 (A)	serine/threonine-protein kinase SAPK3 [Zea mays]	RecName: Full=Serine/threonine-protein kinase SAPK3; EC=2.7.11.1; AltName: Full=Osmotic stress/abscisic acid-activated protein kinase 3; AltName: Full=Protein kinase REK; AltName: Full=stress-activated protein kinase 3 {ECO:0000303|Ref.3}; Short=OsSAPK3 {ECO:0000303|Ref.3};	SubName: Full=Uncharacterized protein {ECO:0000313|EMBL:ONM34757.1, ECO:0000313|EnsemblPlants:Zm00001d042188_P001};	Serine/threonine protein kinase	GO:0005737,cytoplasm; GO:0005634,nucleus; GO:0005524,ATP binding; GO:0004674,protein serine/threonine kinase activity; GO:0009738,abscisic acid-activated signaling pathway; GO:0035556,intracellular signal transduction; GO:0006468,protein phosphorylation	Protein kinase domain
gene-LOC103651132	0.3	0.14	0.08	0	0	0	12	5	3	0	0	0	34.887	5.125	0.00106028	0.0024004	up	NC_024461.2	193000772	193003138	-	LOC103651132	--	K14487 auxin responsive GH3 gene family | (RefSeq) probable indole-3-acetic acid-amido synthetase GH3.1 (A)	probable indole-3-acetic acid-amido synthetase GH3.1 [Zea mays]	RecName: Full=Probable indole-3-acetic acid-amido synthetase GH3.1; EC=6.3.2.-; AltName: Full=Auxin-responsive GH3-like protein 1; Short=OsGH3-1;	SubName: Full=Indole-3-acetic acid-amido synthetase GH3.6 {ECO:0000313|EMBL:ONM37274.1};	--	GO:0016874,ligase activity; GO:0009733,response to auxin; GO:0009416,response to light stimulus	GH3 auxin-responsive promoter
gene-LOC103651689	0	0	0	0.19	0.8	0.29	0	0	0	2	8	3	0.041	-4.603	0.00851672	0.016592	down	NC_024461.2	235521224	235522724	-	LOC103651689	--	K13464 jasmonate ZIM domain-containing protein | (RefSeq) protein TIFY 3-like isoform X1 (A)	protein TIFY 3 isoform X1 [Zea mays]	RecName: Full=Protein TIFY 3 {ECO:0000305}; Short=OsTIFY3 {ECO:0000303|PubMed:19618278}; AltName: Full=Jasmonate ZIM domain-containing protein 1 {ECO:0000305}; Short=OsJAZ1 {ECO:0000303|PubMed:19618278}; AltName: Full=OsJAZ10 {ECO:0000303|PubMed:23320078}; AltName: Full=Protein EXTRA GLUME 2 {ECO:0000303|PubMed:24647160};	SubName: Full=Protein TIFY 3B {ECO:0000313|EMBL:AQL04012.1};	--	GO:0005634,nucleus; GO:0003714,transcription corepressor activity; GO:0010582,floral meristem determinacy; GO:0048449,floral organ formation; GO:1903507,negative regulation of nucleic acid-templated transcription; GO:0031347,regulation of defense response; GO:2000022,regulation of jasmonic acid mediated signaling pathway; GO:0006355,regulation of transcription, DNA-templated; GO:0009611,response …	Divergent CCT motif
gene-LOC103652157	17.19	18.15	16.86	6.67	6.9	6.28	620	584	567	244	243	232	2.41	1.269	1.3064e-42	1.96705e-41	up	NC_024461.2	124368765	124373645	-	LOC103652157	--	K14494 DELLA protein | (RefSeq) L3a; DELLA protein GAI-like (A)	LOW QUALITY PROTEIN: protein DWARF AND LOW-TILLERING [Zea mays]	RecName: Full=Protein DWARF AND LOW-TILLERING {ECO:0000303|PubMed:19220793}; AltName: Full=GRAS family protein 32 {ECO:0000303|PubMed:15316287}; Short=OsGRAS-32 {ECO:0000303|PubMed:15316287};	SubName: Full=Uncharacterized protein {ECO:0000313|EMBL:KQL09087.1, ECO:0000313|EnsemblPlants:Si008220m};	--	GO:0005634,nucleus; GO:0003700,DNA-binding transcription factor activity; GO:0043565,sequence-specific DNA binding; GO:0009742,brassinosteroid mediated signaling pathway; GO:1900459,positive regulation of brassinosteroid mediated signaling pathway; GO:0006355,regulation of transcription, DNA-templated; GO:0006351,transcription, DNA-templated	GRAS domain family
gene-LOC103652715	1.76	2	2.29	0.57	0.62	0.37	193	196	234	63	66	41	3.587	1.843	6.6753e-23	5.58619e-22	up	NC_024462.2	3223115	3229519	-	LOC103652715	--	K14494 DELLA protein | (RefSeq) DELLA protein GAIP-B-like (A)	scarecrow-like protein 34 isoform X1 [Zea mays]	RecName: Full=Scarecrow-like protein 33; Short=AtSCL33; AltName: Full=GRAS family protein 12; Short=AtGRAS-12;	SubName: Full=GRAS transcription factor {ECO:0000313|EMBL:AIB05495.1, ECO:0000313|EnsemblPlants:Zm00001d048682_P001};	--	GO:0005634,nucleus; GO:0003700,DNA-binding transcription factor activity; GO:0043565,sequence-specific DNA binding; GO:0006355,regulation of transcription, DNA-templated; GO:0006351,transcription, DNA-templated	--
gene-LOC103652960	0.93	0.83	0.53	1.59	2.09	2.37	34	27	18	59	75	89	0.346	-1.532	9.31858e-08	3.28068e-07	down	NC_024462.2	24896739	24900437	+	LOC103652960	--	K13422 transcription factor MYC2 | (RefSeq) transcription factor MYC4 (A)	transcription factor SCREAM2 [Zea mays]	RecName: Full=Transcription factor SCREAM2; AltName: Full=Basic helix-loop-helix protein 33; Short=AtbHLH33; Short=bHLH 33; AltName: Full=Transcription factor EN 44; AltName: Full=bHLH transcription factor bHLH033;	SubName: Full=Putative HLH DNA-binding domain superfamily protein {ECO:0000313|EMBL:AQK49999.1};	--	GO:0005634,nucleus; GO:0003677,DNA binding; GO:0003700,DNA-binding transcription factor activity; GO:0046983,protein dimerization activity; GO:0010444,guard mother cell differentiation; GO:0006355,regulation of transcription, DNA-templated; GO:0050826,response to freezing; GO:0006351,transcription, DNA-templated	Helix-loop-helix DNA-binding domain
gene-LOC103653123	11.41	8.09	8.75	2.66	3.38	3.17	207	131	148	49	60	59	2.814	1.492	3.76988e-14	2.08231e-13	up	NC_024462.2	38968832	38969823	-	LOC103653123	--	K14488 SAUR family protein | (RefSeq) auxin-induced protein 15A (A)	auxin-induced protein 15A [Zea mays]	RecName: Full=Auxin-induced protein 15A;	SubName: Full=SAUR31-auxin-responsive SAUR family member {ECO:0000313|EMBL:AQK51025.1};	--	GO:0009734,auxin-activated signaling pathway	Auxin responsive protein
gene-LOC103653358	2.85	3.25	3.87	6.37	6.1	5.93	164	167	208	372	343	350	0.496	-1.012	1.84669e-17	1.21724e-16	down	NC_024462.2	69214611	69217759	+	LOC103653358	--	K13415 protein brassinosteroid insensitive 1 [EC:2.7.10.1 2.7.11.1] | (RefSeq) protein BRASSINOSTEROID INSENSITIVE 1 (A)	probable LRR receptor-like serine/threonine-protein kinase At2g24230 [Zea mays]	RecName: Full=Probable LRR receptor-like serine/threonine-protein kinase At2g24230; EC=2.7.11.1; Flags: Precursor;	SubName: Full=Putative leucine-rich repeat protein kinase family protein {ECO:0000313|EMBL:AQK52026.1};	--	GO:0016021,integral component of membrane; GO:0005524,ATP binding; GO:0004674,protein serine/threonine kinase activity	Kinase-like
gene-LOC103653810	3.25	3.62	3.57	6.41	6.85	7	164	163	168	328	338	362	0.471	-1.085	1.13799e-20	8.68283e-20	down	NC_024462.2	147112284	147115252	+	LOC103653810	--	K14486 auxin response factor | (RefSeq) ETT; auxin response factor 3 (A)	auxin response factor 8 [Zea mays]	RecName: Full=Auxin response factor 8;	RecName: Full=Auxin response factor {ECO:0000256|RuleBase:RU004561};	--	GO:0005634,nucleus; GO:0003677,DNA binding; GO:0009734,auxin-activated signaling pathway; GO:0006355,regulation of transcription, DNA-templated; GO:0006351,transcription, DNA-templated	B3 DNA binding domain
gene-LOC103653849	6.09	5.96	7.96	12.84	12.19	12.06	110	96	134	235	215	223	0.494	-1.016	4.06564e-12	2.00283e-11	down	NC_024462.2	152451329	152452315	+	LOC103653849	--	K14488 SAUR family protein | (RefSeq) auxin-responsive protein SAUR36 (A)	auxin-responsive protein SAUR36 [Zea mays]	RecName: Full=Auxin-responsive protein SAUR36 {ECO:0000305}; AltName: Full=Protein RESPONSE TO AUXINS AND GIBBERELLINS 1 {ECO:0000303|PubMed:23503980}; AltName: Full=Protein SENESCENCE-ASSOCIATED GENE 201 {ECO:0000305}; AltName: Full=Protein SMALL AUXIN UP RNA 36 {ECO:0000303|PubMed:12036261};	SubName: Full=SAUR11-auxin-responsive SAUR family member {ECO:0000313|EMBL:AQK53980.1};	--	GO:0005634,nucleus; GO:0009734,auxin-activated signaling pathway; GO:0007275,multicellular organism development; GO:1900057,positive regulation of leaf senescence; GO:0040008,regulation of growth; GO:0010029,regulation of seed germination	Auxin responsive protein
gene-LOC103654758	6.13	6.06	7.18	14.32	13.81	14.12	304	268	332	720	669	717	0.42	-1.252	9.51215e-48	1.59121e-46	down	NC_024462.2	232854476	232857440	+	LOC103654758	--	K13415 protein brassinosteroid insensitive 1 [EC:2.7.10.1 2.7.11.1] | (RefSeq) systemin receptor SR160-like (A)	calmodulin-binding receptor kinase CaMRLK [Zea mays]	RecName: Full=Calmodulin-binding receptor kinase CaMRLK {ECO:0000305}; EC=2.7.11.1 {ECO:0000269|PubMed:14720124}; AltName: Full=Calmodulin-binding receptor-like kinase {ECO:0000303|PubMed:14720124}; Short=AtCaMRLK {ECO:0000303|PubMed:14720124}; AltName: Full=Protein MATERNAL EFFECT EMBRYO ARREST 62 {ECO:0000303|PubMed:15634699}; Flags: Precursor;	SubName: Full=Putative leucine-rich repeat protein kinase family protein {ECO:0000313|EMBL:AQK59574.1};	--	GO:0016021,integral component of membrane; GO:0005886,plasma membrane; GO:0005524,ATP binding; GO:0005516,calmodulin binding; GO:0004672,protein kinase activity; GO:0009793,embryo development ending in seed dormancy; GO:0046777,protein autophosphorylation; GO:0009733,response to auxin; GO:0009625,response to insect; GO:0006970,response to osmotic stress	Transmembrane protein 51
gene-LOC103654922	0.02	0.02	0.14	0.16	0.24	0.31	1	1	8	10	14	19	0.228	-2.131	0.00491876	0.0100177	down	NC_024462.2	242955351	242958739	+	LOC103654922	--	K14488 SAUR family protein | (RefSeq) auxin-responsive protein SAUR50 (A)	auxin-responsive protein SAUR50 [Zea mays]	RecName: Full=Auxin-responsive protein SAUR71 {ECO:0000305}; AltName: Full=Protein SMALL AUXIN UP RNA 71 {ECO:0000303|PubMed:12036261};	SubName: Full=SAUR-like auxin-responsive protein family {ECO:0000313|EMBL:AQK60622.1};	--	GO:0005737,cytoplasm; GO:0009734,auxin-activated signaling pathway; GO:0007275,multicellular organism development; GO:0040008,regulation of growth	Auxin responsive protein
gene-LOC107228384	0.84	0.97	1.14	0.36	0.34	0.25	30	31	38	13	12	9	2.853	1.512	0.000265049	0.000650659	up	NC_024468.2	1456589	1458547	+	LOC107228384	--	K14494 DELLA protein | (RefSeq) DELLA protein RGL3 (A)	uncharacterized protein LOC107228384 [Zea mays]	RecName: Full=Scarecrow-like protein 3; Short=AtSCL3; AltName: Full=GRAS family protein 5; Short=AtGRAS-5;	SubName: Full=Scarecrow-like protein 3 {ECO:0000313|EMBL:AQK38713.1};	--	GO:0005634,nucleus; GO:0003700,DNA-binding transcription factor activity; GO:0043565,sequence-specific DNA binding; GO:0000989,NA; GO:0006355,regulation of transcription, DNA-templated; GO:0009739,response to gibberellin; GO:0006351,transcription, DNA-templated	GRAS domain family
gene-LOC107522038	3.02	3.54	2.93	7.16	8.49	8.28	64	67	58	154	176	180	0.363	-1.463	2.48848e-16	1.54462e-15	down	NC_024460.2	242249605	242250764	+	LOC107522038	--	K14493 gibberellin receptor GID1 [EC:3.-.-.-] | (RefSeq) GID1b-1; hypothetical protein (A)	uncharacterized protein LOC107522038 [Zea mays]	RecName: Full=Probable carboxylesterase 15; AltName: Full=AtCXE15; EC=3.1.1.1;	SubName: Full=Putative carboxylesterase 15 {ECO:0000313|EMBL:ONM27907.1};	Arylacetamide deacetylase	GO:0052689,carboxylic ester hydrolase activity; GO:0016787,hydrolase activity; GO:0009056,catabolic process	Prolyl oligopeptidase family
gene-LOC107546748	81.58	80.59	80.96	186.86	187.32	181.59	1207	1064	1117	2803	2708	2752	0.401	-1.319	2.24352e-188	1.96092e-186	down	NC_024459.2	227990517	227991325	+	LOC107546748	--	K14488 SAUR family protein | (RefSeq) uncharacterized protein LOC107546748 (A)	uncharacterized protein LOC107546748 [Zea mays]	RecName: Full=Auxin-responsive protein SAUR32 {ECO:0000305}; AltName: Full=Protein ABOLISHED APICAL HOOK MAINTENANCE 1 {ECO:0000303|Ref.6}; AltName: Full=Protein SMALL AUXIN UP RNA 32 {ECO:0000303|PubMed:12036261};	SubName: Full=SAUR56-auxin-responsive SAUR family member {ECO:0000313|EMBL:ONM05194.1};	--	GO:0005737,cytoplasm; GO:0005634,nucleus; GO:0009734,auxin-activated signaling pathway; GO:0007275,multicellular organism development; GO:0040008,regulation of growth; GO:1900140,regulation of seedling development	Auxin responsive protein
gene-LOC109939432	0.8	1.39	0.55	1.94	1.87	1.85	11	17	7	27	25	26	0.441	-1.181	0.00819929	0.0160259	down	NC_024463.2	15654460	15655208	-	LOC109939432	--	K14488 SAUR family protein | (RefSeq) indole-3-acetic acid-induced protein ARG7-like (A)	auxin-responsive protein SAUR40 [Zea mays]	RecName: Full=Auxin-responsive protein SAUR40 {ECO:0000305}; AltName: Full=Protein SMALL AUXIN UP RNA 40 {ECO:0000303|PubMed:12036261};	SubName: Full=Auxin responsive protein {ECO:0000313|EMBL:AQK64010.1};	--	GO:0005737,cytoplasm; GO:0009734,auxin-activated signaling pathway; GO:0007275,multicellular organism development; GO:0040008,regulation of growth	Auxin responsive protein
gene-LOC109940016	1.73	2.35	1.91	0.59	0.98	0.49	38	46	39	13	21	11	2.676	1.42	0.000150575	0.000382209	up	NC_024463.2	221147994	221149191	-	LOC109940016	--	K13415 protein brassinosteroid insensitive 1 [EC:2.7.10.1 2.7.11.1] | (RefSeq) protein BRASSINOSTEROID INSENSITIVE 1-like (A)	uncharacterized protein LOC109940016 [Zea mays]	RecName: Full=Putative ribonuclease H protein At1g65750; EC=3.1.26.4;	SubName: Full=Uncharacterized protein {ECO:0000313|EMBL:AQK84616.1, ECO:0000313|EnsemblPlants:Zm00001d037696_P044};	FOG: Reverse transcriptase	GO:0046872,metal ion binding; GO:0003676,nucleic acid binding; GO:0004523,RNA-DNA hybrid ribonuclease activity	zinc-binding in reverse transcriptase
gene-LOC109941404	0.47	1.43	1.72	0	0	0	7	19	24	0	0	0	89.808	6.489	1.13631e-06	3.6325e-06	up	NC_024459.2	149247427	149269005	+	LOC109941404	--	K14491 two-component response regulator ARR-B family | (RefSeq) two-component response regulator EHD1 (A)	LOW QUALITY PROTEIN: transcription factor NIGTH1-like [Zea mays]	RecName: Full=Transcription factor NIGTH1 {ECO:0000305}; AltName: Full=MYB-domain transcription factor NIGT1 homolog 1 {ECO:0000305};	SubName: Full=Myb-like DNA-binding domain, SHAQKYF class family protein {ECO:0000313|EMBL:ACG37461.1};	--	GO:0005634,nucleus; GO:0003677,DNA binding; GO:0009740,gibberellic acid mediated signaling pathway; GO:0010452,histone H3-K36 methylation; GO:0048579,negative regulation of long-day photoperiodism, flowering; GO:1903507,negative regulation of nucleic acid-templated transcription; GO:0006355,regulation of transcription, DNA-templated; GO:0009266,response to temperature stimulus; GO:0006351,transcr…	--
gene-LOC109941997	2.56	2.65	2.6	0.56	1.18	1.1	95	88	90	21	43	42	2.516	1.331	1.88788e-07	6.47744e-07	up	NC_024466.2	93018423	93020565	+	LOC109941997	--	K14491 two-component response regulator ARR-B family | (RefSeq) uncharacterized protein LOC111290300 (A)	protein LATERAL ROOT PRIMORDIUM 1 [Zea mays]	RecName: Full=Protein LATERAL ROOT PRIMORDIUM 1;	SubName: Full=LRP1 {ECO:0000313|EMBL:ACG31530.1}; SubName: Full=Protein SHI RELATED SEQUENCE 6 {ECO:0000313|EMBL:AQK93176.1};	--	GO:0005634,nucleus; GO:0003677,DNA binding; GO:0046872,metal ion binding; GO:0042803,protein homodimerization activity; GO:0009851,auxin biosynthetic process; GO:0009734,auxin-activated signaling pathway; GO:0009733,response to auxin; GO:0048364,root development	Domain of unknown function (DUF702)
gene-LOC109943544	1.29	1.41	1.3	0.26	0.38	0.32	149	145	139	30	43	38	3.815	1.932	1.17547e-19	8.61036e-19	up	NC_024459.2	279593781	279600073	+	LOC109943544	--	K14484 auxin-responsive protein IAA | (RefSeq) auxin-responsive protein IAA1-like (A)	uncharacterized protein LOC109943544 [Zea mays]	--	RecName: Full=Auxin-responsive protein {ECO:0000256|RuleBase:RU004549};	--	GO:0005634,nucleus; GO:0009734,auxin-activated signaling pathway; GO:0006355,regulation of transcription, DNA-templated; GO:0006351,transcription, DNA-templated	AUX/IAA family
gene-LOC109944792	12.3	13.13	10.34	0.12	0	0	296	282	232	3	0	0	264.234	8.046	1.63699e-21	1.29784e-20	up	NC_024461.2	7496585	7497998	-	LOC109944792	--	K13415 protein brassinosteroid insensitive 1 [EC:2.7.10.1 2.7.11.1] | (RefSeq) protein BRASSINOSTEROID INSENSITIVE 1-like (A)	uncharacterized protein LOC109944792 [Zea mays]	RecName: Full=Putative ribonuclease H protein At1g65750; EC=3.1.26.4;	SubName: Full=Protein ALWAYS EARLY 3 {ECO:0000313|EMBL:ONM29096.1};	FOG: Reverse transcriptase	GO:0046872,metal ion binding; GO:0003676,nucleic acid binding; GO:0004523,RNA-DNA hybrid ribonuclease activity	--
gene-LOC109945291	6.88	5.87	8.46	1.57	3.9	2.38	130	99	149	30	72	46	2.48	1.31	0.000776024	0.00178927	up	NC_024461.2	145898983	145900015	+	LOC109945291	--	K14491 two-component response regulator ARR-B family | (RefSeq) g2-like myb-transcription factor with a n-terminal response regulator receiver domain (A)	transcription factor PCL1 [Zea mays]	RecName: Full=Transcription factor BOA; AltName: Full=Protein BROTHER OF LUX ARRHYTHMO; AltName: Full=Protein PHYTOCLOCK 1-like; Short=Protein PCL1-like;	SubName: Full=Transcription factor LUX {ECO:0000313|EMBL:ONM34211.1};	--	GO:0005634,nucleus; GO:0003677,DNA binding; GO:0003700,DNA-binding transcription factor activity; GO:0007623,circadian rhythm; GO:0009909,regulation of flower development; GO:0006355,regulation of transcription, DNA-templated; GO:0006351,transcription, DNA-templated	Myb-like DNA-binding domain
gene-LOC110017796	1.1	0.95	1.46	0.08	0	0	13	10	16	1	0	0	35.448	5.148	0.000124325	0.000319399	up	NC_024460.2	203403176	203403819	-	LOC110017796	--	K14488 SAUR family protein | (RefSeq) auxin-responsive protein SAUR23-like (A)	SAUR55 - auxin-responsive SAUR family member [Zea mays]	RecName: Full=Auxin-responsive protein SAUR36; AltName: Full=Protein SMALL AUXIN UP RNA 36;	SubName: Full=SAUR55-auxin-responsive SAUR family member {ECO:0000313|EMBL:ACG35907.1};	--	GO:0005737,cytoplasm; GO:0009734,auxin-activated signaling pathway; GO:0007275,multicellular organism development; GO:0046621,negative regulation of organ growth; GO:2000012,regulation of auxin polar transport	Auxin responsive protein
gene-LOC111589285	0	0	0	26.94	25.95	22.89	0	0	0	586	544	503	0	-11.562	1.33652e-22	1.10527e-21	down	NC_024463.2	7171753	7175190	+	LOC111589285	--	K13415 protein brassinosteroid insensitive 1 [EC:2.7.10.1 2.7.11.1] | (RefSeq) brassinosteroid LRR receptor kinase BRI1-like (A)	phytosulfokine receptor 1-like [Zea mays]	RecName: Full=Phytosulfokine receptor 1; Short=DcPSKR1; EC=2.7.11.1; AltName: Full=Phytosulfokine LRR receptor kinase 1; Flags: Precursor;	SubName: Full=Phytosulfokine receptor 1 {ECO:0000313|EMBL:ONM12250.1};	--	GO:0016021,integral component of membrane; GO:0005886,plasma membrane; GO:0005524,ATP binding; GO:0004674,protein serine/threonine kinase activity	Leucine Rich repeats (2 copies)
gene-LOC111590862	4.38	5	4.32	0.73	0.67	0.38	113	115	104	19	17	10	7.066	2.821	2.51137e-22	2.05836e-21	up	NC_024460.2	193844351	193845858	-	LOC111590862	--	K14509 ethylene receptor [EC:2.7.13.-] | (RefSeq) ethylene receptor 3 (A)	protein FAR1-RELATED SEQUENCE 5-like [Zea mays]	RecName: Full=Protein FAR1-RELATED SEQUENCE 5;	SubName: Full=Uncharacterized protein {ECO:0000313|EMBL:OQU91516.1};	--	GO:0005634,nucleus; GO:0008270,zinc ion binding; GO:0006355,regulation of transcription, DNA-templated	FAR1 DNA-binding domain
gene-LOC542666	0.22	0.07	0.03	1.61	1.93	1.44	7	2	1	51	59	46	0.062	-4.005	3.21575e-13	1.69081e-12	down	NC_024465.2	137273606	137277265	-	LOC542666	--	K13415 protein brassinosteroid insensitive 1 [EC:2.7.10.1 2.7.11.1] | (RefSeq) uncharacterized LOC103401427 (A)	squamosa promoter-binding-like protein 17 [Zea mays]	RecName: Full=Squamosa promoter-binding-like protein 17;	SubName: Full=SBP transcription factor {ECO:0000313|EMBL:ADX60091.1}; SubName: Full=Tassel sheath4 {ECO:0000313|EMBL:ONM55843.1};	--	GO:0005634,nucleus; GO:0003677,DNA binding; GO:0046872,metal ion binding; GO:0006355,regulation of transcription, DNA-templated; GO:0006351,transcription, DNA-templated	SBP domain
gene-pco137346	0.73	0.99	0.78	5.37	4.86	4.75	19	23	19	142	124	127	0.152	-2.717	1.10129e-26	1.0546e-25	down	NC_024460.2	189505958	189507954	-	pco137346	--	K13464 jasmonate ZIM domain-containing protein | (RefSeq) pco137346; uncharacterized protein LOC100191257 (A)	Protein TIFY 10B [Zea mays]	RecName: Full=Protein TIFY 10c {ECO:0000305}; Short=OsTIFY10c {ECO:0000303|PubMed:19618278}; AltName: Full=Jasmonate ZIM domain-containing protein 8 {ECO:0000305}; Short=OsJAZ8 {ECO:0000303|PubMed:19618278}; AltName: Full=OsJAZ7 {ECO:0000303|PubMed:21332845};	SubName: Full=Protein TIFY 10B {ECO:0000313|EMBL:ONM22172.1};	--	GO:0005829,cytosol; GO:0005634,nucleus; GO:0003714,transcription corepressor activity; GO:0006952,defense response; GO:1903507,negative regulation of nucleic acid-templated transcription; GO:0031347,regulation of defense response; GO:2000022,regulation of jasmonic acid mediated signaling pathway; GO:0006355,regulation of transcription, DNA-templated; GO:0009611,response to wounding; GO:0006351,tr…	Divergent CCT motif
gene-prp4	19.31	20.65	20.15	0.95	0.45	0.43	261	249	254	13	6	6	29.924	4.903	1.07934e-53	2.04169e-52	up	NC_024465.2	3653537	3654275	+	prp4	--	K13449 pathogenesis-related protein 1 | (RefSeq) prp4; pathogenesis related protein 4 precursor (A)	pathogenesis-related protein class I, partial [Zea mays subsp. parviglumis]	RecName: Full=Pathogenesis-related protein 1; Flags: Precursor;	SubName: Full=Pathogenesis-related protein class I {ECO:0000313|EMBL:ACJ62486.1}; Flags: Fragment;	Defense-related protein containing SCP domain	GO:0005576,extracellular region; GO:0006952,defense response; GO:0009607,response to biotic stimulus	Cysteine-rich secretory protein family
gene-PYL5	1.34	1.07	1.23	0.14	0	0.05	28	20	24	3	0	1	17.587	4.136	1.20682e-06	3.84495e-06	up	NC_024467.2	139633409	139634554	+	PYL5	--	K14496 abscisic acid receptor PYR/PYL family | (RefSeq) PYL5; cyclase/dehydrase family protein (A)	cyclase/dehydrase family protein [Zea mays]	RecName: Full=Abscisic acid receptor PYL4; AltName: Full=ABI1-binding protein 2; AltName: Full=PYR1-like protein 4; AltName: Full=Regulatory components of ABA receptor 10;	SubName: Full=Cyclase/dehydrase family protein {ECO:0000313|EMBL:ACG30334.1}; SubName: Full=Pyrabactin resistance-like protein {ECO:0000313|EMBL:AIG52077.1};	--	GO:0005737,cytoplasm; GO:0005634,nucleus; GO:0005886,plasma membrane; GO:0010427,abscisic acid binding; GO:0042803,protein homodimerization activity; GO:0004864,protein phosphatase inhibitor activity; GO:0004872,NA; GO:0009738,abscisic acid-activated signaling pathway	Polyketide cyclase / dehydrase and lipid transport
gene-R-S	0.81	1.03	1.16	0.33	0.18	0.48	41	47	55	17	9	25	2.76	1.465	4.93258e-05	0.000132804	up	NC_024468.2	139780958	139790280	+	R-S	--	K13422 transcription factor MYC2 | (RefSeq) transcription factor MYC4-like (A)	anthocyanin regulatory R-S protein [Zea mays]	RecName: Full=Anthocyanin regulatory Lc protein;	SubName: Full=Plant color component at R1 {ECO:0000313|EMBL:AQK45725.1};	--	GO:0005634,nucleus; GO:0003677,DNA binding; GO:0046983,protein dimerization activity; GO:0006355,regulation of transcription, DNA-templated; GO:0006351,transcription, DNA-templated	Mediator complex subunit 29
gene-SCR	3.79	3.51	4.09	10.32	9.54	12.02	139	115	140	384	342	452	0.327	-1.611	5.87346e-37	7.63525e-36	down	NC_024462.2	188747937	188750790	+	SCR	--	K14494 DELLA protein | (RefSeq) DELLA protein GAI-like (A)	protein SCARECROW [Zea mays]	RecName: Full=Protein SCARECROW; AltName: Full=ZmSCR;	SubName: Full=Scarecrow1 {ECO:0000313|EMBL:AQK57099.1};	--	GO:0005634,nucleus; GO:0007275,multicellular organism development; GO:0006355,regulation of transcription, DNA-templated; GO:0006351,transcription, DNA-templated	GRAS domain family
gene-si687013d08	20.49	21.58	20.03	7.18	6.62	6.78	1083	1018	987	385	342	367	2.763	1.466	2.52589e-87	7.91692e-86	up	NC_024464.2	105523236	105526228	-	si687013d08	--	K14515 EIN3-binding F-box protein | (RefSeq) si687013d08; uncharacterized protein LOC100281166 (A)	uncharacterized protein LOC100281166 [Zea mays]	RecName: Full=EIN3-binding F-box protein 1; AltName: Full=F-box/LRR-repeat protein 6;	SubName: Full=EIN3-binding F-box protein 1 {ECO:0000313|EMBL:ACG27917.1};	Leucine rich repeat proteins, some proteins contain F-box	GO:0005634,nucleus; GO:0009873,ethylene-activated signaling pathway; GO:0010105,negative regulation of ethylene-activated signaling pathway; GO:0016567,protein ubiquitination; GO:0009723,response to ethylene; GO:0006511,ubiquitin-dependent protein catabolic process	--
gene-TIDP3439	72.86	76.18	72.28	30.64	30.76	28.75	3956	3691	3660	1687	1632	1599	2.249	1.17	1.34385e-175	1.03195e-173	up	NC_024462.2	238091055	238094152	+	TIDP3439	--	K14515 EIN3-binding F-box protein | (RefSeq) TIDP3439; uncharacterized protein LOC100279520 (A)	uncharacterized protein LOC100279520 [Zea mays]	RecName: Full=EIN3-binding F-box protein 1; AltName: Full=F-box/LRR-repeat protein 6;	SubName: Full=EIN3-binding F-box protein 1 {ECO:0000313|EMBL:AQK59995.1};	Leucine rich repeat proteins, some proteins contain F-box	GO:0005634,nucleus; GO:0009873,ethylene-activated signaling pathway; GO:0010105,negative regulation of ethylene-activated signaling pathway; GO:0016567,protein ubiquitination; GO:0009723,response to ethylene; GO:0006511,ubiquitin-dependent protein catabolic process	F-box-like
gene-TIDP3717	5.6	5.27	5.14	0.97	1.62	1.25	131	110	112	23	37	30	3.827	1.936	4.18847e-16	2.57602e-15	up	NW_017972104.1	67190	68840	-	TIDP3717	--	K14484 auxin-responsive protein IAA | (RefSeq) TIDP3717; uncharacterized protein LOC100282670 (A)	uncharacterized protein LOC100282670 isoform X1 [Zea mays]	RecName: Full=Auxin-responsive protein IAA9; AltName: Full=Indoleacetic acid-induced protein 9;	RecName: Full=Auxin-responsive protein {ECO:0000256|RuleBase:RU004549};	--	GO:0005634,nucleus; GO:0009734,auxin-activated signaling pathway; GO:0006355,regulation of transcription, DNA-templated; GO:0009733,response to auxin; GO:0006351,transcription, DNA-templated	AUX/IAA family
gene-umc1814	3.65	3.46	2.81	1.06	0.55	0.83	142	120	102	42	21	33	3.71	1.892	5.468e-15	3.16614e-14	up	NC_024461.2	5145892	5150401	+	umc1814	--	K14508 regulatory protein NPR1 | (RefSeq) umc1814; uncharacterized protein LOC100285744 (A)	Regulatory protein NPR1 [Zea mays]	RecName: Full=BTB/POZ domain and ankyrin repeat-containing protein NPR1 {ECO:0000305}; Short=OsNPR1 {ECO:0000303|PubMed:17309686}; AltName: Full=NPR1 homolog 1 {ECO:0000305}; Short=OsNH1 {ECO:0000305};	SubName: Full=Regulatory protein NPR1 {ECO:0000313|EMBL:ONM28908.1};	FOG: Ankyrin repeat	GO:0005737,cytoplasm; GO:0005634,nucleus; GO:0042742,defense response to bacterium; GO:0050832,defense response to fungus; GO:0080027,response to herbivore	Ankyrin repeats (many copies)
gene-umc2089	0.11	0.24	0.06	0.48	1.06	1.12	2	4	1	9	19	21	0.14	-2.836	0.000254195	0.000625728	down	NC_024467.2	153485550	153486552	+	umc2089	--	K13464 jasmonate ZIM domain-containing protein | (RefSeq) umc2089; uncharacterized protein LOC100284541 (A)	uncharacterized protein LOC100284541 [Zea mays]	RecName: Full=Protein TIFY 11a {ECO:0000305}; Short=OsTIFY11a {ECO:0000303|PubMed:19618278}; AltName: Full=Jasmonate ZIM domain-containing protein 9 {ECO:0000305}; Short=OsJAZ9 {ECO:0000303|PubMed:19618278}; AltName: Full=OsJAZ3 {ECO:0000303|PubMed:21332845};	SubName: Full=Putative tify domain/CCT motif transcription factor family protein {ECO:0000313|EMBL:AQL09258.1}; SubName: Full=TIFY29 {ECO:0000313|EMBL:AND66113.1}; SubName: Full=ZIM transcription factor {ECO:0000313|EMBL:AIB04471.1};	--	GO:0005634,nucleus; GO:0003714,transcription corepressor activity; GO:1903507,negative regulation of nucleic acid-templated transcription; GO:0031347,regulation of defense response; GO:2000022,regulation of jasmonic acid mediated signaling pathway; GO:0006355,regulation of transcription, DNA-templated; GO:0009611,response to wounding; GO:0006351,transcription, DNA-templated	Transmembrane domain of transglycosylase PBP1 at N-terminal
gene-ZIM26	0.11	0.78	0.23	2.82	3.8	4	2	13	4	53	69	76	0.096	-3.387	3.08105e-07	1.03727e-06	down	NC_024459.2	17140906	17141920	-	ZIM26	--	K13464 jasmonate ZIM domain-containing protein | (RefSeq) ZIM26; ZIM motif family protein (A)	ZIM motif family protein [Zea mays]	RecName: Full=Protein TIFY 11a {ECO:0000305}; Short=OsTIFY11a {ECO:0000303|PubMed:19618278}; AltName: Full=Jasmonate ZIM domain-containing protein 9 {ECO:0000305}; Short=OsJAZ9 {ECO:0000303|PubMed:19618278}; AltName: Full=OsJAZ3 {ECO:0000303|PubMed:21332845};	SubName: Full=TIFY1 {ECO:0000313|EMBL:AND66085.1}; SubName: Full=ZIM motif family protein {ECO:0000313|EMBL:ACG41763.1}; SubName: Full=ZIM transcription factor {ECO:0000313|EMBL:AIB04485.1};	--	GO:0005634,nucleus; GO:0003714,transcription corepressor activity; GO:1903507,negative regulation of nucleic acid-templated transcription; GO:0031347,regulation of defense response; GO:2000022,regulation of jasmonic acid mediated signaling pathway; GO:0006355,regulation of transcription, DNA-templated; GO:0009611,response to wounding; GO:0006351,transcription, DNA-templated	Divergent CCT motif

## Sheet: M_vs_H
Table S7 The DEGs annotated to the plant hormone signal transduction pathway of M_vs_H
id	JN738-1_fpkm	JN738-2_fpkm	JN738-3_fpkm	JNK728-1_fpkm	JNK728-2_fpkm	JNK728-3_fpkm	JN738-1_count	JN738-2_count	JN738-3_count	JNK728-1_count	JNK728-2_count	JNK728-3_count	FoldChange	log2FoldChange	pvalue	padj	regulated	chr	start	end	strand	gene_name	gene_description	KEGG	NR	Swissprot	Tremble	KOG	GO	Pfam
gene-bHLH7	0.32	0.99	0.88	0.14	0	0	7	23	20	3	0	0	0.062	-4.008	0.000111481	0.000424103	down	NC_024468.2	143492683	143494709	+	bHLH7	--	K16189 phytochrome-interacting factor 4 | (RefSeq) transcription factor PIF4 (A)	Transcription factor PIF4 [Zea mays]	RecName: Full=Transcription factor PIF3; AltName: Full=Basic helix-loop-helix protein 8; Short=AtbHLH8; Short=bHLH 8; AltName: Full=Phytochrome-associated protein 3; AltName: Full=Phytochrome-interacting factor 3; AltName: Full=Transcription factor EN 100; AltName: Full=bHLH transcription factor bHLH008;	SubName: Full=Transcription factor PIF4 {ECO:0000313|EMBL:AQK46230.1};	--	GO:0005634,nucleus; GO:0003677,DNA binding; GO:0003700,DNA-binding transcription factor activity; GO:0042802,identical protein binding; GO:0046983,protein dimerization activity; GO:0009704,de-etiolation; GO:0009740,gibberellic acid mediated signaling pathway; GO:0031539,positive regulation of anthocyanin metabolic process; GO:0010017,red or far-red light signaling pathway; GO:0009585,red, far-red…	Helix-loop-helix DNA-binding domain
gene-GH3	0.86	0.71	0.37	2.82	2.56	2.53	33	29	15	109	88	91	3.874	1.954	3.25625e-13	3.10736e-12	up	NC_024460.2	215957452	215959692	-	GH3	--	K14487 auxin responsive GH3 gene family | (RefSeq) GH3; indole-3-acetic acid amido synthetase (A)	indole-3-acetic acid amido synthetase [Zea mays]	RecName: Full=Probable indole-3-acetic acid-amido synthetase GH3.8; EC=6.3.2.-; AltName: Full=Auxin-responsive GH3-like protein 8; Short=OsGH3-8;	SubName: Full=Indole-3-acetic acid amido synthetase {ECO:0000313|EMBL:ONM24922.1};	--	GO:0016874,ligase activity	--
gene-glk1	0.32	0.43	0.28	0.09	0.06	0.15	11	16	10	3	2	5	0.281	-1.83	0.0132595	0.0323154	down	NC_024467.2	2407996	2410456	-	glk1	--	K14491 two-component response regulator ARR-B family | (RefSeq) predicted protein (A)	G2-like 1 [Zea mays]	RecName: Full=Probable transcription factor GLK1; AltName: Full=Golden2-like protein 1; Short=OsGLK1;	SubName: Full=Putative transcription factor ZmGLK1 {ECO:0000313|EMBL:AAK50392.1};	--	GO:0005634,nucleus; GO:0003677,DNA binding; GO:0010638,positive regulation of organelle organization; GO:0045893,positive regulation of transcription, DNA-templated; GO:0006351,transcription, DNA-templated	Myb-like DNA-binding domain
gene-GLK5	6.11	6.39	6.63	2.7	1.48	2.38	203	227	229	90	44	74	0.327	-1.614	3.85504e-20	5.71336e-19	down	NC_024468.2	5023615	5025699	+	GLK5	--	K14491 two-component response regulator ARR-B family | (RefSeq) two-component sensor histidine kinase, putative (A)	putative MYB DNA-binding domain superfamily protein isoform X1 [Zea mays]	RecName: Full=Transcription factor NIGT1 {ECO:0000305}; AltName: Full=MYB-domain transcription factor NIGT1 {ECO:0000305}; AltName: Full=Protein NITRATE-INDUCIBLE GARP-TYPE TRANSCRIPTIONAL REPRESSOR 1 {ECO:0000303|PubMed:23324170};	SubName: Full=G2-like transcription factor {ECO:0000313|EMBL:AIB04329.1}; SubName: Full=Myb-like transcription factor family protein {ECO:0000313|EMBL:AQK39280.1};	--	GO:0005634,nucleus; GO:0043565,sequence-specific DNA binding; GO:0045892,negative regulation of transcription, DNA-templated; GO:0006351,transcription, DNA-templated	Myb-like DNA-binding domain
gene-gpm84	9.69	9.69	8	5.87	4.82	3.53	191	204	164	116	85	65	0.493	-1.021	7.20971e-09	4.64448e-08	down	NC_024466.2	162776403	162782047	-	gpm84	--	K14492 two-component response regulator ARR-A family | (RefSeq) gpm84; uncharacterized protein LOC541630 (A)	unknown [Zea mays]	RecName: Full=Two-component response regulator ORR4 {ECO:0000305}; AltName: Full=OsRR4 {ECO:0000303|PubMed:16919402};	SubName: Full=Uncharacterized protein {ECO:0000313|EMBL:ACL54727.1};	GATA-4/5/6 transcription factors	GO:0005634,nucleus; GO:0009736,cytokinin-activated signaling pathway; GO:0000160,phosphorelay signal transduction system; GO:0006355,regulation of transcription, DNA-templated; GO:0006351,transcription, DNA-templated	Response regulator receiver domain
gene-GRAS19	0.81	1.3	1.38	3.56	3.64	3.75	36	62	64	159	145	156	2.958	1.565	1.91241e-15	2.14755e-14	up	NC_024465.2	167371783	167374224	+	GRAS19	--	K14494 DELLA protein | (RefSeq) hypothetical protein (A)	hypothetical protein [Zea mays]	RecName: Full=Protein SHORT-ROOT 1; AltName: Full=OsSHR1;	SubName: Full=GRAS transcription factor {ECO:0000313|EMBL:AIB04372.1}; SubName: Full=Protein SHORT-ROOT {ECO:0000313|EMBL:ONM59196.1};	--	GO:0005634,nucleus; GO:0003700,DNA-binding transcription factor activity; GO:0043565,sequence-specific DNA binding; GO:0008356,asymmetric cell division; GO:0055072,iron ion homeostasis; GO:0048366,leaf development; GO:0045930,negative regulation of mitotic cell cycle; GO:0009956,radial pattern formation; GO:0006355,regulation of transcription, DNA-templated; GO:0006351,transcription, DNA-templated	GRAS domain family
gene-IDP1615	4.9	3.99	5.08	0	0	0	115	100	124	0	0	0	0.002	-9.208	1.4272e-14	1.50562e-13	down	NC_024468.2	109829607	109831421	-	IDP1615	--	K13415 protein brassinosteroid insensitive 1 [EC:2.7.10.1 2.7.11.1] | (RefSeq) systemin receptor SR160-like (A)	unknown [Zea mays]	RecName: Full=Probable inactive leucine-rich repeat receptor-like protein kinase At3g03770; Flags: Precursor;	SubName: Full=Uncharacterized protein {ECO:0000313|EMBL:ACF83024.1};	--	GO:0016021,integral component of membrane; GO:0005886,plasma membrane; GO:0005524,ATP binding; GO:0004672,protein kinase activity	Leucine Rich repeats (2 copies)
gene-lg2	5.97	4.86	6.11	2.89	2.93	2.8	237	206	252	115	104	104	0.482	-1.052	9.82538e-13	9.04397e-12	down	NC_024461.2	179387780	179396422	+	lg2	--	K14431 transcription factor TGA | (RefSeq) lg2; transcription factor LG2 (A)	transcription factor LG2 isoform X1 [Zea mays]	RecName: Full=Transcription factor LG2 {ECO:0000303|PubMed:9490265}; AltName: Full=Protein LIGULELESS 2 {ECO:0000303|PubMed:9490265}; AltName: Full=Protein TGACG (TGA) motif-binding protein LG2 {ECO:0000303|PubMed:9490265};	SubName: Full=Basic leucine zipper protein {ECO:0000313|EMBL:ONM36269.1};	--	GO:0005634,nucleus; GO:0003700,DNA-binding transcription factor activity; GO:0043565,sequence-specific DNA binding; GO:1905623,positive regulation of leaf development; GO:0006351,transcription, DNA-templated	Basic region leucine zipper
gene-LOC100191972	68.98	71.13	69.51	29.2	27.32	26.04	2113	2328	2214	897	749	746	0.373	-1.422	5.27007e-160	1.19333e-157	down	NC_024463.2	18918868	18921572	+	LOC100191972	--	K14498 serine/threonine-protein kinase SRK2 [EC:2.7.11.1] | (RefSeq) SnRK2.10 (A)	SnRK2.10 [Zea mays]	RecName: Full=Serine/threonine-protein kinase SAPK10; EC=2.7.11.1; AltName: Full=Osmotic stress/abscisic acid-activated protein kinase 10; AltName: Full=stress-activated protein kinase 10 {ECO:0000303|Ref.2}; Short=OsSAPK10 {ECO:0000303|Ref.2};	SubName: Full=Serine/threonine-protein kinase SRK2E {ECO:0000313|EMBL:AQK64261.1}; SubName: Full=SnRK2.10 {ECO:0000313|EMBL:ACG50013.1};	Serine/threonine protein kinase	GO:0005737,cytoplasm; GO:0005634,nucleus; GO:0005524,ATP binding; GO:0004674,protein serine/threonine kinase activity; GO:0009738,abscisic acid-activated signaling pathway; GO:0035556,intracellular signal transduction; GO:0006468,protein phosphorylation	Phosphotransferase enzyme family
gene-LOC100193745	1.38	1.26	0.86	0	0	0	100	98	65	0	0	0	0.002	-8.842	2.20429e-13	2.12849e-12	down	NC_024459.2	38984514	38996198	+	LOC100193745	--	K14515 EIN3-binding F-box protein | (RefSeq) EIN3-binding F-box protein 1-like (A)	unknown [Zea mays]	RecName: Full=EIN3-binding F-box protein 1; AltName: Full=F-box/LRR-repeat protein 6;	SubName: Full=Uncharacterized protein {ECO:0000313|EMBL:ACN36419.1};	Leucine rich repeat proteins, some proteins contain F-box	GO:0005634,nucleus; GO:0009873,ethylene-activated signaling pathway; GO:0010105,negative regulation of ethylene-activated signaling pathway; GO:0016567,protein ubiquitination; GO:0009723,response to ethylene; GO:0006511,ubiquitin-dependent protein catabolic process	--
gene-LOC100194069	1.22	0.94	0.67	0.06	0.02	0.02	63	52	36	3	1	1	0.034	-4.869	1.86275e-11	1.53859e-10	down	NC_024465.2	175371149	175375763	-	LOC100194069	--	K14500 BR-signaling kinase [EC:2.7.11.1] | (RefSeq) probable serine/threonine-protein kinase At5g41260 (A)	ARM repeat superfamily protein isoform X1 [Zea mays]	RecName: Full=Probable sphingolipid transporter spinster homolog 3;	SubName: Full=ARM repeat superfamily protein {ECO:0000313|EMBL:ONM60108.1};	Sugar transporter/spinster transmembrane protein	GO:0016021,integral component of membrane; GO:0005743,mitochondrial inner membrane; GO:0006869,lipid transport; GO:0055085,transmembrane transport	--
gene-LOC100194343	9.61	10.75	11.09	4.94	5.39	5.85	225	269	270	116	113	128	0.486	-1.04	5.33383e-14	5.37982e-13	down	NC_024465.2	7395107	7396390	-	LOC100194343	--	K14493 gibberellin receptor GID1 [EC:3.-.-.-] | (RefSeq) GLP1; GLP1 GID1-like protein (A)	uncharacterized protein LOC100194343 [Zea mays]	RecName: Full=Probable carboxylesterase 15; AltName: Full=AtCXE15; EC=3.1.1.1;	SubName: Full=Putative carboxylesterase 15 {ECO:0000313|EMBL:ONM51450.1};	Arylacetamide deacetylase	GO:0052689,carboxylic ester hydrolase activity; GO:0016787,hydrolase activity; GO:0009056,catabolic process	Carboxylesterase family
gene-LOC100216870	0.93	1	0.49	2.95	2.28	2.38	20	23	11	64	44	48	2.99	1.58	3.10715e-06	1.485e-05	up	NC_024459.2	258878237	258879581	-	LOC100216870	--	K14484 auxin-responsive protein IAA | (RefSeq) uncharacterized LOC100216870 (A)	uncharacterized protein LOC100304254 [Zea mays]	RecName: Full=Auxin-responsive protein IAA12; AltName: Full=Indoleacetic acid-induced protein 12;	RecName: Full=Auxin-responsive protein {ECO:0000256|RuleBase:RU004549};	--	GO:0005634,nucleus; GO:0009734,auxin-activated signaling pathway; GO:0006355,regulation of transcription, DNA-templated; GO:0009733,response to auxin; GO:0006351,transcription, DNA-templated	--
gene-LOC100217235	19.84	20.46	19.52	9.68	10.64	10.71	521	574	533	255	250	263	0.491	-1.027	2.04435e-28	4.51623e-27	down	NC_024460.2	49332907	49336114	+	LOC100217235	--	K14492 two-component response regulator ARR-A family | (RefSeq) RR1-Corn type-A response regulator (A)	RR1-Corn type-A response regulator [Zea mays]	RecName: Full=Two-component response regulator ORR1 {ECO:0000305}; AltName: Full=OsRR1 {ECO:0000303|PubMed:16919402}; AltName: Full=OsRRA9 {ECO:0000303|PubMed:16891544};	SubName: Full=Orphans transcription factor {ECO:0000313|EMBL:AIB05400.1}; SubName: Full=Two-component response regulator ARR16 {ECO:0000313|EMBL:ONM17195.1};	GATA-4/5/6 transcription factors	GO:0005622,intracellular; GO:0009736,cytokinin-activated signaling pathway; GO:0000160,phosphorelay signal transduction system; GO:0006355,regulation of transcription, DNA-templated; GO:0006351,transcription, DNA-templated	Response regulator receiver domain
gene-LOC100274783	12.36	11.25	11	26.11	29.3	28.44	362	352	335	767	768	779	2.294	1.198	7.16091e-49	3.01872e-47	up	NC_024462.2	145703647	145705572	-	LOC100274783	--	K13413 mitogen-activated protein kinase kinase 4/5 [EC:2.7.12.2] | (RefSeq) mitogen-activated protein kinase kinase 5-like (A)	putative protein of unknown function (DUF640) domain family protein isoform X1 [Zea mays]	RecName: Full=Protein G1-like3;	SubName: Full=Protein LIGHT-DEPENDENT SHORT HYPOCOTYLS 3 {ECO:0000313|EMBL:AQK53715.1};	--	GO:0005634,nucleus; GO:0003677,DNA binding; GO:0009299,mRNA transcription; GO:0007275,multicellular organism development; GO:0090698,post-embryonic plant morphogenesis; GO:0006355,regulation of transcription, DNA-templated; GO:0009416,response to light stimulus	Protein of unknown function (DUF640)
gene-LOC100278742	3.52	3.47	3.12	7.33	7.79	8.34	298	314	275	623	591	661	2.198	1.136	6.24576e-37	1.83841e-35	up	NC_024463.2	190971230	190976269	-	LOC100278742	--	K13413 mitogen-activated protein kinase kinase 4/5 [EC:2.7.12.2] | (RefSeq) mitogen-activated protein kinase kinase 5-like (A)	putative protein of unknown function (DUF640) domain family protein [Zea mays]	RecName: Full=Protein G1-like3;	SubName: Full=Protein LIGHT-DEPENDENT SHORT HYPOCOTYLS 3 {ECO:0000313|EMBL:AQK72748.1};	--	GO:0005634,nucleus; GO:0003677,DNA binding; GO:0009299,mRNA transcription; GO:0007275,multicellular organism development; GO:0090698,post-embryonic plant morphogenesis; GO:0006355,regulation of transcription, DNA-templated; GO:0009416,response to light stimulus	Protein of unknown function (DUF640)
gene-LOC100279159	6.78	6.34	7.99	15.46	16.44	15.11	128	128	157	293	278	267	2.109	1.077	1.50526e-16	1.81853e-15	up	NC_024464.2	87428587	87429622	-	LOC100279159	--	K14488 SAUR family protein | (RefSeq) auxin-responsive protein SAUR32 (A)	Auxin-responsive protein SAUR32 [Zea mays]	RecName: Full=Auxin-responsive protein SAUR32 {ECO:0000305}; AltName: Full=Protein ABOLISHED APICAL HOOK MAINTENANCE 1 {ECO:0000303|Ref.6}; AltName: Full=Protein SMALL AUXIN UP RNA 32 {ECO:0000303|PubMed:12036261};	SubName: Full=Auxin-responsive protein SAUR32 {ECO:0000313|EMBL:AQK80945.1};	--	GO:0005737,cytoplasm; GO:0005634,nucleus; GO:0009734,auxin-activated signaling pathway; GO:0007275,multicellular organism development; GO:0040008,regulation of growth; GO:1900140,regulation of seedling development	--
gene-LOC100280297	1.03	0.44	0.99	2.14	2.06	2.69	44	20	44	92	79	108	2.674	1.419	9.26432e-08	5.30027e-07	up	NC_024466.2	124866889	124869473	+	LOC100280297	--	K14487 auxin responsive GH3 gene family | (RefSeq) uncharacterized protein LOC100280297 (A)	Indole-3-acetic acid-amido synthetase GH3.6 [Zea mays]	RecName: Full=Probable indole-3-acetic acid-amido synthetase GH3.4; EC=6.3.2.-; AltName: Full=Auxin-responsive GH3-like protein 4; Short=OsGH3-4;	SubName: Full=Indole-3-acetic acid-amido synthetase GH3.6 {ECO:0000313|EMBL:AQK94611.1};	--	GO:0016874,ligase activity; GO:0009733,response to auxin; GO:0009416,response to light stimulus	GH3 auxin-responsive promoter
gene-LOC100280967	2.64	2.34	2.66	5.52	5.39	6.06	59	56	62	124	108	127	2.106	1.075	3.74557e-08	2.23486e-07	up	NC_024466.2	161545222	161546449	+	LOC100280967	--	K14491 two-component response regulator ARR-B family | (RefSeq) RR5-2; hypothetical protein (A)	ARR1 protein-like isoform X1 [Zea mays]	RecName: Full=Transcription factor PCL1; AltName: Full=Protein PHYTOCLOCK 1 homolog; Short=OsPCL1;	SubName: Full=G2-like transcription factor {ECO:0000313|EMBL:AIB05544.1}; SubName: Full=Transcription factor LUX {ECO:0000313|EMBL:AQK98017.1};	--	GO:0005634,nucleus; GO:0003677,DNA binding; GO:0003700,DNA-binding transcription factor activity; GO:0007623,circadian rhythm; GO:0009909,regulation of flower development; GO:0006355,regulation of transcription, DNA-templated; GO:0006351,transcription, DNA-templated	Myb-like DNA-binding domain
gene-LOC100281448	0.06	0.05	0.06	1.45	0.39	1.12	1	1	1	25	6	18	16.719	4.063	7.17413e-05	0.000281853	up	NC_024463.2	220284283	220285427	+	LOC100281448	--	K14484 auxin-responsive protein IAA | (RefSeq) IAA9 - auxin-responsive Aux/IAA family member (A)	IAA9 - auxin-responsive Aux/IAA family member [Zea mays]	RecName: Full=Auxin-responsive protein IAA9; AltName: Full=Indoleacetic acid-induced protein 9;	RecName: Full=Auxin-responsive protein {ECO:0000256|RuleBase:RU004549};	--	GO:0005634,nucleus; GO:0009734,auxin-activated signaling pathway; GO:0006355,regulation of transcription, DNA-templated; GO:0009733,response to auxin; GO:0006351,transcription, DNA-templated	AUX/IAA family
gene-LOC100281912	0.33	0.25	0.26	0.76	1.4	0.58	6	5	5	14	23	10	3.072	1.619	0.00944616	0.0239313	up	NC_024459.2	17147076	17148330	+	LOC100281912	--	K13464 jasmonate ZIM domain-containing protein | (RefSeq) pnFL-2 (A)	unknown [Zea mays]	RecName: Full=Protein TIFY 11c {ECO:0000305}; Short=OsTIFY11c {ECO:0000303|PubMed:19618278}; AltName: Full=Jasmonate ZIM domain-containing protein 11 {ECO:0000305}; Short=OsJAZ11 {ECO:0000303|PubMed:19618278}; AltName: Full=OsJAZ2;	SubName: Full=Protein TIFY 10B {ECO:0000313|EMBL:ONL94251.1};	--	GO:0005634,nucleus; GO:0003714,transcription corepressor activity; GO:1903507,negative regulation of nucleic acid-templated transcription; GO:0031347,regulation of defense response; GO:2000022,regulation of jasmonic acid mediated signaling pathway; GO:0006355,regulation of transcription, DNA-templated; GO:0009611,response to wounding; GO:0006351,transcription, DNA-templated	Divergent CCT motif
gene-LOC100282471	32.71	30.94	27.51	8.2	7.56	10.02	764	772	668	192	158	219	0.268	-1.9	3.33462e-75	2.46988e-73	down	NC_024460.2	218018545	218021029	+	LOC100282471	--	K13464 jasmonate ZIM domain-containing protein | (RefSeq) pnFL-2 (A)	unknown [Zea mays]	RecName: Full=Protein TIFY 10b {ECO:0000305}; Short=OsTIFY10b {ECO:0000303|PubMed:19618278}; AltName: Full=Jasmonate ZIM domain-containing protein 7 {ECO:0000305}; Short=OsJAZ7 {ECO:0000303|PubMed:19618278}; AltName: Full=OsJAZ6 {ECO:0000303|PubMed:21332845};	SubName: Full=Protein TIFY 10B {ECO:0000313|EMBL:ONM25272.1}; SubName: Full=TIFY transcription factor {ECO:0000313|EMBL:ADX60189.1}; SubName: Full=TIFY16 {ECO:0000313|EMBL:AND66100.1};	--	GO:0005634,nucleus; GO:0003714,transcription corepressor activity; GO:1903507,negative regulation of nucleic acid-templated transcription; GO:0031347,regulation of defense response; GO:2000022,regulation of jasmonic acid mediated signaling pathway; GO:0006355,regulation of transcription, DNA-templated; GO:0009611,response to wounding; GO:0006351,transcription, DNA-templated	Divergent CCT motif
gene-LOC100283318	0.05	0.08	0.04	0.81	0.76	0.97	1	2	1	18	15	20	13.776	3.784	1.8362e-05	7.87249e-05	up	NC_024460.2	12121605	12123066	+	LOC100283318	--	K14504 xyloglucan:xyloglucosyl transferase TCH4 [EC:2.4.1.207] | (RefSeq) xyloglucan endotransglucosylase/hydrolase protein 15 precursor (A)	xyloglucan endotransglucosylase/hydrolase protein 15 precursor [Zea mays]	RecName: Full=Xyloglucan endotransglucosylase/hydrolase protein 24; Short=At-XTH24; Short=XTH-24; EC=2.4.1.207; AltName: Full=Endo-xyloglucan transferase; AltName: Full=Meristem protein 5; Short=MERI-5 protein; Short=MERI5 protein; AltName: Full=Xyloglucan endo-1,4-beta-D-glucanase; Flags: Precursor;	RecName: Full=Xyloglucan endotransglucosylase/hydrolase {ECO:0000256|RuleBase:RU361120}; EC=2.4.1.207 {ECO:0000256|RuleBase:RU361120};	--	GO:0048046,apoplast; GO:0005618,cell wall; GO:0005737,cytoplasm; GO:0005794,Golgi apparatus; GO:0009505,plant-type cell wall; GO:0005886,plasma membrane; GO:0004553,hydrolase activity, hydrolyzing O-glycosyl compounds; GO:0016762,xyloglucan:xyloglucosyl transferase activity; GO:0042546,cell wall biogenesis; GO:0009828,plant-type cell wall loosening; GO:0071669,plant-type cell wall organization or…	Xyloglucan endo-transglycosylase (XET) C-terminus
gene-LOC100283578	0.55	0.52	0.39	0.25	0.32	0.13	27	27	20	12	14	6	0.45	-1.153	0.0133529	0.0324966	down	NC_024464.2	114741314	114745759	+	LOC100283578	--	K14432 ABA responsive element binding factor | (RefSeq) bZIP transcription factor family protein (A)	Putative bZIP transcription factor superfamily protein [Zea mays]	RecName: Full=bZIP transcription factor 46 {ECO:0000305}; Short=OsBZIP46 {ECO:0000303|PubMed:18065552}; AltName: Full=AREB/ABF-family transcription factor 8 {ECO:0000303|PubMed:19947981}; Short=OsAREB8 {ECO:0000303|PubMed:19947981}; AltName: Full=Abscisic acid responsive elements-binding factor 2 {ECO:0000303|PubMed:20576316}; Short=ABRE-binding factor 2 {ECO:0000303|PubMed:20576316}; Short=OsABF…	SubName: Full=Putative bZIP transcription factor superfamily protein {ECO:0000313|EMBL:AQK83200.1};	--	GO:0005634,nucleus; GO:0003677,DNA binding; GO:0003700,DNA-binding transcription factor activity; GO:0009738,abscisic acid-activated signaling pathway; GO:0006351,transcription, DNA-templated	bZIP Maf transcription factor
gene-LOC100283946	0.59	0.65	0.45	1.32	1.68	1.68	29	34	23	65	74	77	2.618	1.389	3.41651e-07	1.83945e-06	up	NC_024467.2	24955429	24958122	+	LOC100283946	--	K14494 DELLA protein | (RefSeq) DELLA protein SLR1-like (A)	ATP synthase D chain, mitochondrial [Zea mays]	RecName: Full=Protein DWARF AND LOW-TILLERING {ECO:0000303|PubMed:19220793}; AltName: Full=GRAS family protein 32 {ECO:0000303|PubMed:15316287}; Short=OsGRAS-32 {ECO:0000303|PubMed:15316287};	SubName: Full=Scarecrow-like protein 28 {ECO:0000313|EMBL:AQL02432.1};	--	GO:0005634,nucleus; GO:0003700,DNA-binding transcription factor activity; GO:0043565,sequence-specific DNA binding; GO:0009742,brassinosteroid mediated signaling pathway; GO:1900459,positive regulation of brassinosteroid mediated signaling pathway; GO:0006355,regulation of transcription, DNA-templated; GO:0006351,transcription, DNA-templated	GRAS domain family
gene-LOC100284388	0.27	0.58	1.19	0.14	0.31	0.07	4	9	18	2	4	1	0.237	-2.075	0.020557	0.0475053	down	NC_024465.2	141857536	141858336	-	LOC100284388	--	K14488 SAUR family protein | (RefSeq) calmodulin binding protein (A)	calmodulin binding protein [Zea mays]	RecName: Full=Auxin-responsive protein SAUR72 {ECO:0000305}; AltName: Full=Protein SMALL AUXIN UP RNA 72 {ECO:0000303|PubMed:12036261};	SubName: Full=SAUR-like auxin-responsive protein family {ECO:0000313|EMBL:ONM56232.1};	--	GO:0005737,cytoplasm; GO:0009734,auxin-activated signaling pathway; GO:0007275,multicellular organism development; GO:0040008,regulation of growth	Auxin responsive protein
gene-LOC100285214	3.26	5.5	5.18	14.38	12.22	14.08	60	108	99	265	201	242	2.757	1.463	8.90763e-19	1.22032e-17	up	NC_024462.2	41271802	41273024	-	LOC100285214	--	K14484 auxin-responsive protein IAA | (RefSeq) IAA25 - auxin-responsive Aux/IAA family member (A)	AUX/IAA transcription factor, partial [Zea mays]	RecName: Full=Auxin-responsive protein IAA25; AltName: Full=Indoleacetic acid-induced protein 25;	RecName: Full=Auxin-responsive protein {ECO:0000256|RuleBase:RU004549};	--	GO:0005634,nucleus; GO:0009734,auxin-activated signaling pathway; GO:0006355,regulation of transcription, DNA-templated; GO:0006351,transcription, DNA-templated	AUX/IAA family
gene-LOC100285284	0.97	0.87	1.3	0.59	0.33	0.23	23	22	32	14	7	5	0.348	-1.521	0.00195363	0.0058322	down	NC_024460.2	3566978	3569004	+	LOC100285284	--	K14488 SAUR family protein | (RefSeq) auxin-induced protein 10A5 (A)	SAUR-like auxin-responsive protein family [Zea mays]	RecName: Full=Auxin-induced protein X10A;	SubName: Full=SAUR-like auxin-responsive protein family {ECO:0000313|EMBL:ONM12565.1};	--	GO:0009734,auxin-activated signaling pathway	Auxin responsive protein
gene-LOC100285798	20.52	21.33	17.86	1.78	2.71	2.72	516	573	467	45	61	64	0.114	-3.136	1.86355e-97	2.03012e-95	down	NC_024464.2	150602438	150603816	+	LOC100285798	--	K14493 gibberellin receptor GID1 [EC:3.-.-.-] | (RefSeq) GID1b-1; hypothetical protein (A)	hsr203J [Zea mays]	RecName: Full=Probable carboxylesterase 17; AltName: Full=AtCXE17; EC=3.1.1.1;	SubName: Full=Putative carboxylesterase 17 {ECO:0000313|EMBL:AQK85942.1};	Arylacetamide deacetylase	GO:0052689,carboxylic ester hydrolase activity; GO:0016787,hydrolase activity; GO:0009056,catabolic process	alpha/beta hydrolase fold
gene-LOC100304064	1.99	2.88	2.04	5.53	8.34	7.69	29	45	31	81	109	105	2.94	1.556	5.26285e-10	3.803e-09	up	NC_024459.2	212248685	212249485	-	LOC100304064	--	K14488 SAUR family protein | (RefSeq) auxin-responsive protein SAUR72-like (A)	SAUR33 - auxin-responsive SAUR family member [Zea mays]	RecName: Full=Auxin-responsive protein SAUR72 {ECO:0000305}; AltName: Full=Protein SMALL AUXIN UP RNA 72 {ECO:0000303|PubMed:12036261};	SubName: Full=SAUR33-auxin-responsive SAUR family member {ECO:0000313|EMBL:ONM04363.1};	--	GO:0005737,cytoplasm; GO:0009734,auxin-activated signaling pathway; GO:0007275,multicellular organism development; GO:0040008,regulation of growth	Auxin responsive protein
gene-LOC100304433	0.46	0.37	0.46	1.24	1.23	0.87	29	25	30	78	69	51	2.445	1.29	4.98538e-06	2.32346e-05	up	NC_024459.2	202456326	202462165	+	LOC100304433	--	K14506 jasmonic acid-amino synthetase [EC:6.3.2.52] | (RefSeq) uncharacterized LOC109115461 (A)	hypothetical protein [Zea mays]	--	SubName: Full=Uncharacterized protein {ECO:0000313|EMBL:ONM03686.1, ECO:0000313|EnsemblPlants:Zm00001d031807_P005};	--	--	Protein of unknown function, DUF547
gene-LOC100383809	0.52	0.37	0.69	0.03	0.02	0	37	28	51	2	1	0	0.027	-5.223	1.1181e-08	7.0593e-08	down	NC_024459.2	20843442	20851048	-	LOC100383809	--	K14509 ethylene receptor [EC:2.7.13.-] | (RefSeq) uncharacterized LOC100383809 isoform X1 (A)	Ethylene response sensor 1 [Zea mays]	RecName: Full=Probable ethylene response sensor 1 {ECO:0000305}; Short=OsERS1 {ECO:0000303|PubMed:16891544}; EC=2.7.13.3 {ECO:0000305}; AltName: Full=Ethylene response factor 1 {ECO:0000303|PubMed:16891544};	SubName: Full=Ethylene response sensor 1 {ECO:0000313|EMBL:ONL94500.1};	Sensory transduction histidine kinase	GO:0005789,endoplasmic reticulum membrane; GO:0016021,integral component of membrane; GO:0005524,ATP binding; GO:0046872,metal ion binding; GO:0000155,phosphorelay sensor kinase activity; GO:0009873,ethylene-activated signaling pathway	Histidine kinase-, DNA gyrase B-, and HSP90-like ATPase
gene-LOC100383950	1.66	2.16	1.89	0.65	0.39	0.86	33	46	39	13	7	16	0.317	-1.658	3.25175e-05	0.00013482	down	NC_024463.2	155926617	155927707	+	LOC100383950	--	K14496 abscisic acid receptor PYR/PYL family | (RefSeq) uncharacterized protein LOC100383950 (A)	uncharacterized protein LOC100383950 [Zea mays]	RecName: Full=Abscisic acid receptor PYL2; AltName: Full=PYR1-like protein 2; AltName: Full=Regulatory components of ABA receptor 14;	SubName: Full=Abscisic acid receptor PYL2 {ECO:0000313|EMBL:AQK70434.1}; SubName: Full=Pyrabactin resistance-like protein 3 {ECO:0000313|EMBL:AIG52061.1};	--	GO:0005737,cytoplasm; GO:0005634,nucleus; GO:0005886,plasma membrane; GO:0010427,abscisic acid binding; GO:0042802,identical protein binding; GO:0042803,protein homodimerization activity; GO:0004864,protein phosphatase inhibitor activity; GO:0004872,NA; GO:0009738,abscisic acid-activated signaling pathway	Polyketide cyclase / dehydrase and lipid transport
gene-LOC100384080	2.53	1.88	1.8	0.81	1.13	0.71	115	91	85	37	46	30	0.403	-1.309	1.24286e-07	7.01438e-07	down	NC_024461.2	2191247	2194180	-	LOC100384080	--	K14506 jasmonic acid-amino synthetase | (RefSeq) uncharacterized protein LOC100384080 (A)	uncharacterized protein LOC100384080 isoform X1 [Zea mays]	RecName: Full=Jasmonic acid-amido synthetase JAR2 {ECO:0000305}; EC=6.3.2.-; AltName: Full=Auxin-responsive GH3-like protein 3 {ECO:0000303|PubMed:15856348}; Short=OsGH3-3 {ECO:0000303|PubMed:15856348}; AltName: Full=Indole-3-acetic acid-amido synthetase GH3.3 {ECO:0000305}; AltName: Full=Jasmonate-amino acid synthetase JAR1 {ECO:0000305}; AltName: Full=Protein JASMONATE RESISTANT 2 {ECO:0000305}…	SubName: Full=Indole-3-acetic acid-amido synthetase GH3.6 {ECO:0000313|EMBL:ONM28423.1};	--	GO:0080123,jasmonate-amino synthetase activity; GO:0009864,induced systemic resistance, jasmonic acid mediated signaling pathway; GO:0009694,jasmonic acid metabolic process; GO:0009733,response to auxin; GO:0009416,response to light stimulus; GO:0009611,response to wounding	haloacid dehalogenase-like hydrolase
gene-LOC100502433	4.22	4.66	4.28	1.54	1.49	1.73	316	373	333	116	100	121	0.343	-1.545	8.76398e-33	2.27914e-31	down	NC_024460.2	6636839	6642545	+	LOC100502433	--	K14431 transcription factor TGA | (RefSeq) putative bZIP transcription factor superfamily protein (A)	putative bZIP transcription factor superfamily protein isoform X1 [Zea mays]	RecName: Full=Transcription factor TGAL6 {ECO:0000305}; AltName: Full=bZIP transcription factor 37 {ECO:0000303|PubMed:18065552}; Short=OsbZIP37 {ECO:0000303|PubMed:18065552};	SubName: Full=Uncharacterized protein {ECO:0000313|EMBL:ACR38498.1};	--	GO:0005634,nucleus; GO:0003700,DNA-binding transcription factor activity; GO:0043565,sequence-specific DNA binding; GO:0006952,defense response; GO:0006351,transcription, DNA-templated	Basic region leucine zipper
gene-LOC101027207	0.7	1.11	1.01	0.52	0.39	0.41	20	34	30	15	10	11	0.446	-1.166	0.00704691	0.0184639	down	NC_024464.2	120225240	120229465	-	LOC101027207	--	K13415 protein brassinosteroid insensitive 1 [EC:2.7.10.1 2.7.11.1] | (RefSeq) uncharacterized LOC103401427 (A)	uncharacterized LOC101027207 [Zea mays]	RecName: Full=Squamosa promoter-binding-like protein 16;	SubName: Full=Uncharacterized protein {ECO:0000313|EMBL:ACN31841.1};	--	GO:0005634,nucleus; GO:0003677,DNA binding; GO:0046872,metal ion binding; GO:0006355,regulation of transcription, DNA-templated; GO:0006351,transcription, DNA-templated	--
gene-LOC103626407	11.38	10.74	9.55	3.17	4.09	4.15	258	260	225	72	83	88	0.34	-1.555	2.67554e-23	4.64244e-22	down	NC_024463.2	58760278	58761520	-	LOC103626407	--	K14488 SAUR family protein | (RefSeq) auxin-responsive protein SAUR19 (A)	auxin-responsive protein SAUR19 [Zea mays]	RecName: Full=Auxin-induced protein 6B;	SubName: Full=SAUR-like auxin-responsive protein family {ECO:0000313|EMBL:AQK66793.1};	--	GO:0009734,auxin-activated signaling pathway	Auxin responsive protein
gene-LOC103626763	0	0	0	0.28	0.1	0.16	0	0	0	13	4	7	44.493	5.475	0.000204798	0.000745812	up	NC_024463.2	104160116	104162651	+	LOC103626763	--	K14488 SAUR family protein | (RefSeq) auxin-induced protein 15A-like (A)	auxin-induced protein 15A [Zea mays]	RecName: Full=Auxin-responsive protein SAUR36; AltName: Full=Protein SMALL AUXIN UP RNA 36;	SubName: Full=Auxin-responsive protein SAUR61 {ECO:0000313|EMBL:AQK69259.1};	--	GO:0005737,cytoplasm; GO:0009734,auxin-activated signaling pathway; GO:0007275,multicellular organism development; GO:0046621,negative regulation of organ growth; GO:2000012,regulation of auxin polar transport	Auxin responsive protein
gene-LOC103629255	0.15	0.21	0.12	0.07	0.1	0.03	20	30	17	9	12	4	0.39	-1.359	0.00887263	0.0226649	down	NC_024464.2	40178213	40185656	+	LOC103629255	--	K14494 DELLA protein | (RefSeq) DELLA protein GAI-like (A)	scarecrow-like protein 9 [Zea mays]	RecName: Full=Scarecrow-like protein 9; Short=AtSCL9; AltName: Full=GRAS family protein 13; Short=AtGRAS-13;	SubName: Full=Uncharacterized protein {ECO:0000313|EMBL:AQK79426.1, ECO:0000313|EnsemblPlants:Zm00001d035671_P001};	--	GO:0005634,nucleus; GO:0003700,DNA-binding transcription factor activity; GO:0043565,sequence-specific DNA binding; GO:0006355,regulation of transcription, DNA-templated; GO:0006351,transcription, DNA-templated	Family of unknown function (DUF5333)
gene-LOC103630112	1.18	0.48	1.13	0	0	0.24	16	7	16	0	0	3	0.08	-3.65	0.00062213	0.00207013	down	NC_024464.2	134242506	134244452	+	LOC103630112	--	K14490 histidine-containing phosphotransfer peotein | (RefSeq) pseudo histidine-containing phosphotransfer protein 2 (A)	pseudo histidine-containing phosphotransfer protein 2 [Zea mays]	RecName: Full=Pseudo histidine-containing phosphotransfer protein 2 {ECO:0000303|PubMed:17284581}; AltName: Full=OsHpt4 {ECO:0000303|PubMed:16891544};	SubName: Full=Histidine-containing phosphotransfer protein 4 {ECO:0000313|EMBL:AQK84576.1};	Two-component phosphorelay intermediate involved in MAP kinase cascade regulation	GO:0005737,cytoplasm; GO:0005634,nucleus; GO:0009927,histidine phosphotransfer kinase activity; GO:0043424,protein histidine kinase binding; GO:0009736,cytokinin-activated signaling pathway; GO:0000160,phosphorelay signal transduction system; GO:0016310,phosphorylation	Hpt domain
gene-LOC103631918	6.36	8.1	7.04	17.63	12.44	16.26	100	136	115	278	175	239	2.043	1.03	4.18515e-11	3.34527e-10	up	NC_024465.2	3398288	3399149	+	LOC103631918	--	K13449 pathogenesis-related protein 1 | (RefSeq) pathogenesis-related protein PRB1-3 (A)	pathogenesis-related protein PRB1-3 [Zea mays]	RecName: Full=Pathogenesis-related protein 1; Flags: Precursor;	SubName: Full=Pathogenesis-related protein 1 {ECO:0000313|EMBL:ONM51202.1};	Defense-related protein containing SCP domain	GO:0005576,extracellular region; GO:0006952,defense response; GO:0009607,response to biotic stimulus	Cysteine-rich secretory protein family
gene-LOC103631967	0.37	0.34	0.14	0.11	0	0	10	10	4	3	0	0	0.127	-2.973	0.0130444	0.0318575	down	NC_024465.2	7452836	7454334	-	LOC103631967	--	K14493 gibberellin receptor GID1 [EC:3.-.-.-] | (RefSeq) GLP1; GLP1 GID1-like protein (A)	probable carboxylesterase 15 [Zea mays]	RecName: Full=Probable carboxylesterase 15; AltName: Full=AtCXE15; EC=3.1.1.1;	SubName: Full=Putative carboxylesterase 15 {ECO:0000313|EMBL:ONM51451.1};	Arylacetamide deacetylase	GO:0052689,carboxylic ester hydrolase activity; GO:0016787,hydrolase activity; GO:0009056,catabolic process	Carboxylesterase family
gene-LOC103631970	65.57	62.09	61.7	13.51	13	10.1	1437	1454	1406	297	255	207	0.183	-2.448	5.35946e-204	1.78842e-201	down	NC_024465.2	7501616	7502817	-	LOC103631970	--	K14493 gibberellin receptor GID1 [EC:3.-.-.-] | (RefSeq) GID1b-1; hypothetical protein (A)	probable carboxylesterase 15 [Zea mays]	RecName: Full=Probable carboxylesterase 15; AltName: Full=AtCXE15; EC=3.1.1.1;	SubName: Full=Putative carboxylesterase 15 {ECO:0000313|EMBL:ONM51453.1};	Arylacetamide deacetylase	GO:0052689,carboxylic ester hydrolase activity; GO:0016787,hydrolase activity; GO:0009056,catabolic process	Carboxylesterase family
gene-LOC103632857	8.76	9.27	7.23	4.01	4.4	3.92	198	224	170	91	89	83	0.462	-1.114	6.43053e-12	5.51106e-11	down	NC_024465.2	130286332	130287571	-	LOC103632857	--	K14499 BRI1 kinase inhibitor 1 | (RefSeq) probable BRI1 kinase inhibitor 1 (A)	probable BRI1 kinase inhibitor 1 [Zea mays]	RecName: Full=Probable BRI1 kinase inhibitor 1; AltName: Full=BRI1-KD interacting protein 119;	SubName: Full=BRI1 kinase inhibitor 1 {ECO:0000313|EMBL:ONM55469.1};	--	GO:0009742,brassinosteroid mediated signaling pathway; GO:0006629,lipid metabolic process	--
gene-LOC103633819	0.26	0.38	0.15	0.92	0.74	1.53	5	8	3	18	13	28	3.835	1.939	0.00110823	0.00348983	up	NC_024465.2	35727909	35728980	-	LOC103633819	--	K14516 ethylene-responsive transcription factor 1 | (RefSeq) ethylene-responsive transcription factor 1B-like (A)	ethylene-responsive transcription factor 15 [Zea mays]	RecName: Full=Ethylene-responsive transcription factor 1B; Short=AtERF1B; AltName: Full=Ethylene-responsive element-binding factor 1B; Short=EREBP-1B;	SubName: Full=AP2-EREBP transcription factor {ECO:0000313|EMBL:AIB05193.1}; SubName: Full=Ethylene-responsive transcription factor 1B {ECO:0000313|EMBL:ONM52977.1}; Flags: Fragment;	--	GO:0005634,nucleus; GO:0003677,DNA binding; GO:0003700,DNA-binding transcription factor activity; GO:0006952,defense response; GO:0009873,ethylene-activated signaling pathway; GO:0009867,jasmonic acid mediated signaling pathway; GO:0006351,transcription, DNA-templated	AP2 domain
gene-LOC103634376	1.06	0.85	1.02	0	0	0	28	24	28	0	0	0	0.007	-7.125	1.43627e-08	8.96108e-08	down	NC_024465.2	168331445	168332981	-	LOC103634376	--	K14494 DELLA protein | (RefSeq) LOW QUALITY PROTEIN: DELLA protein DWARF8-like (A)	LOW QUALITY PROTEIN: scarecrow-like protein 6 [Zea mays]	RecName: Full=Scarecrow-like protein 6; Short=AtSCL6; AltName: Full=GRAS family protein 22; Short=AtGRAS-22; AltName: Full=SCL6-IV;	SubName: Full=GRAS transcription factor {ECO:0000313|EMBL:AIB04447.1}; SubName: Full=Scarecrow-like protein 6 {ECO:0000313|EMBL:AQK45738.1};	--	GO:0005634,nucleus; GO:0003700,DNA-binding transcription factor activity; GO:0043565,sequence-specific DNA binding; GO:0030154,cell differentiation; GO:0051301,cell division; GO:0007623,circadian rhythm; GO:0006355,regulation of transcription, DNA-templated; GO:0048768,root hair cell tip growth; GO:0006351,transcription, DNA-templated	GRAS domain family
gene-LOC103634387	0.97	1.16	1.38	0.3	0.41	0.14	29	37	43	9	11	4	0.23	-2.123	3.01785e-06	1.44537e-05	down	NC_024465.2	170723712	170725349	+	LOC103634387	--	K14494 DELLA protein | (RefSeq) DELLA protein RGL2 isoform X2 (A)	nodulation-signaling pathway 1 protein [Zea mays]	RecName: Full=Nodulation-signaling pathway 1 protein;	SubName: Full=Scarecrow-like protein 29 {ECO:0000313|EMBL:ONM59570.1};	--	GO:0005634,nucleus; GO:0042446,hormone biosynthetic process; GO:0009877,nodulation; GO:2000032,regulation of secondary shoot formation; GO:0006355,regulation of transcription, DNA-templated; GO:0006351,transcription, DNA-templated	GRAS domain family
gene-LOC103634514	8	9.55	7.36	3.23	3.29	4.2	163	208	156	66	60	80	0.407	-1.298	6.94477e-13	6.46567e-12	down	NC_024459.2	46498355	46499472	-	LOC103634514	--	K14496 abscisic acid receptor PYR/PYL family | (RefSeq) abscisic acid receptor PYL4-like (A)	abscisic acid receptor PYL4-like [Zea mays]	RecName: Full=Abscisic acid receptor PYL4; AltName: Full=ABI1-binding protein 2; AltName: Full=PYR1-like protein 4; AltName: Full=Regulatory components of ABA receptor 10;	SubName: Full=Abscisic acid receptor PYL5 {ECO:0000313|EMBL:ONL97051.1}; SubName: Full=Pyrabactin resistance-like protein {ECO:0000313|EMBL:AIG52079.1};	--	GO:0005737,cytoplasm; GO:0005634,nucleus; GO:0005886,plasma membrane; GO:0010427,abscisic acid binding; GO:0042803,protein homodimerization activity; GO:0004864,protein phosphatase inhibitor activity; GO:0004872,NA; GO:0009738,abscisic acid-activated signaling pathway	Polyketide cyclase / dehydrase and lipid transport
gene-LOC103634643	4.72	4.85	5.53	21.37	18.97	18.72	232	255	283	1054	835	861	3.705	1.889	1.71785e-103	2.0865e-101	up	NC_024466.2	987704	992232	-	LOC103634643	--	K14484 auxin-responsive protein IAA | (RefSeq) auxin-responsive protein IAA4 isoform X1 (A)	auxin-responsive protein IAA4 isoform X1 [Zea mays]	RecName: Full=Auxin-responsive protein IAA4; AltName: Full=Indoleacetic acid-induced protein 4;	RecName: Full=Auxin-responsive protein {ECO:0000256|RuleBase:RU004549};	--	GO:0005634,nucleus; GO:0009734,auxin-activated signaling pathway; GO:0006355,regulation of transcription, DNA-templated; GO:0006351,transcription, DNA-templated	AUX/IAA family
gene-LOC103635029	7.97	8.52	8.32	19.08	18.51	17.54	801	915	870	1924	1666	1650	2.105	1.074	2.255e-85	2.04245e-83	up	NC_024466.2	30866021	30875545	-	LOC103635029	--	K14491 two-component response regulator ARR-B family | (RefSeq) two-component response regulator ORR24 (A)	uncharacterized protein LOC103635029 [Zea mays]	RecName: Full=Two-component response regulator ORR24 {ECO:0000305}; AltName: Full=OsRRB2 {ECO:0000303|PubMed:16891544};	SubName: Full=Ubiquitin carrier protein 7 {ECO:0000313|EMBL:AQK91238.1};	GATA-4/5/6 transcription factors	GO:0005634,nucleus; GO:0003677,DNA binding; GO:0003700,DNA-binding transcription factor activity; GO:0009736,cytokinin-activated signaling pathway; GO:0000160,phosphorelay signal transduction system; GO:0006351,transcription, DNA-templated	Response regulator receiver domain
gene-LOC103635803	1.4	2.86	2.6	13.47	11.98	8.86	16	35	31	155	123	95	4.728	2.241	5.4518e-18	7.14459e-17	up	NC_024466.2	122813161	122814068	-	LOC103635803	--	K14498 serine/threonine-protein kinase SRK2 [EC:2.7.11.1] | (RefSeq) serine/threonine-protein kinase SAPK10 (A)	serine/threonine-protein kinase SAPK10 [Zea mays]	RecName: Full=Serine/threonine-protein kinase SAPK10; EC=2.7.11.1; AltName: Full=Osmotic stress/abscisic acid-activated protein kinase 10; AltName: Full=stress-activated protein kinase 10 {ECO:0000303|Ref.2}; Short=OsSAPK10 {ECO:0000303|Ref.2};	SubName: Full=Uncharacterized protein {ECO:0000313|EMBL:AQK97401.1, ECO:0000313|EnsemblPlants:Zm00001d011604_P069};	Serine/threonine protein kinase	GO:0005737,cytoplasm; GO:0005634,nucleus; GO:0005524,ATP binding; GO:0004674,protein serine/threonine kinase activity; GO:0009738,abscisic acid-activated signaling pathway; GO:0035556,intracellular signal transduction; GO:0006468,protein phosphorylation	--
gene-LOC103636297	0.68	0.75	0.87	2.63	1.91	1.67	27	32	36	105	68	62	2.559	1.355	5.08952e-07	2.68726e-06	up	NC_024466.2	163868539	163870717	-	LOC103636297	--	K14494 DELLA protein | (RefSeq) Sm_DELLA1; GRAS-family protein (A)	scarecrow-like protein 3 [Zea mays]	RecName: Full=Scarecrow-like protein 3; Short=AtSCL3; AltName: Full=GRAS family protein 5; Short=AtGRAS-5;	SubName: Full=Scarecrow-like protein 3 {ECO:0000313|EMBL:AQK98241.1};	--	GO:0005634,nucleus; GO:0003700,DNA-binding transcription factor activity; GO:0043565,sequence-specific DNA binding; GO:0000989,NA; GO:0006355,regulation of transcription, DNA-templated; GO:0009739,response to gibberellin; GO:0006351,transcription, DNA-templated	GRAS domain family
gene-LOC103636577	0.47	1.06	0.7	12.33	11.74	12.79	7	17	11	186	158	180	15.566	3.96	4.36329e-42	1.49698e-40	up	NC_024459.2	76160276	76161100	-	LOC103636577	--	K13449 pathogenesis-related protein 1 | (RefSeq) pathogenesis-related protein PRB1-2 (A)	pathogenesis-related protein PRB1-2 [Zea mays]	RecName: Full=Pathogenesis-related protein PRMS; Flags: Precursor;	SubName: Full=Pathogenesis-related protein 1 {ECO:0000313|EMBL:ONL98986.1};	Defense-related protein containing SCP domain	GO:0005576,extracellular region; GO:0006952,defense response; GO:0009607,response to biotic stimulus	Cysteine-rich secretory protein family
gene-LOC103637653	0.81	1.34	1.03	2.53	2.08	2.37	38	67	50	119	87	104	2.079	1.056	1.98956e-06	9.74071e-06	up	NC_024459.2	93133930	93138740	+	LOC103637653	--	K12126 phytochrome-interacting factor 3 | (RefSeq) PIF3; hypothetical protein (A)	transcription factor UNE10 isoform X1 [Zea mays]	RecName: Full=Transcription factor UNE10; AltName: Full=Basic helix-loop-helix protein 16; Short=AtbHLH16; Short=bHLH 16; AltName: Full=Protein UNFERTILIZED EMBRYO SAC 10; AltName: Full=Transcription factor EN 108; AltName: Full=bHLH transcription factor bHLH016;	SubName: Full=Transcription factor UNE10 {ECO:0000313|EMBL:ONL99813.1};	--	GO:0005634,nucleus; GO:0009506,plasmodesma; GO:0003677,DNA binding; GO:0003700,DNA-binding transcription factor activity; GO:0046983,protein dimerization activity; GO:0009567,double fertilization forming a zygote and endosperm; GO:0006355,regulation of transcription, DNA-templated; GO:0006351,transcription, DNA-templated	Helix-loop-helix DNA-binding domain
gene-LOC103640641	3.45	4.48	3.24	0.16	0.44	0	44	61	43	2	5	0	0.049	-4.34	7.14191e-12	6.08945e-11	down	NC_024459.2	179600132	179600830	-	LOC103640641	--	K14488 SAUR family protein | (RefSeq) auxin-responsive protein SAUR71 (A)	auxin-responsive protein SAUR71 [Zea mays]	RecName: Full=Auxin-responsive protein SAUR71 {ECO:0000305}; AltName: Full=Protein SMALL AUXIN UP RNA 71 {ECO:0000303|PubMed:12036261};	SubName: Full=Auxin-responsive protein SAUR71 {ECO:0000313|EMBL:ONM02252.1};	--	GO:0005737,cytoplasm; GO:0009734,auxin-activated signaling pathway; GO:0007275,multicellular organism development; GO:0040008,regulation of growth	Auxin responsive protein
gene-LOC103640657	1.74	1.56	1.3	3.37	3.48	3.54	71	68	55	138	127	135	2.141	1.099	4.80621e-09	3.14992e-08	up	NC_024468.2	1445293	1448461	-	LOC103640657	--	K14508 regulatory protein NPR1 | (RefSeq) BTB/POZ domain and ankyrin repeat-containing protein NH5.2 (A)	Regulatory protein NPR5 [Zea mays]	RecName: Full=BTB/POZ domain and ankyrin repeat-containing protein NH5.1 {ECO:0000305};	SubName: Full=Regulatory protein NPR5 {ECO:0000313|EMBL:AQK38711.1};	FOG: Ankyrin repeat	GO:0005737,cytoplasm; GO:0005634,nucleus; GO:0019005,SCF ubiquitin ligase complex; GO:0031625,ubiquitin protein ligase binding; GO:0009864,induced systemic resistance, jasmonic acid mediated signaling pathway; GO:0043161,proteasome-mediated ubiquitin-dependent protein catabolic process; GO:0042787,NA; GO:0030162,regulation of proteolysis	Ankyrin repeats (many copies)
gene-LOC103641358	2.5	1.04	0.98	6.47	6.93	9.51	27	12	11	70	67	96	4.827	2.271	6.54119e-12	5.59682e-11	up	NC_024468.2	87331118	87331987	+	LOC103641358	--	K14498 serine/threonine-protein kinase SRK2 [EC:2.7.11.1] | (RefSeq) serine/threonine-protein kinase SAPK10 (A)	serine/threonine-protein kinase SAPK10 [Zea mays]	RecName: Full=Serine/threonine-protein kinase SAPK10; EC=2.7.11.1; AltName: Full=Osmotic stress/abscisic acid-activated protein kinase 10; AltName: Full=stress-activated protein kinase 10 {ECO:0000303|Ref.2}; Short=OsSAPK10 {ECO:0000303|Ref.2};	SubName: Full=Uncharacterized protein {ECO:0000313|EMBL:AQK42006.1, ECO:0000313|EnsemblPlants:Zm00001d024775_P003};	Serine/threonine protein kinase	GO:0005737,cytoplasm; GO:0005634,nucleus; GO:0005524,ATP binding; GO:0004674,protein serine/threonine kinase activity; GO:0009738,abscisic acid-activated signaling pathway; GO:0035556,intracellular signal transduction; GO:0006468,protein phosphorylation	Protein tyrosine kinase
gene-LOC103643781	0.93	1.57	1.08	2.54	2.36	3	15	27	18	41	34	45	2.083	1.058	0.00232605	0.0068354	up	NC_024459.2	263437475	263438355	-	LOC103643781	--	K14488 SAUR family protein | (RefSeq) auxin-responsive protein SAUR71-like (A)	auxin-responsive protein SAUR71 [Zea mays]	RecName: Full=Auxin-responsive protein SAUR40 {ECO:0000305}; AltName: Full=Protein SMALL AUXIN UP RNA 40 {ECO:0000303|PubMed:12036261};	SubName: Full=Putative auxin-induced protein family {ECO:0000313|EMBL:AAT42187.1};	--	GO:0005737,cytoplasm; GO:0009734,auxin-activated signaling pathway; GO:0007275,multicellular organism development; GO:0040008,regulation of growth	Auxin responsive protein
gene-LOC103643992	2.76	2.4	3.03	10.5	11.22	8.74	28	26	32	107	102	83	3.528	1.819	4.05808e-13	3.84474e-12	up	NC_024459.2	279900061	279901523	-	LOC103643992	--	K13464 jasmonate ZIM domain-containing protein | (RefSeq) protein TIFY 3-like isoform X1 (A)	protein TIFY 3 isoform X1 [Zea mays]	RecName: Full=Protein TIFY 3 {ECO:0000305}; Short=OsTIFY3 {ECO:0000303|PubMed:19618278}; AltName: Full=Jasmonate ZIM domain-containing protein 1 {ECO:0000305}; Short=OsJAZ1 {ECO:0000303|PubMed:19618278}; AltName: Full=OsJAZ10 {ECO:0000303|PubMed:23320078}; AltName: Full=Protein EXTRA GLUME 2 {ECO:0000303|PubMed:24647160};	SubName: Full=Protein TIFY 3B {ECO:0000313|EMBL:AQL04012.1};	--	GO:0005634,nucleus; GO:0003714,transcription corepressor activity; GO:0010582,floral meristem determinacy; GO:0048449,floral organ formation; GO:1903507,negative regulation of nucleic acid-templated transcription; GO:0031347,regulation of defense response; GO:2000022,regulation of jasmonic acid mediated signaling pathway; GO:0006355,regulation of transcription, DNA-templated; GO:0009611,response …	Divergent CCT motif
gene-LOC103646020	27.81	22.02	26.17	5.38	5.77	6.07	603	510	590	117	112	123	0.215	-2.221	1.87087e-75	1.39549e-73	down	NC_024460.2	14891662	14896601	+	LOC103646020	--	K14496 abscisic acid receptor PYR/PYL family | (RefSeq) AY111073; uncharacterized LOC100273694 (A)	uncharacterized protein LOC103646020 [Zea mays]	RecName: Full=Abscisic acid receptor PYL10; AltName: Full=ABI1-binding protein 8; AltName: Full=PYR1-like protein 10; AltName: Full=Regulatory components of ABA receptor 4;	SubName: Full=Pyrabactin resistance-like protein {ECO:0000313|EMBL:AIG52085.1};	--	GO:0005737,cytoplasm; GO:0005634,nucleus; GO:0005886,plasma membrane; GO:0010427,abscisic acid binding; GO:0042803,protein homodimerization activity; GO:0004864,protein phosphatase inhibitor activity; GO:0004872,NA; GO:0009738,abscisic acid-activated signaling pathway; GO:0080163,regulation of protein serine/threonine phosphatase activity	Polyketide cyclase / dehydrase and lipid transport
gene-LOC103646147	9.07	8.49	6.94	2.48	2.28	3.48	142	142	113	39	32	51	0.319	-1.648	8.64662e-14	8.61157e-13	down	NC_024460.2	23922111	23922969	-	LOC103646147	--	K14488 SAUR family protein | (RefSeq) uncharacterized LOC103646147 (A)	uncharacterized LOC103646147 [Zea mays]	RecName: Full=Auxin-responsive protein SAUR32 {ECO:0000305}; AltName: Full=Protein ABOLISHED APICAL HOOK MAINTENANCE 1 {ECO:0000303|Ref.6}; AltName: Full=Protein SMALL AUXIN UP RNA 32 {ECO:0000303|PubMed:12036261};	SubName: Full=SAUR11-auxin-responsive SAUR family member {ECO:0000313|EMBL:ONM15451.1};	--	GO:0005737,cytoplasm; GO:0005634,nucleus; GO:0009734,auxin-activated signaling pathway; GO:0007275,multicellular organism development; GO:0040008,regulation of growth; GO:1900140,regulation of seedling development	Auxin responsive protein
gene-LOC103646445	0.15	0.34	0.28	1.06	0.61	0.55	4	10	8	29	15	14	2.727	1.447	0.00899823	0.0229248	up	NC_024460.2	52665039	52666535	+	LOC103646445	--	K14494 DELLA protein | (RefSeq) DELLA protein GAI-like (A)	scarecrow-like protein 23 [Zea mays]	RecName: Full=Scarecrow-like protein 28; Short=AtSCL28; AltName: Full=GRAS family protein 8; Short=AtGRAS-8;	SubName: Full=Protein SCARECROW {ECO:0000313|EMBL:ONM17422.1};	--	GO:0005634,nucleus; GO:0003700,DNA-binding transcription factor activity; GO:0043565,sequence-specific DNA binding; GO:1900459,positive regulation of brassinosteroid mediated signaling pathway; GO:0006355,regulation of transcription, DNA-templated; GO:0006351,transcription, DNA-templated	GRAS domain family
gene-LOC103647110	0.19	0.05	0.16	1.05	0.58	0.81	7	2	6	39	19	28	5.888	2.558	3.42992e-06	1.63114e-05	up	NC_024460.2	150962219	150965275	+	LOC103647110	--	K14508 regulatory protein NPR1 | (RefSeq) BTB/POZ domain and ankyrin repeat-containing protein NH5.1 (A)	BTB/POZ domain and ankyrin repeat-containing protein NH5.1 [Zea mays]	RecName: Full=BTB/POZ domain and ankyrin repeat-containing protein NH5.2 {ECO:0000305};	SubName: Full=Regulatory protein NPR5 {ECO:0000313|EMBL:ONM19864.1}; SubName: Full=TRAF transcription factor {ECO:0000313|EMBL:AIB05916.1}; Flags: Fragment;	FOG: Ankyrin repeat	GO:0006952,defense response	Ankyrin repeats (many copies)
gene-LOC103650790	1.47	2.06	2.12	6.1	5.38	6.37	18	27	27	75	59	73	2.988	1.579	2.9793e-08	1.8007e-07	up	NC_024461.2	155483002	155484501	+	LOC103650790	--	K14498 serine/threonine-protein kinase SRK2 [EC:2.7.11.1] | (RefSeq) SnRK2.3 isoform 2 (A)	serine/threonine-protein kinase SAPK3 [Zea mays]	RecName: Full=Serine/threonine-protein kinase SAPK3; EC=2.7.11.1; AltName: Full=Osmotic stress/abscisic acid-activated protein kinase 3; AltName: Full=Protein kinase REK; AltName: Full=stress-activated protein kinase 3 {ECO:0000303|Ref.3}; Short=OsSAPK3 {ECO:0000303|Ref.3};	SubName: Full=Uncharacterized protein {ECO:0000313|EMBL:ONM34757.1, ECO:0000313|EnsemblPlants:Zm00001d042188_P001};	Serine/threonine protein kinase	GO:0005737,cytoplasm; GO:0005634,nucleus; GO:0005524,ATP binding; GO:0004674,protein serine/threonine kinase activity; GO:0009738,abscisic acid-activated signaling pathway; GO:0035556,intracellular signal transduction; GO:0006468,protein phosphorylation	Protein kinase domain
gene-LOC103651132	0	0	0	0.3	0.14	0.08	0	0	0	12	5	3	37.066	5.212	0.000745569	0.0024399	up	NC_024461.2	193000772	193003138	-	LOC103651132	--	K14487 auxin responsive GH3 gene family | (RefSeq) probable indole-3-acetic acid-amido synthetase GH3.1 (A)	probable indole-3-acetic acid-amido synthetase GH3.1 [Zea mays]	RecName: Full=Probable indole-3-acetic acid-amido synthetase GH3.1; EC=6.3.2.-; AltName: Full=Auxin-responsive GH3-like protein 1; Short=OsGH3-1;	SubName: Full=Indole-3-acetic acid-amido synthetase GH3.6 {ECO:0000313|EMBL:ONM37274.1};	--	GO:0016874,ligase activity; GO:0009733,response to auxin; GO:0009416,response to light stimulus	GH3 auxin-responsive promoter
gene-LOC103651133	0.08	0.15	0.15	0.16	0.26	2.86	1	2	2	2	3	34	8.189	3.034	0.00382061	0.0106768	up	NC_024461.2	193132009	193134147	+	LOC103651133	--	K14509 ethylene receptor [EC:2.7.13.-] | (RefSeq) uncharacterized LOC100383809 isoform X1 (A)	probable ethylene response sensor 1 [Zea mays]	RecName: Full=Probable ethylene response sensor 1 {ECO:0000305}; Short=OsERS1 {ECO:0000303|PubMed:16891544}; EC=2.7.13.3 {ECO:0000305}; AltName: Full=Ethylene response factor 1 {ECO:0000303|PubMed:16891544};	SubName: Full=Ethylene response sensor 1 {ECO:0000313|EMBL:ONL94498.1};	Sensory transduction histidine kinase	GO:0005789,endoplasmic reticulum membrane; GO:0016021,integral component of membrane; GO:0005524,ATP binding; GO:0046872,metal ion binding; GO:0000155,phosphorelay sensor kinase activity; GO:0009873,ethylene-activated signaling pathway	Histidine kinase-, DNA gyrase B-, and HSP90-like ATPase
gene-LOC103652960	2.57	2.43	2.61	0.93	0.83	0.53	94	95	99	34	27	18	0.284	-1.814	3.07783e-12	2.71481e-11	down	NC_024462.2	24896739	24900437	+	LOC103652960	--	K13422 transcription factor MYC2 | (RefSeq) transcription factor MYC4 (A)	transcription factor SCREAM2 [Zea mays]	RecName: Full=Transcription factor SCREAM2; AltName: Full=Basic helix-loop-helix protein 33; Short=AtbHLH33; Short=bHLH 33; AltName: Full=Transcription factor EN 44; AltName: Full=bHLH transcription factor bHLH033;	SubName: Full=Putative HLH DNA-binding domain superfamily protein {ECO:0000313|EMBL:AQK49999.1};	--	GO:0005634,nucleus; GO:0003677,DNA binding; GO:0003700,DNA-binding transcription factor activity; GO:0046983,protein dimerization activity; GO:0010444,guard mother cell differentiation; GO:0006355,regulation of transcription, DNA-templated; GO:0050826,response to freezing; GO:0006351,transcription, DNA-templated	Helix-loop-helix DNA-binding domain
gene-LOC103653213	0.74	0.75	0.84	2.79	2.24	2.61	29	31	34	109	78	95	3.109	1.636	2.74581e-11	2.23307e-10	up	NC_024462.2	46350212	46355123	+	LOC103653213	--	K13415 protein brassinosteroid insensitive 1 [EC:2.7.10.1 2.7.11.1] | (RefSeq) uncharacterized LOC103401427 (A)	teosinte glume architecture 1 [Zea mays]	RecName: Full=Teosinte glume architecture 1 {ECO:0000303|PubMed:16079849};	SubName: Full=Squamosa promoter binding-like protein {ECO:0000313|EMBL:ANS70824.1}; SubName: Full=Teosinte glume architecture1 {ECO:0000313|EMBL:AQK51443.1};	--	GO:0005634,nucleus; GO:0003677,DNA binding; GO:0046872,metal ion binding	SBP domain
gene-LOC103655011	1.47	1.24	1.8	0.54	0.19	0.48	52	47	66	19	6	16	0.256	-1.963	8.56842e-08	4.92436e-07	down	NC_024462.2	1042494	1044431	-	LOC103655011	--	K14494 DELLA protein | (RefSeq) DELLA protein GAIP-B-like (A)	scarecrow-like protein 9 [Zea mays]	RecName: Full=Scarecrow-like protein 9; Short=AtSCL9; AltName: Full=GRAS family protein 13; Short=AtGRAS-13;	SubName: Full=GRAS transcription factor {ECO:0000313|EMBL:AIB05527.1, ECO:0000313|EnsemblPlants:Zm00001d048600_P001};	--	GO:0005634,nucleus; GO:0003700,DNA-binding transcription factor activity; GO:0043565,sequence-specific DNA binding; GO:0006355,regulation of transcription, DNA-templated; GO:0006351,transcription, DNA-templated	GRAS domain family
gene-LOC107228384	0.45	0.66	0.22	0.84	0.97	1.14	16	25	8	30	31	38	2.108	1.076	0.00768565	0.0199397	up	NC_024468.2	1456589	1458547	+	LOC107228384	--	K14494 DELLA protein | (RefSeq) DELLA protein RGL3 (A)	uncharacterized protein LOC107228384 [Zea mays]	RecName: Full=Scarecrow-like protein 3; Short=AtSCL3; AltName: Full=GRAS family protein 5; Short=AtGRAS-5;	SubName: Full=Scarecrow-like protein 3 {ECO:0000313|EMBL:AQK38713.1};	--	GO:0005634,nucleus; GO:0003700,DNA-binding transcription factor activity; GO:0043565,sequence-specific DNA binding; GO:0000989,NA; GO:0006355,regulation of transcription, DNA-templated; GO:0009739,response to gibberellin; GO:0006351,transcription, DNA-templated	GRAS domain family
gene-LOC107522038	5.82	6.68	7.32	3.02	3.54	2.93	123	151	161	64	67	58	0.452	-1.144	1.14644e-09	8.00516e-09	down	NC_024460.2	242249605	242250764	+	LOC107522038	--	K14493 gibberellin receptor GID1 [EC:3.-.-.-] | (RefSeq) GID1b-1; hypothetical protein (A)	uncharacterized protein LOC107522038 [Zea mays]	RecName: Full=Probable carboxylesterase 15; AltName: Full=AtCXE15; EC=3.1.1.1;	SubName: Full=Putative carboxylesterase 15 {ECO:0000313|EMBL:ONM27907.1};	Arylacetamide deacetylase	GO:0052689,carboxylic ester hydrolase activity; GO:0016787,hydrolase activity; GO:0009056,catabolic process	Prolyl oligopeptidase family
gene-LOC109941404	0.2	0.5	0.32	0.47	1.43	1.72	3	8	5	7	19	24	3.302	1.723	0.00761286	0.0197716	up	NC_024459.2	149247427	149269005	+	LOC109941404	--	K14491 two-component response regulator ARR-B family | (RefSeq) two-component response regulator EHD1 (A)	LOW QUALITY PROTEIN: transcription factor NIGTH1-like [Zea mays]	RecName: Full=Transcription factor NIGTH1 {ECO:0000305}; AltName: Full=MYB-domain transcription factor NIGT1 homolog 1 {ECO:0000305};	SubName: Full=Myb-like DNA-binding domain, SHAQKYF class family protein {ECO:0000313|EMBL:ACG37461.1};	--	GO:0005634,nucleus; GO:0003677,DNA binding; GO:0009740,gibberellic acid mediated signaling pathway; GO:0010452,histone H3-K36 methylation; GO:0048579,negative regulation of long-day photoperiodism, flowering; GO:1903507,negative regulation of nucleic acid-templated transcription; GO:0006355,regulation of transcription, DNA-templated; GO:0009266,response to temperature stimulus; GO:0006351,transcr…	--
gene-LOC109944792	3.08	2.15	2.85	12.3	13.13	10.34	74	55	71	296	282	232	4.204	2.072	2.03631e-36	5.89526e-35	up	NC_024461.2	7496585	7497998	-	LOC109944792	--	K13415 protein brassinosteroid insensitive 1 [EC:2.7.10.1 2.7.11.1] | (RefSeq) protein BRASSINOSTEROID INSENSITIVE 1-like (A)	uncharacterized protein LOC109944792 [Zea mays]	RecName: Full=Putative ribonuclease H protein At1g65750; EC=3.1.26.4;	SubName: Full=Protein ALWAYS EARLY 3 {ECO:0000313|EMBL:ONM29096.1};	FOG: Reverse transcriptase	GO:0046872,metal ion binding; GO:0003676,nucleic acid binding; GO:0004523,RNA-DNA hybrid ribonuclease activity	--
gene-LOC109945291	3.03	3.48	2.4	6.88	5.87	8.46	57	70	47	130	99	149	2.256	1.173	1.97962e-08	1.22236e-07	up	NC_024461.2	145898983	145900015	+	LOC109945291	--	K14491 two-component response regulator ARR-B family | (RefSeq) g2-like myb-transcription factor with a n-terminal response regulator receiver domain (A)	transcription factor PCL1 [Zea mays]	RecName: Full=Transcription factor BOA; AltName: Full=Protein BROTHER OF LUX ARRHYTHMO; AltName: Full=Protein PHYTOCLOCK 1-like; Short=Protein PCL1-like;	SubName: Full=Transcription factor LUX {ECO:0000313|EMBL:ONM34211.1};	--	GO:0005634,nucleus; GO:0003677,DNA binding; GO:0003700,DNA-binding transcription factor activity; GO:0007623,circadian rhythm; GO:0009909,regulation of flower development; GO:0006355,regulation of transcription, DNA-templated; GO:0006351,transcription, DNA-templated	Myb-like DNA-binding domain
gene-LOC110017796	0.6	0.16	0.08	1.1	0.95	1.46	7	2	1	13	10	16	4.016	2.006	0.00744972	0.0193863	up	NC_024460.2	203403176	203403819	-	LOC110017796	--	K14488 SAUR family protein | (RefSeq) auxin-responsive protein SAUR23-like (A)	SAUR55 - auxin-responsive SAUR family member [Zea mays]	RecName: Full=Auxin-responsive protein SAUR36; AltName: Full=Protein SMALL AUXIN UP RNA 36;	SubName: Full=SAUR55-auxin-responsive SAUR family member {ECO:0000313|EMBL:ACG35907.1};	--	GO:0005737,cytoplasm; GO:0009734,auxin-activated signaling pathway; GO:0007275,multicellular organism development; GO:0046621,negative regulation of organ growth; GO:2000012,regulation of auxin polar transport	Auxin responsive protein
gene-LOC111589285	5	5.3	5.94	0	0	0	107	121	132	0	0	0	0.002	-9.292	7.55639e-15	8.11742e-14	down	NC_024463.2	7171753	7175190	+	LOC111589285	--	K13415 protein brassinosteroid insensitive 1 [EC:2.7.10.1 2.7.11.1] | (RefSeq) brassinosteroid LRR receptor kinase BRI1-like (A)	phytosulfokine receptor 1-like [Zea mays]	RecName: Full=Phytosulfokine receptor 1; Short=DcPSKR1; EC=2.7.11.1; AltName: Full=Phytosulfokine LRR receptor kinase 1; Flags: Precursor;	SubName: Full=Phytosulfokine receptor 1 {ECO:0000313|EMBL:ONM12250.1};	--	GO:0016021,integral component of membrane; GO:0005886,plasma membrane; GO:0005524,ATP binding; GO:0004674,protein serine/threonine kinase activity	Leucine Rich repeats (2 copies)
gene-LOC111590862	2.18	1.02	0.94	4.38	5	4.32	56	28	25	113	115	104	3.154	1.657	1.06641e-10	8.23739e-10	up	NC_024460.2	193844351	193845858	-	LOC111590862	--	K14509 ethylene receptor [EC:2.7.13.-] | (RefSeq) ethylene receptor 3 (A)	protein FAR1-RELATED SEQUENCE 5-like [Zea mays]	RecName: Full=Protein FAR1-RELATED SEQUENCE 5;	SubName: Full=Uncharacterized protein {ECO:0000313|EMBL:OQU91516.1};	--	GO:0005634,nucleus; GO:0008270,zinc ion binding; GO:0006355,regulation of transcription, DNA-templated	FAR1 DNA-binding domain
gene-pco114323	13	13.01	13.75	7.34	5.32	7.53	360	385	396	204	132	195	0.482	-1.052	3.83897e-18	5.06599e-17	down	NC_024462.2	240849754	240853543	-	pco114323	--	K13415 protein brassinosteroid insensitive 1 [EC:2.7.10.1 2.7.11.1] | (RefSeq) uncharacterized LOC103401427 (A)	squamosa promoter-binding-like protein 11 [Zea mays]	RecName: Full=Squamosa promoter-binding-like protein 4;	SubName: Full=Squamosa promoter-binding-like protein 2 {ECO:0000313|EMBL:AQK60316.1};	--	GO:0005634,nucleus; GO:0003677,DNA binding; GO:0046872,metal ion binding; GO:0006355,regulation of transcription, DNA-templated; GO:0006351,transcription, DNA-templated	SBP domain
gene-pco137346	3.73	2.52	4.14	0.73	0.99	0.78	97	70	112	19	23	19	0.227	-2.139	2.24983e-13	2.16982e-12	down	NC_024460.2	189505958	189507954	-	pco137346	--	K13464 jasmonate ZIM domain-containing protein | (RefSeq) pco137346; uncharacterized protein LOC100191257 (A)	Protein TIFY 10B [Zea mays]	RecName: Full=Protein TIFY 10c {ECO:0000305}; Short=OsTIFY10c {ECO:0000303|PubMed:19618278}; AltName: Full=Jasmonate ZIM domain-containing protein 8 {ECO:0000305}; Short=OsJAZ8 {ECO:0000303|PubMed:19618278}; AltName: Full=OsJAZ7 {ECO:0000303|PubMed:21332845};	SubName: Full=Protein TIFY 10B {ECO:0000313|EMBL:ONM22172.1};	--	GO:0005829,cytosol; GO:0005634,nucleus; GO:0003714,transcription corepressor activity; GO:0006952,defense response; GO:1903507,negative regulation of nucleic acid-templated transcription; GO:0031347,regulation of defense response; GO:2000022,regulation of jasmonic acid mediated signaling pathway; GO:0006355,regulation of transcription, DNA-templated; GO:0009611,response to wounding; GO:0006351,tr…	Divergent CCT motif
gene-prp4	0.74	1.39	1.14	19.31	20.65	20.15	10	20	16	261	249	254	17.286	4.112	5.22606e-61	2.91162e-59	up	NC_024465.2	3653537	3654275	+	prp4	--	K13449 pathogenesis-related protein 1 | (RefSeq) prp4; pathogenesis related protein 4 precursor (A)	pathogenesis-related protein class I, partial [Zea mays subsp. parviglumis]	RecName: Full=Pathogenesis-related protein 1; Flags: Precursor;	SubName: Full=Pathogenesis-related protein class I {ECO:0000313|EMBL:ACJ62486.1}; Flags: Fragment;	Defense-related protein containing SCP domain	GO:0005576,extracellular region; GO:0006952,defense response; GO:0009607,response to biotic stimulus	Cysteine-rich secretory protein family
gene-R-S	0.24	0.2	0.32	0.81	1.03	1.16	12	11	17	41	47	55	3.726	1.898	2.24834e-07	1.23612e-06	up	NC_024468.2	139780958	139790280	+	R-S	--	K13422 transcription factor MYC2 | (RefSeq) transcription factor MYC4-like (A)	anthocyanin regulatory R-S protein [Zea mays]	RecName: Full=Anthocyanin regulatory Lc protein;	SubName: Full=Plant color component at R1 {ECO:0000313|EMBL:AQK45725.1};	--	GO:0005634,nucleus; GO:0003677,DNA binding; GO:0046983,protein dimerization activity; GO:0006355,regulation of transcription, DNA-templated; GO:0006351,transcription, DNA-templated	Mediator complex subunit 29
gene-umc1534	94.88	93.38	93.28	49.14	44.99	42.95	1979	2081	2023	1028	840	838	0.462	-1.115	1.57403e-96	1.68008e-94	down	NC_024459.2	279923057	279925465	-	umc1534	--	K14484 auxin-responsive protein IAA | (RefSeq) umc1534; uncharacterized protein LOC100284262 (A)	Aux/IAA-transcription factor4 [Zea mays]	RecName: Full=Auxin-responsive protein IAA13; AltName: Full=Indoleacetic acid-induced protein 13;	RecName: Full=Auxin-responsive protein {ECO:0000256|RuleBase:RU004549};	--	GO:0005634,nucleus; GO:0009734,auxin-activated signaling pathway; GO:0006355,regulation of transcription, DNA-templated; GO:0006351,transcription, DNA-templated	AUX/IAA family
gene-umc1814	1.21	1.16	1.14	3.65	3.46	2.81	47	48	46	142	120	102	2.678	1.421	1.3712e-11	1.14421e-10	up	NC_024461.2	5145892	5150401	+	umc1814	--	K14508 regulatory protein NPR1 | (RefSeq) umc1814; uncharacterized protein LOC100285744 (A)	Regulatory protein NPR1 [Zea mays]	RecName: Full=BTB/POZ domain and ankyrin repeat-containing protein NPR1 {ECO:0000305}; Short=OsNPR1 {ECO:0000303|PubMed:17309686}; AltName: Full=NPR1 homolog 1 {ECO:0000305}; Short=OsNH1 {ECO:0000305};	SubName: Full=Regulatory protein NPR1 {ECO:0000313|EMBL:ONM28908.1};	FOG: Ankyrin repeat	GO:0005737,cytoplasm; GO:0005634,nucleus; GO:0042742,defense response to bacterium; GO:0050832,defense response to fungus; GO:0080027,response to herbivore	Ankyrin repeats (many copies)
gene-ZIM10	3.49	3.33	2.6	6.96	7.16	6.93	49	50	38	98	90	91	2.115	1.081	1.3364e-06	6.70123e-06	up	NC_024463.2	38196113	38196882	+	ZIM10	--	K13464 jasmonate ZIM domain-containing protein | (RefSeq) ZIM10; ZIM motif family protein (A)	ZIM motif family protein [Zea mays]	--	SubName: Full=TIFY20 {ECO:0000313|EMBL:AND66104.1}; SubName: Full=ZIM motif family protein {ECO:0000313|EMBL:ACG48285.1};	--	--	tify domain
gene-ZIM26	1.13	1.52	1.14	0.11	0.78	0.23	21	30	22	2	13	4	0.275	-1.862	0.000975913	0.00311398	down	NC_024459.2	17140906	17141920	-	ZIM26	--	K13464 jasmonate ZIM domain-containing protein | (RefSeq) ZIM26; ZIM motif family protein (A)	ZIM motif family protein [Zea mays]	RecName: Full=Protein TIFY 11a {ECO:0000305}; Short=OsTIFY11a {ECO:0000303|PubMed:19618278}; AltName: Full=Jasmonate ZIM domain-containing protein 9 {ECO:0000305}; Short=OsJAZ9 {ECO:0000303|PubMed:19618278}; AltName: Full=OsJAZ3 {ECO:0000303|PubMed:21332845};	SubName: Full=TIFY1 {ECO:0000313|EMBL:AND66085.1}; SubName: Full=ZIM motif family protein {ECO:0000313|EMBL:ACG41763.1}; SubName: Full=ZIM transcription factor {ECO:0000313|EMBL:AIB04485.1};	--	GO:0005634,nucleus; GO:0003714,transcription corepressor activity; GO:1903507,negative regulation of nucleic acid-templated transcription; GO:0031347,regulation of defense response; GO:2000022,regulation of jasmonic acid mediated signaling pathway; GO:0006355,regulation of transcription, DNA-templated; GO:0009611,response to wounding; GO:0006351,transcription, DNA-templated	Divergent CCT motif
gene-ZIM4	7.59	7.28	7.48	16.68	17.65	13.36	122	125	125	269	254	201	2.022	1.016	1.43192e-12	1.29917e-11	up	NC_024467.2	153417770	153418651	-	ZIM4	--	K13464 jasmonate ZIM domain-containing protein | (RefSeq) ZIM4; ZIM motif family protein (A)	ZIM motif family protein [Zea mays]	RecName: Full=Protein TIFY 11b {ECO:0000305}; Short=OsTIFY11b {ECO:0000303|PubMed:19618278}; AltName: Full=Jasmonate ZIM domain-containing protein 10 {ECO:0000305}; Short=OsJAZ10 {ECO:0000303|PubMed:19618278}; AltName: Full=OsJAZ4 {ECO:0000303|PubMed:23320078};	SubName: Full=Putative tify domain/CCT motif transcription factor family protein {ECO:0000313|EMBL:AQL09249.1}; SubName: Full=TIFY28 {ECO:0000313|EMBL:AND66112.1}; SubName: Full=ZIM motif family protein {ECO:0000313|EMBL:ACG40443.1}; SubName: Full=ZIM transcription factor {ECO:0000313|EMBL:AIB05493.1};	--	GO:0005634,nucleus; GO:0003714,transcription corepressor activity; GO:1903507,negative regulation of nucleic acid-templated transcription; GO:0031347,regulation of defense response; GO:2000022,regulation of jasmonic acid mediated signaling pathway; GO:0006355,regulation of transcription, DNA-templated; GO:0009611,response to wounding; GO:0006351,transcription, DNA-templated	Divergent CCT motif

## Sheet: L_vs_M
Supplementary Table 7 The DEGs annotated to the plant hormone signal transduction pathway of L_vs_M
id	JN738-1_fpkm	JN738-2_fpkm	JN738-3_fpkm	XY335-1_fpkm	XY335-2_fpkm	XY335-3_fpkm	JN738-1_count	JN738-2_count	JN738-3_count	XY335-1_count	XY335-2_count	XY335-3_count	FoldChange	log2FoldChange	pvalue	padj	regulated	chr	start	end	strand	gene_name	gene_description	KEGG	NR	Swissprot	Tremble	KOG	GO	Pfam
gene-crr1	2.14	3.28	2.13	14.61	14.14	12.65	30	49	31	208	194	182	0.176	-2.505	1.33182e-35	2.77004e-34	down	NC_024460.2	2078887	2079654	-	crr1	--	K14492 two-component response regulator ARR-A family | (RefSeq) crr1; cytokinin response regulator 1 (A)	cytokinin response regulator 1 [Zea mays]	RecName: Full=Two-component response regulator ORR6 {ECO:0000305}; AltName: Full=Type A response regulator 6 {ECO:0000303|PubMed:16472405}; Short=OsRR6 {ECO:0000303|PubMed:16472405};	SubName: Full=Cytokinin response regulator1 {ECO:0000313|EMBL:ONM12228.1};	GATA-4/5/6 transcription factors	GO:0005622,intracellular; GO:0009736,cytokinin-activated signaling pathway; GO:0000160,phosphorelay signal transduction system; GO:0006355,regulation of transcription, DNA-templated; GO:0006351,transcription, DNA-templated	Pre-mRNA cleavage complex II protein Clp1
gene-GH3	0.86	0.71	0.37	2.48	2.31	2.23	33	29	15	97	87	88	0.266	-1.913	1.33734e-12	9.92153e-12	down	NC_024460.2	215957452	215959692	-	GH3	--	K14487 auxin responsive GH3 gene family | (RefSeq) GH3; indole-3-acetic acid amido synthetase (A)	indole-3-acetic acid amido synthetase [Zea mays]	RecName: Full=Probable indole-3-acetic acid-amido synthetase GH3.8; EC=6.3.2.-; AltName: Full=Auxin-responsive GH3-like protein 8; Short=OsGH3-8;	SubName: Full=Indole-3-acetic acid amido synthetase {ECO:0000313|EMBL:ONM24922.1};	--	GO:0016874,ligase activity	--
gene-glk1	0.32	0.43	0.28	0.65	1.23	0.62	11	16	10	23	42	22	0.396	-1.336	0.00235547	0.00609696	down	NC_024467.2	2407996	2410456	-	glk1	--	K14491 two-component response regulator ARR-B family | (RefSeq) predicted protein (A)	G2-like 1 [Zea mays]	RecName: Full=Probable transcription factor GLK1; AltName: Full=Golden2-like protein 1; Short=OsGLK1;	SubName: Full=Putative transcription factor ZmGLK1 {ECO:0000313|EMBL:AAK50392.1};	--	GO:0005634,nucleus; GO:0003677,DNA binding; GO:0010638,positive regulation of organelle organization; GO:0045893,positive regulation of transcription, DNA-templated; GO:0006351,transcription, DNA-templated	Myb-like DNA-binding domain
gene-gpm925	9.77	7.02	8.91	30.19	39.11	38.47	155	119	147	487	608	627	0.229	-2.126	1.13553e-65	4.63553e-64	down	NC_024459.2	248529805	248530674	+	gpm925	--	K13464 jasmonate ZIM domain-containing protein | (RefSeq) gpm925; uncharacterized protein LOC100284894 (A)	uncharacterized protein LOC100284894 [Zea mays]	RecName: Full=Protein TIFY 11e {ECO:0000305}; Short=OsTIFY11e {ECO:0000303|PubMed:19618278}; AltName: Full=Jasmonate ZIM domain-containing protein 13 {ECO:0000305}; Short=OsJAZ13 {ECO:0000303|PubMed:19618278};	SubName: Full=TIFY9 {ECO:0000313|EMBL:AND66093.1}; SubName: Full=ZIM motif family protein {ECO:0000313|EMBL:ACG42158.1}; SubName: Full=ZIM transcription factor {ECO:0000313|EMBL:AIB04472.1};	--	GO:0005634,nucleus; GO:0003714,transcription corepressor activity; GO:1903507,negative regulation of nucleic acid-templated transcription; GO:0031347,regulation of defense response; GO:2000022,regulation of jasmonic acid mediated signaling pathway; GO:0006355,regulation of transcription, DNA-templated; GO:0009611,response to wounding; GO:0006351,transcription, DNA-templated	Divergent CCT motif
gene-LOC100194069	1.22	0.94	0.67	0	0	0	63	52	36	0	0	0	257.056	8.006	6.23341e-11	4.05184e-10	up	NC_024465.2	175371149	175375763	-	LOC100194069	--	K14500 BR-signaling kinase [EC:2.7.11.1] | (RefSeq) probable serine/threonine-protein kinase At5g41260 (A)	ARM repeat superfamily protein isoform X1 [Zea mays]	RecName: Full=Probable sphingolipid transporter spinster homolog 3;	SubName: Full=ARM repeat superfamily protein {ECO:0000313|EMBL:ONM60108.1};	Sugar transporter/spinster transmembrane protein	GO:0016021,integral component of membrane; GO:0005743,mitochondrial inner membrane; GO:0006869,lipid transport; GO:0055085,transmembrane transport	--
gene-LOC100216792	1.61	1.4	1.98	1	0.48	0.65	82	76	105	52	24	34	2.245	1.167	1.00194e-05	3.75876e-05	up	NC_024463.2	12694666	12700873	-	LOC100216792	--	K14513 ethylene-insensitive protein 2 | (RefSeq) protein ETHYLENE-INSENSITIVE 2-like (A)	unknown [Zea mays]	RecName: Full=Protein ETHYLENE-INSENSITIVE 2 {ECO:0000305}; Short=OsEIN2 {ECO:0000303|PubMed:15047876}; AltName: Full=Protein MAO HUZI 7 {ECO:0000303|PubMed:23718947};	SubName: Full=Uncharacterized protein {ECO:0000313|EMBL:ACF82358.1};	Mn2+ and Fe2+ transporters of the NRAMP family	GO:0016021,integral component of membrane; GO:0005622,intracellular; GO:0046873,metal ion transmembrane transporter activity; GO:0009873,ethylene-activated signaling pathway; GO:0010104,regulation of ethylene-activated signaling pathway	Natural resistance-associated macrophage protein
gene-LOC100217012	0.42	0.28	0.57	0.09	0.12	0	14	10	20	3	4	0	5.876	2.555	0.0014199	0.00382657	up	NC_024463.2	85457684	85460595	+	LOC100217012	--	K13413 mitogen-activated protein kinase kinase 4/5 [EC:2.7.12.2] | (RefSeq) mitogen-activated protein kinase kinase 5-like (A)	putative protein of unknown function (DUF640) domain family protein isoform X1 [Zea mays]	RecName: Full=Protein G1-like2;	SubName: Full=Uncharacterized protein {ECO:0000313|EMBL:ACF82777.1};	--	GO:0005634,nucleus; GO:0003677,DNA binding; GO:0009299,mRNA transcription; GO:0007275,multicellular organism development; GO:0090698,post-embryonic plant morphogenesis; GO:0006355,regulation of transcription, DNA-templated; GO:0009416,response to light stimulus	Protein of unknown function (DUF640)
gene-LOC100272504	6.39	6.4	6.01	13.05	12.76	15.15	318	340	311	660	622	774	0.442	-1.179	5.17835e-40	1.21197e-38	down	NC_024464.2	164331209	164336624	+	LOC100272504	--	K14484 auxin-responsive protein IAA | (RefSeq) auxin-responsive protein IAA18 (A)	uncharacterized protein LOC100272504 isoform X1 [Zea mays]	RecName: Full=Auxin-responsive protein IAA18; AltName: Full=Indoleacetic acid-induced protein 18;	RecName: Full=Auxin-responsive protein {ECO:0000256|RuleBase:RU004549};	--	GO:0005634,nucleus; GO:0009734,auxin-activated signaling pathway; GO:0006355,regulation of transcription, DNA-templated; GO:0009733,response to auxin; GO:0006351,transcription, DNA-templated	AUX/IAA family
gene-LOC100274216	5.42	5.74	5.4	10.07	10.57	12.1	136	154	141	257	260	312	0.487	-1.038	1.13803e-15	1.03268e-14	down	NC_024463.2	4703696	4705072	+	LOC100274216	--	K14493 gibberellin receptor GID1 [EC:3.-.-.-] | (RefSeq) GID1b-1; hypothetical protein (A)	uncharacterized protein LOC100274216 [Zea mays]	RecName: Full=Probable carboxylesterase 15; AltName: Full=AtCXE15; EC=3.1.1.1;	SubName: Full=Putative carboxylesterase 15 {ECO:0000313|EMBL:AQK62447.1};	Arylacetamide deacetylase	GO:0052689,carboxylic ester hydrolase activity; GO:0016787,hydrolase activity; GO:0009056,catabolic process	Steryl acetyl hydrolase
gene-LOC100275133	0	0	0.18	0.36	0.25	1.62	0	0	3	6	4	27	0.076	-3.71	0.00116598	0.00320453	down	NC_024459.2	30342333	30344304	+	LOC100275133	--	K13464 jasmonate ZIM domain-containing protein | (RefSeq) putative tify domain/CCT motif transcription factor family protein (A)	putative tify domain/CCT motif transcription factor family protein [Zea mays]	RecName: Full=Protein TIFY 10b {ECO:0000305};	SubName: Full=PnFL-2 {ECO:0000313|EMBL:ACG25697.1};	--	GO:0006355,regulation of transcription, DNA-templated; GO:0006351,transcription, DNA-templated	tify domain
gene-LOC100279519	1.43	1.27	1.4	2.92	2.87	2.74	56	53	57	116	110	110	0.463	-1.111	2.55602e-08	1.30095e-07	down	NC_024462.2	712321	714462	-	LOC100279519	--	K14494 DELLA protein | (RefSeq) DELLA protein GAI (A)	uncharacterized protein LOC100279519 [Zea mays]	RecName: Full=Scarecrow-like protein 9; Short=AtSCL9; AltName: Full=GRAS family protein 13; Short=AtGRAS-13;	SubName: Full=GRAS transcription factor {ECO:0000313|EMBL:AIB04443.1}; Flags: Fragment;	--	GO:0005634,nucleus; GO:0003700,DNA-binding transcription factor activity; GO:0043565,sequence-specific DNA binding; GO:0006355,regulation of transcription, DNA-templated; GO:0006351,transcription, DNA-templated	GRAS domain family
gene-LOC100280136	7.61	8.23	7.41	14.52	17.02	16.03	493	570	499	957	1081	1067	0.471	-1.087	2.67738e-49	7.95449e-48	down	NC_024463.2	50795530	50799335	+	LOC100280136	--	K14486 auxin response factor | (RefSeq) ARF1; auxin response factor 7-like (A)	auxin response factor 16 isoform X1 [Zea mays]	RecName: Full=Auxin response factor 18; AltName: Full=OsARF10;	RecName: Full=Auxin response factor {ECO:0000256|RuleBase:RU004561};	--	GO:0005634,nucleus; GO:0003677,DNA binding; GO:0009734,auxin-activated signaling pathway; GO:0006355,regulation of transcription, DNA-templated; GO:0006351,transcription, DNA-templated	AUX/IAA family
gene-LOC100280297	1.03	0.44	0.99	0.09	0.14	0.14	44	20	44	4	6	6	6.351	2.667	3.68161e-07	1.65199e-06	up	NC_024466.2	124866889	124869473	+	LOC100280297	--	K14487 auxin responsive GH3 gene family | (RefSeq) uncharacterized protein LOC100280297 (A)	Indole-3-acetic acid-amido synthetase GH3.6 [Zea mays]	RecName: Full=Probable indole-3-acetic acid-amido synthetase GH3.4; EC=6.3.2.-; AltName: Full=Auxin-responsive GH3-like protein 4; Short=OsGH3-4;	SubName: Full=Indole-3-acetic acid-amido synthetase GH3.6 {ECO:0000313|EMBL:AQK94611.1};	--	GO:0016874,ligase activity; GO:0009733,response to auxin; GO:0009416,response to light stimulus	GH3 auxin-responsive promoter
gene-LOC100281108	10.81	11.91	10.47	19.8	25.49	26.67	299	352	301	557	691	758	0.444	-1.171	4.88547e-30	8.46034e-29	down	NC_024459.2	279603784	279605512	+	LOC100281108	--	K13422 transcription factor MYC2 | (RefSeq) transcription factor MYC2 (A)	helix-loop-helix DNA-binding domain containing protein [Zea mays]	RecName: Full=Transcription factor BHLH148 {ECO:0000305}; AltName: Full=Basic helix-loop-helix protein 148 {ECO:0000303|PubMed:20472752}; Short=OsbHLH148 {ECO:0000303|PubMed:20472752}; AltName: Full=bHLH transcription factor bHLH148 {ECO:0000305};	SubName: Full=Helix-loop-helix DNA-binding domain containing protein {ECO:0000313|EMBL:ONM09045.1};	--	GO:0005634,nucleus; GO:0003677,DNA binding; GO:0046983,protein dimerization activity; GO:0006355,regulation of transcription, DNA-templated; GO:0009414,response to water deprivation; GO:0006351,transcription, DNA-templated	Helix-loop-helix DNA-binding domain
gene-LOC100281912	0.33	0.25	0.26	2.78	2.55	2.75	6	5	5	52	46	52	0.1	-3.322	4.74515e-13	3.62361e-12	down	NC_024459.2	17147076	17148330	+	LOC100281912	--	K13464 jasmonate ZIM domain-containing protein | (RefSeq) pnFL-2 (A)	unknown [Zea mays]	RecName: Full=Protein TIFY 11c {ECO:0000305}; Short=OsTIFY11c {ECO:0000303|PubMed:19618278}; AltName: Full=Jasmonate ZIM domain-containing protein 11 {ECO:0000305}; Short=OsJAZ11 {ECO:0000303|PubMed:19618278}; AltName: Full=OsJAZ2;	SubName: Full=Protein TIFY 10B {ECO:0000313|EMBL:ONL94251.1};	--	GO:0005634,nucleus; GO:0003714,transcription corepressor activity; GO:1903507,negative regulation of nucleic acid-templated transcription; GO:0031347,regulation of defense response; GO:2000022,regulation of jasmonic acid mediated signaling pathway; GO:0006355,regulation of transcription, DNA-templated; GO:0009611,response to wounding; GO:0006351,transcription, DNA-templated	Divergent CCT motif
gene-LOC100283151	93.44	90.1	85.34	199.86	199.19	219.57	1489	1534	1414	3239	3111	3595	0.418	-1.258	4.07963e-152	5.94353e-150	down	NC_024459.2	17156210	17157083	+	LOC100283151	--	K13464 jasmonate ZIM domain-containing protein | (RefSeq) ZIM motif family protein (A)	ZIM motif family protein [Zea mays]	RecName: Full=Protein TIFY 11b {ECO:0000305}; Short=OsTIFY11b {ECO:0000303|PubMed:19618278}; AltName: Full=Jasmonate ZIM domain-containing protein 10 {ECO:0000305}; Short=OsJAZ10 {ECO:0000303|PubMed:19618278}; AltName: Full=OsJAZ4 {ECO:0000303|PubMed:23320078};	SubName: Full=TIFY4 {ECO:0000313|EMBL:AND66088.1}; SubName: Full=ZIM motif family protein {ECO:0000313|EMBL:ONL94252.1}; SubName: Full=ZIM transcription factor {ECO:0000313|EMBL:AIB05539.1}; Flags: Fragment;	--	GO:0005634,nucleus; GO:0003714,transcription corepressor activity; GO:1903507,negative regulation of nucleic acid-templated transcription; GO:0031347,regulation of defense response; GO:2000022,regulation of jasmonic acid mediated signaling pathway; GO:0006355,regulation of transcription, DNA-templated; GO:0009611,response to wounding; GO:0006351,transcription, DNA-templated	Divergent CCT motif
gene-LOC100283946	0.59	0.65	0.45	0	0	0	29	34	23	0	0	0	145.908	7.189	9.55723e-09	5.09291e-08	up	NC_024467.2	24955429	24958122	+	LOC100283946	--	K14494 DELLA protein | (RefSeq) DELLA protein SLR1-like (A)	ATP synthase D chain, mitochondrial [Zea mays]	RecName: Full=Protein DWARF AND LOW-TILLERING {ECO:0000303|PubMed:19220793}; AltName: Full=GRAS family protein 32 {ECO:0000303|PubMed:15316287}; Short=OsGRAS-32 {ECO:0000303|PubMed:15316287};	SubName: Full=Scarecrow-like protein 28 {ECO:0000313|EMBL:AQL02432.1};	--	GO:0005634,nucleus; GO:0003700,DNA-binding transcription factor activity; GO:0043565,sequence-specific DNA binding; GO:0009742,brassinosteroid mediated signaling pathway; GO:1900459,positive regulation of brassinosteroid mediated signaling pathway; GO:0006355,regulation of transcription, DNA-templated; GO:0006351,transcription, DNA-templated	GRAS domain family
gene-LOC100284582	29.28	28.67	25.96	60.05	60.76	59	908	950	837	1894	1847	1880	0.449	-1.155	1.21046e-102	9.28602e-101	down	NC_024463.2	215861812	215871643	-	LOC100284582	--	K14432 ABA responsive element binding factor | (RefSeq) bZIP transcription factor ABI5 (A)	ABSCISIC ACID-INSENSITIVE 5-like protein 5 [Zea mays]	RecName: Full=bZIP transcription factor 23 {ECO:0000305}; Short=OsBZIP23 {ECO:0000303|PubMed:18931143}; AltName: Full=ABRE-binding factor 2 {ECO:0000305}; Short=OsABF2 {ECO:0000303|PubMed:18315698}; AltName: Full=Abscisic acid responsive elements-binding factor 1 {ECO:0000305}; Short=OsAREB1 {ECO:0000303|PubMed:19947981};	SubName: Full=ABSCISIC ACID-INSENSITIVE 5-like protein 5 {ECO:0000313|EMBL:AQK75181.1};	--	GO:0005634,nucleus; GO:0003677,DNA binding; GO:0003700,DNA-binding transcription factor activity; GO:0009738,abscisic acid-activated signaling pathway; GO:0009651,response to salt stress; GO:0009414,response to water deprivation; GO:0006351,transcription, DNA-templated	Basic region leucine zipper
gene-LOC100284736	30.01	31.11	26.57	68.51	74.84	77.64	678	751	624	1574	1657	1802	0.382	-1.388	5.00379e-101	3.7393e-99	down	NC_024466.2	53994131	53995371	+	LOC100284736	--	K14504 xyloglucan:xyloglucosyl transferase TCH4 [EC:2.4.1.207] | (RefSeq) xyloglucan endotransglucosylase/hydrolase protein 23 precursor (A)	xyloglucan endotransglucosylase/hydrolase protein 23 precursor [Zea mays]	RecName: Full=Xyloglucan endotransglucosylase/hydrolase protein 22; Short=At-XTH22; Short=XTH-22; EC=2.4.1.207; AltName: Full=Touch protein 4; Flags: Precursor;	RecName: Full=Xyloglucan endotransglucosylase/hydrolase {ECO:0000256|RuleBase:RU361120}; EC=2.4.1.207 {ECO:0000256|RuleBase:RU361120};	--	GO:0048046,apoplast; GO:0005618,cell wall; GO:0005794,Golgi apparatus; GO:0004553,hydrolase activity, hydrolyzing O-glycosyl compounds; GO:0016762,xyloglucan:xyloglucosyl transferase activity; GO:0042546,cell wall biogenesis; GO:0009664,plant-type cell wall organization; GO:0009733,response to auxin; GO:0009741,response to brassinosteroid; GO:0009409,response to cold; GO:0009408,response to heat;…	Xyloglucan endo-transglycosylase (XET) C-terminus
gene-LOC100284979	11.02	12.19	10.13	49.11	52.6	62.62	137	162	131	621	641	800	0.195	-2.356	3.67028e-95	2.52312e-93	down	NC_024459.2	248522796	248523477	+	LOC100284979	--	K13464 jasmonate ZIM domain-containing protein | (RefSeq) ZIM motif family protein (A)	ZIM motif family protein [Zea mays]	RecName: Full=Protein TIFY 11e {ECO:0000305}; Short=OsTIFY11e {ECO:0000303|PubMed:19618278}; AltName: Full=Jasmonate ZIM domain-containing protein 13 {ECO:0000305}; Short=OsJAZ13 {ECO:0000303|PubMed:19618278};	SubName: Full=TIFY10 {ECO:0000313|EMBL:AND66094.1}; SubName: Full=ZIM motif family protein {ECO:0000313|EMBL:ACG44897.1}; SubName: Full=ZIM transcription factor {ECO:0000313|EMBL:AIB05188.1};	--	GO:0005634,nucleus; GO:0003714,transcription corepressor activity; GO:1903507,negative regulation of nucleic acid-templated transcription; GO:0031347,regulation of defense response; GO:2000022,regulation of jasmonic acid mediated signaling pathway; GO:0006355,regulation of transcription, DNA-templated; GO:0009611,response to wounding; GO:0006351,transcription, DNA-templated	Divergent CCT motif
gene-LOC100285223	0.47	0.85	0.87	1.21	1.59	1.69	13	25	25	34	43	48	0.47	-1.088	0.0015338	0.00411049	down	NC_024466.2	152339070	152343279	+	LOC100285223	--	K14497 protein phosphatase 2C [EC:3.1.3.16] | (RefSeq) protein phosphatase 2C ABI1 (A)	orphans transcription factor, partial [Zea mays]	RecName: Full=Probable protein phosphatase 2C 8; Short=OsPP2C08; EC=3.1.3.16;	SubName: Full=2C-type protein phosphatase protein {ECO:0000313|EMBL:AIG52100.1}; SubName: Full=Protein phosphatase 2C 37 {ECO:0000313|EMBL:AQK97058.1};	Serine/threonine protein phosphatase	GO:0046872,metal ion binding; GO:0004722,protein serine/threonine phosphatase activity	Protein phosphatase 2C
gene-LOC100285798	20.52	21.33	17.86	56.12	57.95	62.44	516	573	467	1435	1428	1613	0.326	-1.618	2.20471e-122	2.17458e-120	down	NC_024464.2	150602438	150603816	+	LOC100285798	--	K14493 gibberellin receptor GID1 [EC:3.-.-.-] | (RefSeq) GID1b-1; hypothetical protein (A)	hsr203J [Zea mays]	RecName: Full=Probable carboxylesterase 17; AltName: Full=AtCXE17; EC=3.1.1.1;	SubName: Full=Putative carboxylesterase 17 {ECO:0000313|EMBL:AQK85942.1};	Arylacetamide deacetylase	GO:0052689,carboxylic ester hydrolase activity; GO:0016787,hydrolase activity; GO:0009056,catabolic process	alpha/beta hydrolase fold
gene-LOC100304433	0.46	0.37	0.46	0.93	1.11	0.64	29	25	30	59	68	41	0.468	-1.096	0.000244477	0.000753259	down	NC_024459.2	202456326	202462165	+	LOC100304433	--	K14506 jasmonic acid-amino synthetase [EC:6.3.2.52] | (RefSeq) uncharacterized LOC109115461 (A)	hypothetical protein [Zea mays]	--	SubName: Full=Uncharacterized protein {ECO:0000313|EMBL:ONM03686.1, ECO:0000313|EnsemblPlants:Zm00001d031807_P005};	--	--	Protein of unknown function, DUF547
gene-LOC100383362	0.22	0.3	0.38	0.07	0	0.05	9	13	16	3	0	2	7.126	2.833	0.00163382	0.00435649	up	NC_024465.2	89722160	89725491	-	LOC100383362	--	K13415 protein brassinosteroid insensitive 1 [EC:2.7.10.1 2.7.11.1] | (RefSeq) systemin receptor SR160-like (A)	putative leucine-rich repeat receptor-like protein kinase family protein [Zea mays]	RecName: Full=Receptor kinase-like protein Xa21 {ECO:0000303|Ref.1}; EC=2.7.11.1 {ECO:0000255|PROSITE-ProRule:PRU00159, ECO:0000269|PubMed:11927577}; Contains: RecName: Full=Receptor kinase-like protein Xa21, processed {ECO:0000250|UniProtKB:Q2R2D5}; Flags: Precursor;	SubName: Full=Uncharacterized protein {ECO:0000313|EMBL:ACN33891.1};	--	GO:0005789,endoplasmic reticulum membrane; GO:0016021,integral component of membrane; GO:0005634,nucleus; GO:0005886,plasma membrane; GO:0005524,ATP binding; GO:0004674,protein serine/threonine kinase activity; GO:0006952,defense response; GO:0031349,positive regulation of defense response; GO:1900426,positive regulation of defense response to bacterium; GO:0046777,protein autophosphorylation	ABC1 family
gene-LOC100383809	0.52	0.37	0.69	1.13	1.2	1.44	37	28	51	81	83	105	0.405	-1.306	1.50007e-07	7.01862e-07	down	NC_024459.2	20843442	20851048	-	LOC100383809	--	K14509 ethylene receptor [EC:2.7.13.-] | (RefSeq) uncharacterized LOC100383809 isoform X1 (A)	Ethylene response sensor 1 [Zea mays]	RecName: Full=Probable ethylene response sensor 1 {ECO:0000305}; Short=OsERS1 {ECO:0000303|PubMed:16891544}; EC=2.7.13.3 {ECO:0000305}; AltName: Full=Ethylene response factor 1 {ECO:0000303|PubMed:16891544};	SubName: Full=Ethylene response sensor 1 {ECO:0000313|EMBL:ONL94500.1};	Sensory transduction histidine kinase	GO:0005789,endoplasmic reticulum membrane; GO:0016021,integral component of membrane; GO:0005524,ATP binding; GO:0046872,metal ion binding; GO:0000155,phosphorelay sensor kinase activity; GO:0009873,ethylene-activated signaling pathway	Histidine kinase-, DNA gyrase B-, and HSP90-like ATPase
gene-LOC100502249	0.17	0.12	0.16	0.41	0.55	0.41	4	3	4	10	13	10	0.312	-1.68	0.0205926	0.0430957	down	NC_024465.2	87252345	87253661	+	LOC100502249	--	K14493 gibberellin receptor GID1 [EC:3.-.-.-] | (RefSeq) GID1b-2; hypothetical protein (A)	uncharacterized protein LOC100502249 [Zea mays]	RecName: Full=Probable carboxylesterase 15; AltName: Full=AtCXE15; EC=3.1.1.1;	SubName: Full=Uncharacterized protein {ECO:0000313|EMBL:ACR37878.1};	Arylacetamide deacetylase	GO:0052689,carboxylic ester hydrolase activity; GO:0016787,hydrolase activity; GO:0009056,catabolic process	Steryl acetyl hydrolase
gene-LOC100502433	4.22	4.66	4.28	10.94	9.7	9.7	316	373	333	833	712	746	0.418	-1.259	6.45247e-52	2.03304e-50	down	NC_024460.2	6636839	6642545	+	LOC100502433	--	K14431 transcription factor TGA | (RefSeq) putative bZIP transcription factor superfamily protein (A)	putative bZIP transcription factor superfamily protein isoform X1 [Zea mays]	RecName: Full=Transcription factor TGAL6 {ECO:0000305}; AltName: Full=bZIP transcription factor 37 {ECO:0000303|PubMed:18065552}; Short=OsbZIP37 {ECO:0000303|PubMed:18065552};	SubName: Full=Uncharacterized protein {ECO:0000313|EMBL:ACR38498.1};	--	GO:0005634,nucleus; GO:0003700,DNA-binding transcription factor activity; GO:0043565,sequence-specific DNA binding; GO:0006952,defense response; GO:0006351,transcription, DNA-templated	Basic region leucine zipper
gene-LOC103628579	3.72	1.89	3.58	0.94	1.19	1.55	35	19	35	9	11	15	2.392	1.258	0.00430572	0.0105541	up	NC_024463.2	156735938	156743891	-	LOC103628579	--	K14431 transcription factor TGA | (RefSeq) bZIP113; putative bZIP transcription factor superfamily protein isoform X1 (A)	transcription factor TGAL6 [Zea mays]	RecName: Full=Transcription factor TGAL6 {ECO:0000305}; AltName: Full=bZIP transcription factor 37 {ECO:0000303|PubMed:18065552}; Short=OsbZIP37 {ECO:0000303|PubMed:18065552};	SubName: Full=Transcription factor TGA4 {ECO:0000313|EMBL:AQK70470.1};	--	GO:0005634,nucleus; GO:0003700,DNA-binding transcription factor activity; GO:0043565,sequence-specific DNA binding; GO:0006952,defense response; GO:0006351,transcription, DNA-templated	--
gene-LOC103630352	21.58	23.7	21.34	87.43	85.15	88.56	427	501	439	1759	1651	1800	0.246	-2.025	1.07983e-232	3.46419e-230	down	NC_024464.2	150598269	150599353	+	LOC103630352	--	K14493 gibberellin receptor GID1 [EC:3.-.-.-] | (RefSeq) GID1b-1; hypothetical protein (A)	probable carboxylesterase 15 [Zea mays]	RecName: Full=Probable carboxylesterase 6; AltName: Full=AtCXE6; EC=3.1.1.1;	SubName: Full=Putative carboxylesterase 17 {ECO:0000313|EMBL:AQK85941.1};	Arylacetamide deacetylase	GO:0052689,carboxylic ester hydrolase activity; GO:0016787,hydrolase activity; GO:0009056,catabolic process	Carboxylesterase family
gene-LOC103630560	0.26	0.09	0.22	0.92	0.99	0.38	8	3	7	29	30	12	0.238	-2.074	0.000228075	0.000706078	down	NC_024464.2	160899940	160901634	+	LOC103630560	--	K14494 DELLA protein | (RefSeq) hypothetical protein (A)	scarecrow-like protein 32 [Zea mays]	RecName: Full=Scarecrow-like protein 32; Short=AtSCL32; AltName: Full=GRAS family protein 18; Short=AtGRAS-18;	SubName: Full=Scarecrow-like protein 32 {ECO:0000313|EMBL:AQK87025.1};	--	GO:0005634,nucleus; GO:0003700,DNA-binding transcription factor activity; GO:0043565,sequence-specific DNA binding; GO:0006355,regulation of transcription, DNA-templated; GO:0006351,transcription, DNA-templated	GRAS domain family
gene-LOC103631967	0.37	0.34	0.14	1.15	1.49	1.28	10	10	4	32	40	36	0.208	-2.265	3.81751e-07	1.70742e-06	down	NC_024465.2	7452836	7454334	-	LOC103631967	--	K14493 gibberellin receptor GID1 [EC:3.-.-.-] | (RefSeq) GLP1; GLP1 GID1-like protein (A)	probable carboxylesterase 15 [Zea mays]	RecName: Full=Probable carboxylesterase 15; AltName: Full=AtCXE15; EC=3.1.1.1;	SubName: Full=Putative carboxylesterase 15 {ECO:0000313|EMBL:ONM51451.1};	Arylacetamide deacetylase	GO:0052689,carboxylic ester hydrolase activity; GO:0016787,hydrolase activity; GO:0009056,catabolic process	Carboxylesterase family
gene-LOC103633580	0.41	0.51	0.67	2.17	1.64	1.72	16	21	27	85	62	68	0.279	-1.843	3.5191e-10	2.15143e-09	down	NC_024465.2	179471219	179473334	-	LOC103633580	--	K14514 ethylene-insensitive protein 3 | (RefSeq) protein ETHYLENE INSENSITIVE 3 (A)	protein ETHYLENE INSENSITIVE 3 [Zea mays]	RecName: Full=Protein ETHYLENE INSENSITIVE 3;	SubName: Full=EIL transcription factor {ECO:0000313|EMBL:AIB05505.1}; Flags: Fragment;	--	GO:0005634,nucleus; GO:0003700,DNA-binding transcription factor activity; GO:0044212,transcription regulatory region DNA binding; GO:0000976,transcription regulatory region sequence-specific DNA binding; GO:0071281,cellular response to iron ion; GO:0042742,defense response to bacterium; GO:0009873,ethylene-activated signaling pathway; GO:0006355,regulation of transcription, DNA-templated; GO:0009…	Protein of unknown function (DUF2841)
gene-LOC103634387	0.97	1.16	1.38	0	0	0.03	29	37	43	0	0	1	94.813	6.567	1.06933e-07	5.07728e-07	up	NC_024465.2	170723712	170725349	+	LOC103634387	--	K14494 DELLA protein | (RefSeq) DELLA protein RGL2 isoform X2 (A)	nodulation-signaling pathway 1 protein [Zea mays]	RecName: Full=Nodulation-signaling pathway 1 protein;	SubName: Full=Scarecrow-like protein 29 {ECO:0000313|EMBL:ONM59570.1};	--	GO:0005634,nucleus; GO:0042446,hormone biosynthetic process; GO:0009877,nodulation; GO:2000032,regulation of secondary shoot formation; GO:0006355,regulation of transcription, DNA-templated; GO:0006351,transcription, DNA-templated	GRAS domain family
gene-LOC103634643	4.72	4.85	5.53	0.2	0.19	0.28	232	255	283	10	9	14	21.851	4.45	7.76774e-55	2.57519e-53	up	NC_024466.2	987704	992232	-	LOC103634643	--	K14484 auxin-responsive protein IAA | (RefSeq) auxin-responsive protein IAA4 isoform X1 (A)	auxin-responsive protein IAA4 isoform X1 [Zea mays]	RecName: Full=Auxin-responsive protein IAA4; AltName: Full=Indoleacetic acid-induced protein 4;	RecName: Full=Auxin-responsive protein {ECO:0000256|RuleBase:RU004549};	--	GO:0005634,nucleus; GO:0009734,auxin-activated signaling pathway; GO:0006355,regulation of transcription, DNA-templated; GO:0006351,transcription, DNA-templated	AUX/IAA family
gene-LOC103635029	7.97	8.52	8.32	15.42	16.01	16.7	801	915	870	1577	1578	1725	0.496	-1.011	7.88737e-74	3.80126e-72	down	NC_024466.2	30866021	30875545	-	LOC103635029	--	K14491 two-component response regulator ARR-B family | (RefSeq) two-component response regulator ORR24 (A)	uncharacterized protein LOC103635029 [Zea mays]	RecName: Full=Two-component response regulator ORR24 {ECO:0000305}; AltName: Full=OsRRB2 {ECO:0000303|PubMed:16891544};	SubName: Full=Ubiquitin carrier protein 7 {ECO:0000313|EMBL:AQK91238.1};	GATA-4/5/6 transcription factors	GO:0005634,nucleus; GO:0003677,DNA binding; GO:0003700,DNA-binding transcription factor activity; GO:0009736,cytokinin-activated signaling pathway; GO:0000160,phosphorelay signal transduction system; GO:0006351,transcription, DNA-templated	Response regulator receiver domain
gene-LOC103635803	1.4	2.86	2.6	0	0	0	16	35	31	0	0	0	138.405	7.113	1.85937e-08	9.61937e-08	up	NC_024466.2	122813161	122814068	-	LOC103635803	--	K14498 serine/threonine-protein kinase SRK2 [EC:2.7.11.1] | (RefSeq) serine/threonine-protein kinase SAPK10 (A)	serine/threonine-protein kinase SAPK10 [Zea mays]	RecName: Full=Serine/threonine-protein kinase SAPK10; EC=2.7.11.1; AltName: Full=Osmotic stress/abscisic acid-activated protein kinase 10; AltName: Full=stress-activated protein kinase 10 {ECO:0000303|Ref.2}; Short=OsSAPK10 {ECO:0000303|Ref.2};	SubName: Full=Uncharacterized protein {ECO:0000313|EMBL:AQK97401.1, ECO:0000313|EnsemblPlants:Zm00001d011604_P069};	Serine/threonine protein kinase	GO:0005737,cytoplasm; GO:0005634,nucleus; GO:0005524,ATP binding; GO:0004674,protein serine/threonine kinase activity; GO:0009738,abscisic acid-activated signaling pathway; GO:0035556,intracellular signal transduction; GO:0006468,protein phosphorylation	--
gene-LOC103638799	4.51	3.81	2.91	0	0	0	241	218	162	0	0	0	1056.12	10.045	3.344e-17	3.30036e-16	up	NC_024467.2	104439409	104448749	-	LOC103638799	--	K14491 two-component response regulator ARR-B family | (RefSeq) two-component response regulator ORR25 isoform X1 (A)	two-component response regulator ORR25 isoform X1 [Zea mays]	RecName: Full=Two-component response regulator ORR24 {ECO:0000305}; AltName: Full=OsRRB2 {ECO:0000303|PubMed:16891544};	SubName: Full=Putative two-component response regulator family protein {ECO:0000313|EMBL:AQL04977.1};	GATA-4/5/6 transcription factors	GO:0005634,nucleus; GO:0003677,DNA binding; GO:0003700,DNA-binding transcription factor activity; GO:0009736,cytokinin-activated signaling pathway; GO:0000160,phosphorelay signal transduction system; GO:0006351,transcription, DNA-templated	--
gene-LOC103640273	1.74	1.47	0.85	0.44	0.42	0.56	51	46	26	13	12	17	2.752	1.46	0.000189053	0.000592493	up	NC_024467.2	124861500	124863107	-	LOC103640273	--	K14494 DELLA protein | (RefSeq) LOW QUALITY PROTEIN: DELLA protein SLR1-like (A)	nodulation-signaling pathway 1 protein [Zea mays]	RecName: Full=Nodulation-signaling pathway 1 protein;	SubName: Full=GRAS transcription factor {ECO:0000313|EMBL:AIB05506.1}; SubName: Full=Scarecrow-like protein 29 {ECO:0000313|EMBL:AQL06033.1};	--	GO:0005634,nucleus; GO:0042446,hormone biosynthetic process; GO:0009877,nodulation; GO:2000032,regulation of secondary shoot formation; GO:0006355,regulation of transcription, DNA-templated; GO:0006351,transcription, DNA-templated	GRAS domain family
gene-LOC103641358	2.5	1.04	0.98	0	0	0	27	12	11	0	0	0	85.614	6.42	1.32098e-06	5.54072e-06	up	NC_024468.2	87331118	87331987	+	LOC103641358	--	K14498 serine/threonine-protein kinase SRK2 [EC:2.7.11.1] | (RefSeq) serine/threonine-protein kinase SAPK10 (A)	serine/threonine-protein kinase SAPK10 [Zea mays]	RecName: Full=Serine/threonine-protein kinase SAPK10; EC=2.7.11.1; AltName: Full=Osmotic stress/abscisic acid-activated protein kinase 10; AltName: Full=stress-activated protein kinase 10 {ECO:0000303|Ref.2}; Short=OsSAPK10 {ECO:0000303|Ref.2};	SubName: Full=Uncharacterized protein {ECO:0000313|EMBL:AQK42006.1, ECO:0000313|EnsemblPlants:Zm00001d024775_P003};	Serine/threonine protein kinase	GO:0005737,cytoplasm; GO:0005634,nucleus; GO:0005524,ATP binding; GO:0004674,protein serine/threonine kinase activity; GO:0009738,abscisic acid-activated signaling pathway; GO:0035556,intracellular signal transduction; GO:0006468,protein phosphorylation	Protein tyrosine kinase
gene-LOC103641361	7.93	9.01	8.1	21.32	22.02	21.55	364	442	387	996	991	1017	0.372	-1.428	1.2125e-85	7.23851e-84	down	NC_024468.2	87872802	87875657	+	LOC103641361	--	K12126 phytochrome-interacting factor 3 | (RefSeq) transcription factor APG isoform X2 (A)	transcription factor APG isoform X1 [Zea mays]	RecName: Full=Transcription factor APG; AltName: Full=Basic helix-loop-helix protein 106; Short=OsbHLH106; AltName: Full=Protein ANTAGONIST OF PGL1; AltName: Full=bHLH transcription factor bHLH106;	SubName: Full=Putative HLH DNA-binding domain superfamily protein {ECO:0000313|EMBL:AQK42013.1};	--	GO:0005634,nucleus; GO:0046983,protein dimerization activity; GO:0009742,brassinosteroid mediated signaling pathway; GO:0080113,regulation of seed growth; GO:0006355,regulation of transcription, DNA-templated; GO:0006351,transcription, DNA-templated	Helix-loop-helix DNA-binding domain
gene-LOC103642058	1.59	1.02	1.41	4.56	4.82	4.11	38	26	35	111	113	101	0.286	-1.808	1.45475e-14	1.23504e-13	down	NC_024468.2	143309267	143310579	-	LOC103642058	--	K14488 SAUR family protein | (RefSeq) auxin-responsive protein SAUR71 (A)	auxin-responsive protein SAUR71 [Zea mays]	RecName: Full=Auxin-responsive protein SAUR40 {ECO:0000305}; AltName: Full=Protein SMALL AUXIN UP RNA 40 {ECO:0000303|PubMed:12036261};	SubName: Full=Auxin-responsive protein SAUR71 {ECO:0000313|EMBL:AQK46211.1};	--	GO:0005737,cytoplasm; GO:0009734,auxin-activated signaling pathway; GO:0007275,multicellular organism development; GO:0040008,regulation of growth	Auxin responsive protein
gene-LOC103643781	0.93	1.57	1.08	4.65	6.48	6.42	15	27	18	76	102	106	0.197	-2.341	1.959e-16	1.86058e-15	down	NC_024459.2	263437475	263438355	-	LOC103643781	--	K14488 SAUR family protein | (RefSeq) auxin-responsive protein SAUR71-like (A)	auxin-responsive protein SAUR71 [Zea mays]	RecName: Full=Auxin-responsive protein SAUR40 {ECO:0000305}; AltName: Full=Protein SMALL AUXIN UP RNA 40 {ECO:0000303|PubMed:12036261};	SubName: Full=Putative auxin-induced protein family {ECO:0000313|EMBL:AAT42187.1};	--	GO:0005737,cytoplasm; GO:0009734,auxin-activated signaling pathway; GO:0007275,multicellular organism development; GO:0040008,regulation of growth	Auxin responsive protein
gene-LOC103644213	3.39	4.32	3.48	0.3	0.24	0.04	88	120	94	8	6	1	18.815	4.234	1.97634e-22	2.55573e-21	up	NC_024459.2	295853238	295856849	+	LOC103644213	--	K13464 jasmonate ZIM domain-containing protein | (RefSeq) ZIM4; ZIM motif family protein (A)	protein TIFY 11b [Zea mays]	RecName: Full=Protein TIFY 11b {ECO:0000305}; Short=OsTIFY11b {ECO:0000303|PubMed:19618278}; AltName: Full=Jasmonate ZIM domain-containing protein 10 {ECO:0000305}; Short=OsJAZ10 {ECO:0000303|PubMed:19618278}; AltName: Full=OsJAZ4 {ECO:0000303|PubMed:23320078};	SubName: Full=TIFY11 {ECO:0000313|EMBL:AND66095.1};	--	GO:0005634,nucleus; GO:0003714,transcription corepressor activity; GO:1903507,negative regulation of nucleic acid-templated transcription; GO:0031347,regulation of defense response; GO:2000022,regulation of jasmonic acid mediated signaling pathway; GO:0006355,regulation of transcription, DNA-templated; GO:0009611,response to wounding; GO:0006351,transcription, DNA-templated	Divergent CCT motif
gene-LOC103646147	9.07	8.49	6.94	39.49	37.85	40.21	142	142	113	629	581	647	0.2	-2.319	1.49719e-101	1.13216e-99	down	NC_024460.2	23922111	23922969	-	LOC103646147	--	K14488 SAUR family protein | (RefSeq) uncharacterized LOC103646147 (A)	uncharacterized LOC103646147 [Zea mays]	RecName: Full=Auxin-responsive protein SAUR32 {ECO:0000305}; AltName: Full=Protein ABOLISHED APICAL HOOK MAINTENANCE 1 {ECO:0000303|Ref.6}; AltName: Full=Protein SMALL AUXIN UP RNA 32 {ECO:0000303|PubMed:12036261};	SubName: Full=SAUR11-auxin-responsive SAUR family member {ECO:0000313|EMBL:ONM15451.1};	--	GO:0005737,cytoplasm; GO:0005634,nucleus; GO:0009734,auxin-activated signaling pathway; GO:0007275,multicellular organism development; GO:0040008,regulation of growth; GO:1900140,regulation of seedling development	Auxin responsive protein
gene-LOC103647370	23.7	24.62	23.69	47.37	52.03	51.66	455	505	473	925	979	1019	0.459	-1.123	8.79657e-57	3.06001e-55	down	NC_024460.2	180648852	180649904	+	LOC103647370	--	K14497 protein phosphatase 2C [EC:3.1.3.16] | (RefSeq) probable protein phosphatase 2C 68 isoform 2 (A)	probable protein phosphatase 2C 68 isoform 2 [Zea mays]	RecName: Full=Probable protein phosphatase 2C 68; Short=OsPP2C68; EC=3.1.3.16;	SubName: Full=2C-type protein phosphatase protein 16 {ECO:0000313|EMBL:AIG52062.1}; SubName: Full=Orphans transcription factor {ECO:0000313|EMBL:AIB05889.1}; SubName: Full=Protein phosphatase homolog7 {ECO:0000313|EMBL:ONM21550.1}; Flags: Fragment;	Serine/threonine protein phosphatase	GO:0046872,metal ion binding; GO:0004722,protein serine/threonine phosphatase activity	Protein phosphatase 2C
gene-LOC103647790	0.06	0	0	0.36	0.33	0.15	3	0	0	17	15	7	0.072	-3.787	0.000332304	0.00100076	down	NC_024460.2	215251691	215254222	+	LOC103647790	--	K14494 DELLA protein | (RefSeq) hypothetical protein (A)	protein SHORT-ROOT 1 [Zea mays]	RecName: Full=Protein SHORT-ROOT 1; AltName: Full=OsSHR1;	SubName: Full=GRAS transcription factor {ECO:0000313|EMBL:AIB05763.1}; SubName: Full=Protein SHORT-ROOT {ECO:0000313|EMBL:ONM24797.1}; Flags: Fragment;	--	GO:0005634,nucleus; GO:0003700,DNA-binding transcription factor activity; GO:0043565,sequence-specific DNA binding; GO:0008356,asymmetric cell division; GO:0055072,iron ion homeostasis; GO:0048366,leaf development; GO:0045930,negative regulation of mitotic cell cycle; GO:0009956,radial pattern formation; GO:0006355,regulation of transcription, DNA-templated; GO:0006351,transcription, DNA-templated	GRAS domain family
gene-LOC103650716	9.77	10.13	10.28	18.45	21.33	19.35	287	318	314	551	614	584	0.492	-1.024	3.08028e-30	5.37822e-29	down	NC_024461.2	148848805	148850415	+	LOC103650716	--	K14431 transcription factor TGA | (RefSeq) T27G7.2 (A)	U-box domain-containing protein 14 [Zea mays]	RecName: Full=U-box domain-containing protein 1 {ECO:0000303|PubMed:20971894}; EC=2.3.2.27 {ECO:0000269|PubMed:20971894}; AltName: Full=Plant U-box protein 1 {ECO:0000303|PubMed:20971894}; Short=MtPUB1 {ECO:0000303|PubMed:20971894}; AltName: Full=RING-type E3 ubiquitin transferase PUB1 {ECO:0000305};	SubName: Full=ARM repeat superfamily protein {ECO:0000313|EMBL:ONM34394.1};	FOG: Armadillo/beta-catenin-like repeats	GO:0005886,plasma membrane; GO:0061630,ubiquitin protein ligase activity; GO:0036377,arbuscular mycorrhizal association; GO:0009877,nodulation; GO:0002237,response to molecule of bacterial origin; GO:0009609,response to symbiotic bacterium; GO:0009610,response to symbiotic fungus	Armadillo/beta-catenin-like repeat
gene-LOC103650790	1.47	2.06	2.12	0.96	0.5	0.79	18	27	27	12	6	10	2.407	1.268	0.00805452	0.0185572	up	NC_024461.2	155483002	155484501	+	LOC103650790	--	K14498 serine/threonine-protein kinase SRK2 [EC:2.7.11.1] | (RefSeq) SnRK2.3 isoform 2 (A)	serine/threonine-protein kinase SAPK3 [Zea mays]	RecName: Full=Serine/threonine-protein kinase SAPK3; EC=2.7.11.1; AltName: Full=Osmotic stress/abscisic acid-activated protein kinase 3; AltName: Full=Protein kinase REK; AltName: Full=stress-activated protein kinase 3 {ECO:0000303|Ref.3}; Short=OsSAPK3 {ECO:0000303|Ref.3};	SubName: Full=Uncharacterized protein {ECO:0000313|EMBL:ONM34757.1, ECO:0000313|EnsemblPlants:Zm00001d042188_P001};	Serine/threonine protein kinase	GO:0005737,cytoplasm; GO:0005634,nucleus; GO:0005524,ATP binding; GO:0004674,protein serine/threonine kinase activity; GO:0009738,abscisic acid-activated signaling pathway; GO:0035556,intracellular signal transduction; GO:0006468,protein phosphorylation	Protein kinase domain
gene-LOC103652715	1.16	1.06	1.27	0.57	0.62	0.37	127	124	144	63	66	41	2.174	1.12	4.58757e-08	2.26737e-07	up	NC_024462.2	3223115	3229519	-	LOC103652715	--	K14494 DELLA protein | (RefSeq) DELLA protein GAIP-B-like (A)	scarecrow-like protein 34 isoform X1 [Zea mays]	RecName: Full=Scarecrow-like protein 33; Short=AtSCL33; AltName: Full=GRAS family protein 12; Short=AtGRAS-12;	SubName: Full=GRAS transcription factor {ECO:0000313|EMBL:AIB05495.1, ECO:0000313|EnsemblPlants:Zm00001d048682_P001};	--	GO:0005634,nucleus; GO:0003700,DNA-binding transcription factor activity; GO:0043565,sequence-specific DNA binding; GO:0006355,regulation of transcription, DNA-templated; GO:0006351,transcription, DNA-templated	--
gene-LOC103654758	6.49	8.03	6.77	14.32	13.81	14.12	321	424	348	720	669	717	0.486	-1.042	1.54389e-34	3.12516e-33	down	NC_024462.2	232854476	232857440	+	LOC103654758	--	K13415 protein brassinosteroid insensitive 1 [EC:2.7.10.1 2.7.11.1] | (RefSeq) systemin receptor SR160-like (A)	calmodulin-binding receptor kinase CaMRLK [Zea mays]	RecName: Full=Calmodulin-binding receptor kinase CaMRLK {ECO:0000305}; EC=2.7.11.1 {ECO:0000269|PubMed:14720124}; AltName: Full=Calmodulin-binding receptor-like kinase {ECO:0000303|PubMed:14720124}; Short=AtCaMRLK {ECO:0000303|PubMed:14720124}; AltName: Full=Protein MATERNAL EFFECT EMBRYO ARREST 62 {ECO:0000303|PubMed:15634699}; Flags: Precursor;	SubName: Full=Putative leucine-rich repeat protein kinase family protein {ECO:0000313|EMBL:AQK59574.1};	--	GO:0016021,integral component of membrane; GO:0005886,plasma membrane; GO:0005524,ATP binding; GO:0005516,calmodulin binding; GO:0004672,protein kinase activity; GO:0009793,embryo development ending in seed dormancy; GO:0046777,protein autophosphorylation; GO:0009733,response to auxin; GO:0009625,response to insect; GO:0006970,response to osmotic stress	Transmembrane protein 51
gene-LOC103655011	1.47	1.24	1.8	0.11	0.14	0.44	52	47	66	4	5	16	6.198	2.632	4.86517e-10	2.93537e-09	up	NC_024462.2	1042494	1044431	-	LOC103655011	--	K14494 DELLA protein | (RefSeq) DELLA protein GAIP-B-like (A)	scarecrow-like protein 9 [Zea mays]	RecName: Full=Scarecrow-like protein 9; Short=AtSCL9; AltName: Full=GRAS family protein 13; Short=AtGRAS-13;	SubName: Full=GRAS transcription factor {ECO:0000313|EMBL:AIB05527.1, ECO:0000313|EnsemblPlants:Zm00001d048600_P001};	--	GO:0005634,nucleus; GO:0003700,DNA-binding transcription factor activity; GO:0043565,sequence-specific DNA binding; GO:0006355,regulation of transcription, DNA-templated; GO:0006351,transcription, DNA-templated	GRAS domain family
gene-LOC107546748	83.79	86.29	75.18	186.86	187.32	181.59	1236	1360	1153	2803	2708	2752	0.425	-1.235	2.66131e-143	3.422e-141	down	NC_024459.2	227990517	227991325	+	LOC107546748	--	K14488 SAUR family protein | (RefSeq) uncharacterized protein LOC107546748 (A)	uncharacterized protein LOC107546748 [Zea mays]	RecName: Full=Auxin-responsive protein SAUR32 {ECO:0000305}; AltName: Full=Protein ABOLISHED APICAL HOOK MAINTENANCE 1 {ECO:0000303|Ref.6}; AltName: Full=Protein SMALL AUXIN UP RNA 32 {ECO:0000303|PubMed:12036261};	SubName: Full=SAUR56-auxin-responsive SAUR family member {ECO:0000313|EMBL:ONM05194.1};	--	GO:0005737,cytoplasm; GO:0005634,nucleus; GO:0009734,auxin-activated signaling pathway; GO:0007275,multicellular organism development; GO:0040008,regulation of growth; GO:1900140,regulation of seedling development	Auxin responsive protein
gene-LOC109939432	0.37	0.55	0.56	1.94	1.87	1.85	5	8	8	27	25	26	0.252	-1.99	4.93062e-05	0.000168965	down	NC_024463.2	15654460	15655208	-	LOC109939432	--	K14488 SAUR family protein | (RefSeq) indole-3-acetic acid-induced protein ARG7-like (A)	auxin-responsive protein SAUR40 [Zea mays]	RecName: Full=Auxin-responsive protein SAUR40 {ECO:0000305}; AltName: Full=Protein SMALL AUXIN UP RNA 40 {ECO:0000303|PubMed:12036261};	SubName: Full=Auxin responsive protein {ECO:0000313|EMBL:AQK64010.1};	--	GO:0005737,cytoplasm; GO:0009734,auxin-activated signaling pathway; GO:0007275,multicellular organism development; GO:0040008,regulation of growth	Auxin responsive protein
gene-LOC109941404	0.2	0.5	0.32	0	0	0	3	8	5	0	0	0	26.961	4.753	0.00370311	0.00920488	up	NC_024459.2	149247427	149269005	+	LOC109941404	--	K14491 two-component response regulator ARR-B family | (RefSeq) two-component response regulator EHD1 (A)	LOW QUALITY PROTEIN: transcription factor NIGTH1-like [Zea mays]	RecName: Full=Transcription factor NIGTH1 {ECO:0000305}; AltName: Full=MYB-domain transcription factor NIGT1 homolog 1 {ECO:0000305};	SubName: Full=Myb-like DNA-binding domain, SHAQKYF class family protein {ECO:0000313|EMBL:ACG37461.1};	--	GO:0005634,nucleus; GO:0003677,DNA binding; GO:0009740,gibberellic acid mediated signaling pathway; GO:0010452,histone H3-K36 methylation; GO:0048579,negative regulation of long-day photoperiodism, flowering; GO:1903507,negative regulation of nucleic acid-templated transcription; GO:0006355,regulation of transcription, DNA-templated; GO:0009266,response to temperature stimulus; GO:0006351,transcr…	--
gene-LOC109943544	1.46	1.53	1.58	0.26	0.38	0.32	167	188	188	30	43	38	4.576	2.194	1.56608e-27	2.47087e-26	up	NC_024459.2	279593781	279600073	+	LOC109943544	--	K14484 auxin-responsive protein IAA | (RefSeq) auxin-responsive protein IAA1-like (A)	uncharacterized protein LOC109943544 [Zea mays]	--	RecName: Full=Auxin-responsive protein {ECO:0000256|RuleBase:RU004549};	--	GO:0005634,nucleus; GO:0009734,auxin-activated signaling pathway; GO:0006355,regulation of transcription, DNA-templated; GO:0006351,transcription, DNA-templated	AUX/IAA family
gene-LOC109944792	3.08	2.15	2.85	0.12	0	0	74	55	71	3	0	0	62.638	5.969	1.07886e-11	7.45048e-11	up	NC_024461.2	7496585	7497998	-	LOC109944792	--	K13415 protein brassinosteroid insensitive 1 [EC:2.7.10.1 2.7.11.1] | (RefSeq) protein BRASSINOSTEROID INSENSITIVE 1-like (A)	uncharacterized protein LOC109944792 [Zea mays]	RecName: Full=Putative ribonuclease H protein At1g65750; EC=3.1.26.4;	SubName: Full=Protein ALWAYS EARLY 3 {ECO:0000313|EMBL:ONM29096.1};	FOG: Reverse transcriptase	GO:0046872,metal ion binding; GO:0003676,nucleic acid binding; GO:0004523,RNA-DNA hybrid ribonuclease activity	--
gene-LOC111589285	5	5.3	5.94	26.94	25.95	22.89	107	121	132	586	544	503	0.206	-2.277	1.07909e-85	6.45425e-84	down	NC_024463.2	7171753	7175190	+	LOC111589285	--	K13415 protein brassinosteroid insensitive 1 [EC:2.7.10.1 2.7.11.1] | (RefSeq) brassinosteroid LRR receptor kinase BRI1-like (A)	phytosulfokine receptor 1-like [Zea mays]	RecName: Full=Phytosulfokine receptor 1; Short=DcPSKR1; EC=2.7.11.1; AltName: Full=Phytosulfokine LRR receptor kinase 1; Flags: Precursor;	SubName: Full=Phytosulfokine receptor 1 {ECO:0000313|EMBL:ONM12250.1};	--	GO:0016021,integral component of membrane; GO:0005886,plasma membrane; GO:0005524,ATP binding; GO:0004674,protein serine/threonine kinase activity	Leucine Rich repeats (2 copies)
gene-LOC111590862	2.18	1.02	0.94	0.73	0.67	0.38	56	28	25	19	17	10	2.233	1.159	0.00567541	0.0135629	up	NC_024460.2	193844351	193845858	-	LOC111590862	--	K14509 ethylene receptor [EC:2.7.13.-] | (RefSeq) ethylene receptor 3 (A)	protein FAR1-RELATED SEQUENCE 5-like [Zea mays]	RecName: Full=Protein FAR1-RELATED SEQUENCE 5;	SubName: Full=Uncharacterized protein {ECO:0000313|EMBL:OQU91516.1};	--	GO:0005634,nucleus; GO:0008270,zinc ion binding; GO:0006355,regulation of transcription, DNA-templated	FAR1 DNA-binding domain
gene-LOC542666	0.19	0.24	0.28	1.61	1.93	1.44	6	8	9	51	59	46	0.138	-2.859	3.39945e-12	2.44379e-11	down	NC_024465.2	137273606	137277265	-	LOC542666	--	K13415 protein brassinosteroid insensitive 1 [EC:2.7.10.1 2.7.11.1] | (RefSeq) uncharacterized LOC103401427 (A)	squamosa promoter-binding-like protein 17 [Zea mays]	RecName: Full=Squamosa promoter-binding-like protein 17;	SubName: Full=SBP transcription factor {ECO:0000313|EMBL:ADX60091.1}; SubName: Full=Tassel sheath4 {ECO:0000313|EMBL:ONM55843.1};	--	GO:0005634,nucleus; GO:0003677,DNA binding; GO:0046872,metal ion binding; GO:0006355,regulation of transcription, DNA-templated; GO:0006351,transcription, DNA-templated	SBP domain
gene-PP2C14	15.39	15.89	16.28	30.61	32.79	34.01	532	587	585	1076	1111	1208	0.47	-1.089	1.4667e-60	5.48027e-59	down	NC_024459.2	39490052	39492197	-	PP2C14	--	K14497 protein phosphatase 2C [EC:3.1.3.16] | (RefSeq) PP2C14; 2C-type protein phosphatase protein (A)	unknown [Zea mays]	RecName: Full=Probable protein phosphatase 2C 30; Short=OsPP2C30; EC=3.1.3.16;	SubName: Full=Orphans transcription factor {ECO:0000313|EMBL:AIB05797.1};	Serine/threonine protein phosphatase	GO:0046872,metal ion binding; GO:0004722,protein serine/threonine phosphatase activity	Protein phosphatase 2C
gene-PYL5	0.53	0.9	0.6	0.14	0	0.05	11	20	13	3	0	1	10.291	3.363	0.000323303	0.000976056	up	NC_024467.2	139633409	139634554	+	PYL5	--	K14496 abscisic acid receptor PYR/PYL family | (RefSeq) PYL5; cyclase/dehydrase family protein (A)	cyclase/dehydrase family protein [Zea mays]	RecName: Full=Abscisic acid receptor PYL4; AltName: Full=ABI1-binding protein 2; AltName: Full=PYR1-like protein 4; AltName: Full=Regulatory components of ABA receptor 10;	SubName: Full=Cyclase/dehydrase family protein {ECO:0000313|EMBL:ACG30334.1}; SubName: Full=Pyrabactin resistance-like protein {ECO:0000313|EMBL:AIG52077.1};	--	GO:0005737,cytoplasm; GO:0005634,nucleus; GO:0005886,plasma membrane; GO:0010427,abscisic acid binding; GO:0042803,protein homodimerization activity; GO:0004864,protein phosphatase inhibitor activity; GO:0004872,NA; GO:0009738,abscisic acid-activated signaling pathway	Polyketide cyclase / dehydrase and lipid transport
gene-SCR	5.22	5.63	4.28	10.32	9.54	12.02	191	220	163	384	342	452	0.457	-1.13	1.31161e-20	1.55552e-19	down	NC_024462.2	188747937	188750790	+	SCR	--	K14494 DELLA protein | (RefSeq) DELLA protein GAI-like (A)	protein SCARECROW [Zea mays]	RecName: Full=Protein SCARECROW; AltName: Full=ZmSCR;	SubName: Full=Scarecrow1 {ECO:0000313|EMBL:AQK57099.1};	--	GO:0005634,nucleus; GO:0007275,multicellular organism development; GO:0006355,regulation of transcription, DNA-templated; GO:0006351,transcription, DNA-templated	GRAS domain family
gene-si687013d08	15.33	15.04	13.43	7.18	6.62	6.78	808	847	736	385	342	367	2.048	1.034	5.66272e-37	1.22596e-35	up	NC_024464.2	105523236	105526228	-	si687013d08	--	K14515 EIN3-binding F-box protein | (RefSeq) si687013d08; uncharacterized protein LOC100281166 (A)	uncharacterized protein LOC100281166 [Zea mays]	RecName: Full=EIN3-binding F-box protein 1; AltName: Full=F-box/LRR-repeat protein 6;	SubName: Full=EIN3-binding F-box protein 1 {ECO:0000313|EMBL:ACG27917.1};	Leucine rich repeat proteins, some proteins contain F-box	GO:0005634,nucleus; GO:0009873,ethylene-activated signaling pathway; GO:0010105,negative regulation of ethylene-activated signaling pathway; GO:0016567,protein ubiquitination; GO:0009723,response to ethylene; GO:0006511,ubiquitin-dependent protein catabolic process	--
gene-TIDP3717	5.97	5.74	6.6	0.97	1.62	1.25	139	143	160	23	37	30	4.595	2.2	2.69179e-22	3.45838e-21	up	NW_017972104.1	67190	68840	-	TIDP3717	--	K14484 auxin-responsive protein IAA | (RefSeq) TIDP3717; uncharacterized protein LOC100282670 (A)	uncharacterized protein LOC100282670 isoform X1 [Zea mays]	RecName: Full=Auxin-responsive protein IAA9; AltName: Full=Indoleacetic acid-induced protein 9;	RecName: Full=Auxin-responsive protein {ECO:0000256|RuleBase:RU004549};	--	GO:0005634,nucleus; GO:0009734,auxin-activated signaling pathway; GO:0006355,regulation of transcription, DNA-templated; GO:0009733,response to auxin; GO:0006351,transcription, DNA-templated	AUX/IAA family
gene-umc1585	2.04	2.14	3.24	5.83	5.2	6.09	51	57	84	148	127	156	0.417	-1.261	9.48257e-11	6.07926e-10	down	NC_024465.2	125133753	125135812	-	umc1585	--	K13464 jasmonate ZIM domain-containing protein | (RefSeq) umc1585; uncharacterized LOC100384222 (A)	uncharacterized LOC100384222 [Zea mays]	RecName: Full=Protein TIFY 10c {ECO:0000305}; Short=OsTIFY10c {ECO:0000303|PubMed:19618278}; AltName: Full=Jasmonate ZIM domain-containing protein 8 {ECO:0000305}; Short=OsJAZ8 {ECO:0000303|PubMed:19618278}; AltName: Full=OsJAZ7 {ECO:0000303|PubMed:21332845};	SubName: Full=TIFY25 {ECO:0000313|EMBL:AND66109.1}; SubName: Full=ZIM transcription factor {ECO:0000313|EMBL:AIB05448.1}; SubName: Full=ZIM-transcription factor 28 {ECO:0000313|EMBL:ONM55267.1};	--	GO:0005829,cytosol; GO:0005634,nucleus; GO:0003714,transcription corepressor activity; GO:0006952,defense response; GO:1903507,negative regulation of nucleic acid-templated transcription; GO:0031347,regulation of defense response; GO:2000022,regulation of jasmonic acid mediated signaling pathway; GO:0006355,regulation of transcription, DNA-templated; GO:0009611,response to wounding; GO:0006351,tr…	Divergent CCT motif
gene-umc1794	22.99	27.62	24.66	66.13	70.74	73.69	606	778	676	1773	1828	1996	0.344	-1.538	1.26787e-128	1.37903e-126	down	NC_024467.2	144188669	144190114	-	umc1794	--	K14493 gibberellin receptor GID1 [EC:3.-.-.-] | (RefSeq) GLP1; GLP1 GID1-like protein (A)	uncharacterized protein LOC100283375 [Zea mays]	RecName: Full=Probable carboxylesterase 17; AltName: Full=AtCXE17; EC=3.1.1.1;	SubName: Full=Putative carboxylesterase 17 {ECO:0000313|EMBL:AQL07913.1};	Arylacetamide deacetylase	GO:0052689,carboxylic ester hydrolase activity; GO:0016787,hydrolase activity; GO:0009056,catabolic process	Steryl acetyl hydrolase
gene-umc2089	0.05	0.41	0.32	0.48	1.06	1.12	1	8	6	9	19	21	0.284	-1.814	0.00538212	0.0129301	down	NC_024467.2	153485550	153486552	+	umc2089	--	K13464 jasmonate ZIM domain-containing protein | (RefSeq) umc2089; uncharacterized protein LOC100284541 (A)	uncharacterized protein LOC100284541 [Zea mays]	RecName: Full=Protein TIFY 11a {ECO:0000305}; Short=OsTIFY11a {ECO:0000303|PubMed:19618278}; AltName: Full=Jasmonate ZIM domain-containing protein 9 {ECO:0000305}; Short=OsJAZ9 {ECO:0000303|PubMed:19618278}; AltName: Full=OsJAZ3 {ECO:0000303|PubMed:21332845};	SubName: Full=Putative tify domain/CCT motif transcription factor family protein {ECO:0000313|EMBL:AQL09258.1}; SubName: Full=TIFY29 {ECO:0000313|EMBL:AND66113.1}; SubName: Full=ZIM transcription factor {ECO:0000313|EMBL:AIB04471.1};	--	GO:0005634,nucleus; GO:0003714,transcription corepressor activity; GO:1903507,negative regulation of nucleic acid-templated transcription; GO:0031347,regulation of defense response; GO:2000022,regulation of jasmonic acid mediated signaling pathway; GO:0006355,regulation of transcription, DNA-templated; GO:0009611,response to wounding; GO:0006351,transcription, DNA-templated	Transmembrane domain of transglycosylase PBP1 at N-terminal
gene-ZIM10	3.49	3.33	2.6	6.44	9.38	8.18	49	50	38	92	129	118	0.378	-1.403	2.8205e-10	1.73872e-09	down	NC_024463.2	38196113	38196882	+	ZIM10	--	K13464 jasmonate ZIM domain-containing protein | (RefSeq) ZIM10; ZIM motif family protein (A)	ZIM motif family protein [Zea mays]	--	SubName: Full=TIFY20 {ECO:0000313|EMBL:AND66104.1}; SubName: Full=ZIM motif family protein {ECO:0000313|EMBL:ACG48285.1};	--	--	tify domain
gene-ZIM26	1.13	1.52	1.14	2.82	3.8	4	21	30	22	53	69	76	0.345	-1.536	1.27971e-07	6.03915e-07	down	NC_024459.2	17140906	17141920	-	ZIM26	--	K13464 jasmonate ZIM domain-containing protein | (RefSeq) ZIM26; ZIM motif family protein (A)	ZIM motif family protein [Zea mays]	RecName: Full=Protein TIFY 11a {ECO:0000305}; Short=OsTIFY11a {ECO:0000303|PubMed:19618278}; AltName: Full=Jasmonate ZIM domain-containing protein 9 {ECO:0000305}; Short=OsJAZ9 {ECO:0000303|PubMed:19618278}; AltName: Full=OsJAZ3 {ECO:0000303|PubMed:21332845};	SubName: Full=TIFY1 {ECO:0000313|EMBL:AND66085.1}; SubName: Full=ZIM motif family protein {ECO:0000313|EMBL:ACG41763.1}; SubName: Full=ZIM transcription factor {ECO:0000313|EMBL:AIB04485.1};	--	GO:0005634,nucleus; GO:0003714,transcription corepressor activity; GO:1903507,negative regulation of nucleic acid-templated transcription; GO:0031347,regulation of defense response; GO:2000022,regulation of jasmonic acid mediated signaling pathway; GO:0006355,regulation of transcription, DNA-templated; GO:0009611,response to wounding; GO:0006351,transcription, DNA-templated	Divergent CCT motif
gene-ZIM4	7.59	7.28	7.48	21.16	23.48	23.91	122	125	125	346	370	395	0.314	-1.673	2.03897e-42	5.06315e-41	down	NC_024467.2	153417770	153418651	-	ZIM4	--	K13464 jasmonate ZIM domain-containing protein | (RefSeq) ZIM4; ZIM motif family protein (A)	ZIM motif family protein [Zea mays]	RecName: Full=Protein TIFY 11b {ECO:0000305}; Short=OsTIFY11b {ECO:0000303|PubMed:19618278}; AltName: Full=Jasmonate ZIM domain-containing protein 10 {ECO:0000305}; Short=OsJAZ10 {ECO:0000303|PubMed:19618278}; AltName: Full=OsJAZ4 {ECO:0000303|PubMed:23320078};	SubName: Full=Putative tify domain/CCT motif transcription factor family protein {ECO:0000313|EMBL:AQL09249.1}; SubName: Full=TIFY28 {ECO:0000313|EMBL:AND66112.1}; SubName: Full=ZIM motif family protein {ECO:0000313|EMBL:ACG40443.1}; SubName: Full=ZIM transcription factor {ECO:0000313|EMBL:AIB05493.1};	--	GO:0005634,nucleus; GO:0003714,transcription corepressor activity; GO:1903507,negative regulation of nucleic acid-templated transcription; GO:0031347,regulation of defense response; GO:2000022,regulation of jasmonic acid mediated signaling pathway; GO:0006355,regulation of transcription, DNA-templated; GO:0009611,response to wounding; GO:0006351,transcription, DNA-templated	Divergent CCT motif
